# Supplementary material for: Characterization, comparative phylogenetic, and gene transfer analyses of organelle genomes of Rhododendron × pulchrum
Source: Front Plant Sci. 2022 Sep 21;13:969765. doi: 10.3389/fpls.2022.969765 (PMC9532937; doi:10.3389/fpls.2022.969765)
Supplement: Supplementary file 2 [file Table_1.XLSX]

## Sheet: mt genome
	Supplementary Table 1 The length of the homologous part for the 8 genes in 13 related species.
	Species		A. arguta	Camellia sinensis var. Assamica	Monotropa hypopitys	Argania spinosa	Arctostaphylos glauca	A. chinensis	Actinidia eriantha	Vitis vinifera	Vaccinium macrocarpon	Camellia sinensis	Rhododendron simsii	Aegiceras corniculatum	R.× pulchrum
	Genebank number		MH559343	MK574877	MK990822	MZ151883	MZ779111	MZ959061	MZ959063	NC012119	NC023338	NC043914	NC053763	NC056358	OM283814
	atp1	sequence	ATGGAAATCTCTCCCAGAGCTGCGGAACTAACGACTCTATTAGAAAGTAGAATTACCAACTTTTACACTCATTTTCAAGTGGATGAGATCGGTCGAGTGGTCTCAGTTGGAGATGGGATTGCACGTGTTTATGGATTGAACGAGATTCAAGCTGGGGAAATGGTGGAATTTGCCAGCGGTGTGAAAGGAATAGCGTTGAATCTTGAGAATGAGAATGTAGGGATTGTTGTCTTTGGTAGTGATACATATATTAAAGAAGGCGATCTTGTCAAGCGCACTGGATCTATTGTGGATGTTCCTGCGGGAAAGGCTATGCTAGGGCGTGTGGTCGACGGGTTGGGAGTACCTATTGATGGAAGAGGGTCTCTAAGCGATCACGAGCGAAGACGTGTCGAAGTG…	ATGGAAATCTCTCCCAGAGCTGCGGAACTAACGACTCTATTAGAAAGTAGAATTACCAACTTTTACACGAATTTTCAAGTGGATGAGATCGGTCGAGTGGTCTCAGTTGGAGATGGGATTGCACGTGTTTATGGATTGAACGAGATTAAAGCCGGGGAAATGGTTGAATTTGCCAGCGGTGTGAAAGGAATAGCGTTGAATCTTGAGAATGAGAATGTAGGGATTGTTGTCTTTGGTAGTGATACCGCTATTAAAGAAGGAGATCTTGTCAAGCGCACTGGATCTATTGTGGATGTTCCTGCGGGAAAGGCTATGCTAGGGCGTGTGGTCGACGCGTTGGGAGTACCTATTGATGGAAGAGGGTCTCTAAGCGATCACGAGCGAAGACGTGTCGAAGTG…	ATGGAAAAATCTCCCAGAGCTGCGGAACTAACGACTCTATTAGAAAGGCGAATTACAAACTTTTATACGCATTTTCAAGTGGATGAAATCGGTCGAGTGGTCTCAGTTGGAGATGGGATTGCACGTGTTTATGGATTGAACGAGATTCAAGCCGGGGAAATGGTCGAATTTGCCAGCGGTGTGAAAGGAATCGCGTTGAACCTTGAGAATGAGAATGTAGGGATTGTTGTCTTTGGTAGTGATACTGCTATTAAAGAAGGAGATCTTGTCAAGCGTACTGGATCTATTGTGGATGTTCCTGCGGGAAAGGCTATGCTAGGGCGTGTGGTCGACGCGTTGGGAGTGCCTATTGATGGAAGAGGGCCTCTAAGCGATCACGAGCGAAGACGTGTCGAAGTG…	ATGGCATTTTCTCCCGAACTAACGACTCTATTAGAAAGTAGAATTACCAACTTTTACACGAATTTTCAAGTGGATGAGATCGGTCGAGTGGTCTCAGTTGGAGATGGGATTGCACGTGTTTATGGATTGAACGAGATTCAAGCTGGGGAAATGGTGGAATTTGCCAGCGGTGTGAAAGGAATAGCGTTGAATCTTGAGAATGAGAATGTAGGGATTGTTGTCTTTGGTAGTGATACCGCTATTAAAGAAGGAGATCTTGTCAAGCGCACTGGATCTATTGTGGATGTTCCTGCGGGAAAGGCTATGCTAGGGCGTGTGGTCGACGCGTTGGGAGTACCTATTGATGGAAGAGGGTCTCTAAGCGATCACGAGCGAAGACGTGTCGAAGTGAAAGCCCCT…	ATGGAAAAATCTCCCAGAGCTGCGGAACTAACGACTCTATTAGAAAGTCGAATTACAAACTTTTATACGAATTTTCAAGTGGATGAAATCGGTCGAGTGGTCTCAGTTGGAGATGGGATTGCACGTGTTTATGGATTGAACGAGATTCAAGCCGGGGAAATGGTAGAATTTGCCAGCGGTGTGAAAGGAATAGCGTTGAACCTTGAGAATGAGAATGTAGGGATTGTTGTCTTTGGTAGTGATACTGCTATTAAAGAAGGAGATCTTGTCAAGCGTACTGGATCTATTGTGGATGTTCCTGCGGGAAAGGCTATGCTAGGGCGTGTGGTCGACGCGTTGGGAGTGCCTATTGATGGAAGAGGGTCTCTAAGCGATCACGAGCGAAGACGTGTCGAAGTG…	ATGGAAATCTCTCCCAGAGCTGCGGAACTAACGACTCTATTAGAAAGTAGAATTACCAACTTTTACACTCATTTTCAAGTGGATGAGATCGGTCGAGTGGTCTCAGTTGGAGATGGGATTGCACGTGTTTATGGATTGAACGAGATTCAAGCTGGGGAAATGGTGGAATTTGCCAGCGGTGTGAAAGGAATAGCGTTGAATCTTGAGAATGAGAATGTAGGGATTGTTGTCTTTGGTAGTGATACATATATTAAAGAAGGCGATCTTGTCAAGCGCACTGGATCTATTGTGGATGTTCCTGCGGGAAAGGCTATGCTAGGGCGTGTGGTCGACGGGTTGGGAGTACCTATTGATGGAAAAGGGTCTCTAAGCGATCACGAGCGAAGACGTGTCGAAGTG…	ATGGAAATCTCTCCCAGAGCTGCGGAACTAACGACTCTATTAGAAAGTAGAATTACCAACTTTTACACTCATTTTCAAGTGGATGAGATCGGTCGAGTGGTCTCAGTTGGAGATGGGATTGCACGTGTTTATGGATTGAACGAGATTCAAGCTGGGGAAATGGTGGAATTTGCCAGCGGTGTGAAAGGAATAGCGTTGAATCTTGAGAATGAGAATGTAGGGATTGTTGTCTTTGGTAGTGATACATATATTAAAGAAGGCGATCTTGTCAAGCGCACTGGATCTATTGTGGATGTTCCTGCGGGAAAGGCTATGCTAGGGCGTGTGGTCGACGGGTTGGGAGTACCTATTGATGGAAGAGGGTCTCTAAGCGATCACGAGCGAAGACGTGTCGAAGTG…	ATGGAATTCTCTCCCAGAGCTGCGGAACTCACGACTCTATTAGAAAGTAGGATTACCAACTTTTACACGAATTTGAAAGTGGATGAGATCGGTCGAGTGGTCTCAGTTGGAGATGGGATTGCACGTGTTTATGGATTGAACGAGATTCAAGCTGGGGAAATGGTTGAATTTGCCAGCGGTGTGAAAGGAATAGCCTTGAATCTTGAGAATGAGAATGTAGGGATTGTTGTCTTTGGTAGTGATACCGCTATTAAAGAAGGAGATCTTGTCAAGCGCACTGGATCTATTGTGGATGTTCCTGCGGGAAAGGCTATGCTAGGGCGTGTGGTCGACGCGTTGGGAGTACCTATTGATGGAAGAGGGGCTCTAAGCGATCACGAGCGAAGACGTGTCGAAGTG…	ATGGAAAAATCAACAAGAGCTGCAGAACTGACGACTCTATTAGAAAGTCGAATTACAAACTTTTACACTAATTTTCAAGTCGACGAGATCGGTCGAGTGGTCTCCGTTGGAGATGGAATTGCACGTGTTTATGGATTGAACGAGATTCAAGCCGGGGAAATGGTGGAATTTGCCAGCGGTGTGAAAGGAATAGCCTTGAACCTTGAGAATGAGAATGTTGGGATTGTTGTCTTTGGGAGTGATACTGCTATTAAAGAAGGAGATCTTGTCAAGCGCACTGGATCTATTGTGGATGTTCCCGCGGGAAAGGCTATGCTAGGTCGTGTGGTCGACGCGTTGGGAGTGCCTATTGATGGAAGAGGGTCTCTAAGCGATCACGAGCGTCGACGTGTCGAAGTG…	ATGGAAATCTCTCCCAGAGCTGCGGAACTAACGACTCTATTAGAAAGTAGAATTACCAACTTTTACACGAATTTTCAAGTGGATGAGATCGGTCGAGTGGTCTCAGTTGGAGATGGGATTGCACGTGTTTATGGATTGAACGAGATTCAAGCCGGGGAAATGGTTGAATTTGCCAGCGGTGTGAAAGGAATAGCGTTGAATCTTGAGAATGAGAATGTAGGGATTGTTGTCTTTGGTAGTGATACCGCTATTAAAGAAGGAGATCTTGTCAAGCGCACTGGATCTATTGTGGATGTTCCTGCGGGAAAGGCTATGCTAGGGCGTGTGGTCGACGCGTTGGGAGTACCTATTGATGGAAGAGGGTCTCTAAGCGATCACGAGCGAAGACGTGTCGAAGTG…	ATGGAAAAATCAACAAGAGCGGCGGAACTAACGACTTTATTAGAAAGTCGAATTACCAACTTTTACACCCATTTTCAAGTGGATGAGATCGGTCGAGTGGTCTCCGTTGGGGATGGGATTGCACGTGTTTATGGATTGAACGAGATTCAAGCCGGGGAAATGGTGGAATTTGCCAGCGGTGTGAAAGGAATAGCCTTGAACCTGGAGAATGAGAATGTAGGGATTGTTGTCTTTGGTAGTGATACTGCTATTAAAGAAGGAGATCTTGTCAAGCGCACTGGATCTATTGTGGATGTTCCCGCGGGAAAGGCTATGCTAGGGCGTGTGGTCGACGGGTTGGGAGTGCCTATTGATGGAAGAGGGTCTCTAGGCGATCACGAGCGAAGACGTGTCGAAGTG…	ATGGAAATCTCTCCTAGAGCAGCAGAACTAACGACTCTATTAGAAAGTCGAATTACCAATTTTTACACGAATTTTCAAGTGGATGAGATCGGTCGAGTGATCTCAGTTGGAGATGGGATTGCACGTGTTTATGGATTGAACGAGATTCAAGCCGGGGAAATGGTGGAATTTGCCAGCGGTGTGAAAGGAATAGCGTTGAATCTTGAGAATGAGAATGTAGGGATTGTTGTCTTTGGTAGTGATACTGCTATTAAAGAAGGAGATCTTGTCAAGCGCACTGGATCTATTGTGGATGTTCCTGCGGGAAAGGCTATGCTAGGGCGTGTGGTCGACGCGTTGGGAGTACCTATTGATGGAAGAGGGTCTCTAAGCGATCACGAGCGAAGACGTGTCGAAGTG…	ATGGAAAAATCAACAAGAGCGGCGGAACTAACGACTTTATTAGAAAGTCGAATTACCAACTTTTACACCCATTTTCAAGTGGATGAGATCGGTCGAGTGGTCTCCGTTGGGGATGGGATTGCACGTGTTTATGGATTGAACGAGATTCAAGCCGGGGAAATGGTGGAATTTGCCAGCGGTGTGAAAGGAATAGCCTTGAACCTGGAGAATGAGAATGTAGGGATTGTTGTCTTTGGTAGTGATACTGCTATTAAAGAAGGAGATCTTGTAAAACGCACTGGTTCTATTGTGGATGTTCCCGCGGGAAAGGCTATGCTAGGGCGTGTGGTCGACGGGTTGGGAGTGCCTATTGATGGAAGAGGGTCTCTAGGCGATCACGAGCGAAGACGTGTCGAAGTG…
		length (bp)	1530	1530	1530	1521	1530	1530	1530	1530	1533	1530	1530	1530	1530
	atp4	sequence	ATGAGATTGAGTTCCACGAATATGCAGGCTAGAAAGATGCTATTTGCTGCTATTCTATCTATTTGTGCATCAAGTTCGAAGAAGATCTCAATCTATAATGAAGAAATGATAGTAGCTCGTTGTTTTATAGGCTTTATCATATTCAGTCGGAAGAGTTTAGGTAAGACTTTCAAAGTGACTCTCGACGGGAGAATCCAGGCTATTCAGGAAGAATCGCAGCAATTCCTCAATCCTAACGAAGTAGTTCCTCCGGAATCCAATGAACAACAACGATTACTTAGGATCAGCTTGCGAATTTGTGGCACCGTAGTAGAATCATTACCAATGGCACGCTGTGCGCCTAAGTGCGAAAAGACAGTGCAAGCTTTGTTATGCCGAAACCTAAATGTTAAGTCAGCA…	ATGAGATTGAGTTCCACGAATATGCAGGCTAGAAAGATGCTATTTGCTGCTATTCTATCTATTTGTGCATCAAGTTCGAAGAAGATCTCAATCTATAATGAAGAAATGATAGTAGCTCGTTGTTTTATAGGCTTTATCATATTCAGTCGGAAGAGTTTAGGTAAGACTTTCAAAGTGACTCTCGACGGGAGAATCCAGGCTATTCAGGAAGAATCGCAGCAATTCCCCAATCCTAACGAAGTAGTTCCTCCGGAATCCAATGAACAACAACGATTACTTAGGATCAGCTTGCGAATTTGTGGCACCGTAGTAGAATCATTACCAATGGCACGCTGTGCGCCTAAGTGCGAAAAGACAGTGCAAGCTTTGTTATGCCGAAACCTAAATGTTAAGTCAGCA…	ATGAGATTGAGTTCCACGAATATGCAGGCTAGAAAGATGCTATTTGCTGCTATTCTATCTATTTGTGCATCAAGTTCGAAGAAGATCTCAATCTATAATGAAGAAATGATAGTAGCTCGTTGTTTTATAGGCTTTATCATATTCAGTCGGAAGAGTTTAGGTAAGACTTTCAAAGTGACTCTCGACGGGAGAATCCAGGCTATTCAGGAAGAATCGCAGCAATTCCTCAATCCTAACGAAGTAGTTCCTCCGGAATCCAATGAACAACAACGATTACTTAGGATCCGCTTGCGAATTTGTGGCACCGTAGTAGAATCATTACCAATGGCACGCTGTGCGCCTAAGTGCGAAAAGACAGTGCAAGCTTTGTTATGCCGAAACCTAAATGTTAAGTCAGCA…	ATGAGATTGAGTTCCACGAATATGCAGGCTAGAAAGATGCTATTTGCTGCTATTCTATCTATTTGTGCATCAAGTTCGAAGAAGATCTCAATCTACAATGAAGAAATGATAGTAGCTCGTTGTTTTATAGGCTTTATCATATTCAGTCGGAAGAGTTTAGGCAATACTTTCAAAGTGACTCTCGACGGGAGAATCCAGGCTATTCAGGAAGAATCGCAGCAATTCCCCAATCCCAACGAAGTAGTTCCTCCGGAATCCAATGAACAACAACGATTACTTAGGATCAGCTTGCGAATTTGTGGCACCGTAGTAGATTCATTACCAATGGCACGCTGTGCGCCCAAGTGCGAAAAGACAGTGCAAGCTTTGTTATGCCGAAACCCAAATGTTAAGTCAGCA…	ATGAGATTGAGTTCCACGAATATGCAGGCTAGAAAGATGCTATTTGCTGCTATTCTATCTATTTGTGCATCAAGTTCGAAGAAGATCTCAATCTATAATGAAGAAATGATAGTAGCTCGTTGTTTTATAGGCTTTATCATCTTAAGTAGGAAGAGTTTAGGTAAGACTTTCAAAGTGACTCTCGACGGGAGAATCCAGGCTATTCAGGAAGAATCGCAGCAATTCCCCAATCCTAACGAAGTAGTTCCTCCGGAATCCAATGAACAACAACGATTACTTAGGATCAGCTTGCGAATTTGTGGCACCGTAGTAGAATCATTACCAATGGCACGCTGTGCGCCTAAGTGCGAAAAGACAGTGCAAGCTTTGTTATGCCGAAACCTAAATGTTAAGTCAGCA…	ATGAGATTGAGTTCCACGAATATGCAGGCTAGAAAGATGCTATTTGCTGCTATTCTATCTATTTGTGCATCAAGTTCGAAGAAGATCTCAATCTATAATGAAGAAATGATAGTAGCTCGTTGTTTTATAGGCTTTATCATATTCAGTCGGAAGAGTTTAGGTAAGACTTTCAAAGTGACTCTCGACGGGAGAATCCAGGCTATTCAGGAAGAATCGCAGCAATTCCCCAATCCTAACGAAGTAGTTCCTCCGGAATCCAATGAACAACAACGATTACTTAGGATCAGCTTGCGAATTTGTGGCACCGTAGTAGAATCATTACCAATGGCACGCTGTGCGCCTAAGTGCGAAAAGACAGTGCAAGCTTTGTTATGCCGAAACCTAAATGTTAAGTCAGCA…	ATGAGATTGAGTTCCACGAATATGCAGGCTAGAAAGATGCTATTTGCTGCTATTCTATCTATTTGTGCATCAAGTTCGAAGAAGATCTCAATCTATAATGAAGAAATGATAGTAGCTCGTTGTTTTATAGGCTTTATCATATTCAGTCGGAAGAGTTTAGGTAAGACTTTCAAAGTGACTCTCGACGGGAGAATCCAGGCTATTCAGGAAGAATCGCAGCAATTCCCCAATCCTAACGAAGTAGTTCCTCCGGAATCTAATGAACAACAACGATTACTTAGGATCAGCTTGCGAATTTGTGGCACCGTAGTAGAATCATTACCAATGGCACGCTGTGCGCCTAAGTGCGAAAAGACAGTGCAAGCTTTGTTATGCCGAAACCTAAATGTTAAGTCAGCA…	ATGAGATTGAGTTCCACGAATATGCAGGCTAGAAAGATGCTATTTGCTGCTATTCCATCTATTTGTGCATCAAGTTCGAAGAAGATCTCAATCTATAATGAAGAAATGATAGTAGCTCGTTGTTTTATAGGCTTTATCATATTAAGTCGGAAGAGTTTAGGTAAGACTTTAAAAGTGACTCTCGACGGGAGAATCCAGGCTATTCAGGAAGAATCGCAGCAATTCCCCAATCCTAACGAAGTAGTTCCTCCGGAATCCAATGAACAACAACGATTACTTAGGATCAGCTTGCGAATTTGTGGCACCGTAGTAGAATCATTACCAATGGCACGCTGTGCGCCTAAGTGCGAAAAGACAGTGCAAGCTTTGTTATGCCGAAACCTAAATGTTAAGTCAGCA…	ATGATATTGAGTTCCACGAATATGCAGGCTAGAAAGATGCTATTTGCTGCTATTCTATCTATTTGTGCATCAAGTTCGAAGAAGATCTCAATCTATAATGAAGAAATGATAGTAGCTCGTTGTTTTATAGGTTTTATCATATTTAGTCGGAAGAGTTTAGGTAAGACTTTCAAAGTGACTCTCGACGGGAGAATCCAGGCTATTCAGGAAGAATCGAAGCAATTCCTCAATCCTAACGAAGTAGTTCCTCCGGAATCCAATGAACAACAACGATTACTTAGGATCAGCTTGCGAATTTGTGGCGCCGTAGTAGAATCATTACCAATGGCACGCTGTGCGCCTAAGTGCGAAAAGACAGTGCAAGCTTTGTTATGCCGAAACCTAAATGTTAAGTCAGCA…	ATGAGATTGAGTTCCACGAATATGCAGGCTAGAAAGATGCTATTTGCTGCTATTCTATCTATTTGTGCATCAAGTTCGAAGAAGATCTCAATCTATAATGAAGAAATGATAGTAGCTCGTTGTTTTATAGGCTTTATCATATTCAGTCGGAAGAGTTTAGGTAAGACTTTCAAAGTGACTCTCGACGGGAGAATCCAGGCTATTCAGGAAGAATCGCAGCAATTCCCCAATCCTAACGAAGTAGTTCCTCCGGAATCCAATGAACAACAACGATTACTTAGGATCAGCTTGCGAATTTGTGGCACCGTAGTAGAATCATTACCAATGGCACGCTGTGCGCCTAAGTGCGAAAAGACAGTGCAAGCTTTGTTATGCCGAAACCTAAATGTTAAGTCAGCA…	ATGAGATTGAGTTCCACGAATATGCAGGCTAGAAAGATGCTATTTGCTGCTATTCTATCTATTTGTGCATCAAGTTCGAAGAAGATCTCAATCTATAATGAAGAAATGATAGTAGCTCGTTGTTTTATAGGCTTTATCATATTCAGTCGGAAGAGTTTAGGTAACACTTTCAAAGTGACTCTCGACGGGAGAATCCAGGCTATTCAGGAAGAATCGCAGCAATTCCTCAATCCTAACGAAGTAGTTCCTCCGGAATCCAATGAACAACAACGATTACTTAGGATCAGCTTGCGAATTTGTGGCACCGTAGTAGAATCATTACCAATGGCACGCTGTGCGCCTAAGTGCGAAAAGACAGTGCAAGCTTTGTTATGCCGAAACCTAAATGTTAAGTCAGCA…	ATGAGATTGAGTTCCACGAATATGCAGGCTAGAAAGATGCTATTTGCTGCTATTCTATCTATTTGTGCATCAAGTTCGAAGAAGATCTCAATCTATAATGAAGAAATGATAGTAGCTCGTTGTTTTATAGGCTTTATCATATTCAGTCGGAAGAGTTTAGGTAATACTTTCAAAGTGACTCTCGACGGGAGAATCCAGGCTATTCAGGAAGAATCGCAGCAATTCCCCAATCCTAACGAAGTAGTTCCTCCGGAATCCAATGAACAACAACGATTACTTAGGATCAGCTTGCGAATTTGTGGCACCGTAGTAGAATCATTACCAATGGCACGCTGTGCGCCTAAGTGCGAAAAGACAGTGCAAGCTTTGTTATGCCGAAACCTAAATGTTAAGTCAGCA…	ATGAGATTGAGTTCCACGAATATGCAGGCTAGAAAGATGCTATTTGCTGCTATTCTATCTATTTGTGCATCAAGTTCGAAGAAGATCTCAATCTATAATGAAGAAATGATAGTAGCTCGTTGTTTTATAGGCTTTATCATATTCAGTCGGAAGAGTTTAGGTAACACTTTCAAAGTGACTCTCGACGGGAGAATCCAGGCTATTCAGGAAGAATCGCAGCAATTCCTCAATCCTAACGAAGTAGTTCCTCCGGAATCCAATGAACAACAACGATTACTTAGGATCAGCTTGCGAATTTGTGGCACCGTAGTAGAATCATTACCAATGGCACGCTGTGCGCCTAAGTGCGAAAAGACAGTGCAAGCTTTGTTATGCCGAAACCTAAATGTTAAGTCAGCA…
		length (bp)	579	579	579	588	579	579	579	597	579	579	579	579	579
	atp9	sequence	ATGTTAGAAGGTGCAAAATCAATGGGTGCCGGAGCTGCTACAATTGCTTCAGCGGGAGCTGCTATCGGTATTGGAAACGTCCTTAGTTCCTCGATTCATTCCGTGGCGCGAAATCCATCATTGGCTAAACAATCATTTGGTTATGCCATTTTGGGCTTTGCTCTAACCGAAGCTATTGCATCGTTTGCCCCAATGATGGCCTTTCTGATCTCATCCGTATTCCGATCGAAGAAAGAATCTTTCAGTTTCGCAAGCACCTCTTTTTTTCCAGCCTTAGTCAAATAG	ATGAAAAAGCGTGACGAGAATTCTCAACTCGAGATGTTAGAAGGTGCAAAATCAATGGGTGCCGGAGCTGCTACAATTGCTTCAGCGGGAGCTGCTGTCGGTATTGGAAACGTCCTTAGTTCCTCGATTCATTCCGTGGCGCGAAATCCATCATTGGCTAAACAATCATTTGGTTATGCCATTTTGGGCTTTGCTCTAACCGAAGCTATTGCATCGTTTGCCCCAATGATGGCCTTTTTGATCTCATCCGTATTCCGATCGAAGAAAGAAGATTTAATAAAGCAAGCACCTCTTTTTTTCCAGCCTTACTCAAACTCAAATAGGGGGTGGGGCGCAGTTCTTAAACAGAAGAATGGCGAGAAAGAGGAAGTGATTCAAATTCAAGAAAAAAGAGTAGAA…	ATGTTAGAAGGTGCAAAATCAATGGGTGCCGGAGCTGCTACAATTGCTTCAGCGGGAGCTGCTATCGGTATTGGAAACGTCCTTAGTTCCTCGATTCATTCCGTGGCGCGAAATCCATCATTGGCTAAACAATCATTTGGTTATGCCATTTTGGGCTTTGCTCTAACCGAAGCTATTGCATCGTTTGCCCCAATGATGGCCTTTCTGATCTCATCCGTATTCCGATCGAAGAAAGAGGAAGTCTCATAA	ATGTTAGAGGGTGCAAAGTCAATGGGTGCTGGAGCTGCTACAATTGCTTCAGCGGGAGCTGCTGTCGGTATTGGAAACGTCCTTAGTTCCTCGATTCATTCCGTGGCGCGAAATCCATCATTGGCTAAACAATCATTTGGTTATGCCATTTTGGGCTTTGCTCTAACCGAAGCTATTGCATCGTTTGCCCCAATGATGGCCTTTTTGATCTCATCCGTATTCTAA	ATGTTAGAAGGTGCAAAATCAATCGGTGCCGGAGCTGCTACAATTGCTTCAGCGGGCGCTGCTGTCGGTATTGGAAACGTCCTTAGTTCCTCGATTCATTCCGTGGCGCGAAATCCATCATTGGCTAAACAATCATTTGGTTATGCCATTTTGGGCTTTGCTCTAACCGAAGCTATTGCATCGTTTGCCCCAATGATGGCCTTTCTGATCTCATCCGTATTCCGATCGAAGAAAGAA...	ATGTTAGAAGGTGCAAAATCAATGGGTGCCGGAGCTGCTACAATTGCTTCAGCGGGAGCTGCTGTCGGTATTGGAAACGTCCTTAGTTCCTCGATTCATTCCGTGGCGCGAAATCCATCATTGGCTAAACAATCATTTGGTTATGCCATTTTGGGCTTTGCTCTAACCGAAGCTATTGCATCGTTTGCCCCAATGATGGCCTTTCTGATCTCATCCGTATTCCGATCGAAGAAAGAATCTTTCAGTTTCGCAAGCACCTCTTTTTTTCCAGCCTTAGTCAAATAG	ATGTTAGAAGGTGCAAAATCAATGGGTGCCGGAGCTGCTACAATTGCTTCAGCGGGAGCTGCTGTCGGTATTGGAAACGTCCTTAGTTCCTCGATTCATTCCGTGGCGCGAAATCCATCATTGGCTAAACAATCATTTGGTTATGCCATTTTGGGCTTTGCTCTAACCGAAGCTATTGCATCGTTTGCCCCAATGATGGCCTTTCTGATCTCATCCGTATTCCGATCGAAGAAAGAATCTTTCAGTTTCGCAAGCACCTCTTTTTTTCCAGCCTTAGTCAAATAG	ATGTTAGAAGGTGCAAAATCAATGGGTGCCGGAGCTGCTACAATTGCTTCAGCGGGAGCTGCAATCGGTATTGGAAACGTGTTCAGTTCTTTGATCCATTCCGTGGCGCGAAATCCATCATTGGCTAAACAATCATTTGGTTATGCCATTTTGGGCTTTGCTCTAACCGAAGCTATTGCATCGTTTGCCCCAATGATGGCCTTTCTGATCTCATCCGTATTCTGA	ATGTTAGAAGGTGCAAAATCAATAGGTGCCGGAGCTGCTACAATTGCTTCAGCGGGCGCTGCTGTCGGTATTGGAAACGTCCTTAGTTCCTCGATTCATTCCGTGGCGCGAAATCCATCATTGGCGAAACAATCATTTGGTTATGCCATTTTGGGCTTTGCTCTAACCGAAGCTATTGCATCGTTTGCCCCAATGATGGCCTTTTTGATCTCATCCGTATTCCGATCGAAGATGGAAGTTTCATAA	ATGTTAGAAGGTGCAAAATCAATGGGTGCCGGAGCTGCTACAATTGCTTCAGCGGGAGCTGCTGTCGGTATTGGAAACGTCCTTAGTTCCTCGATTCATTCCGTGGCGCGAAATCCATCATTGGCTAAACAATCATTTGGTTATGCCATTTTGGGCTTTGCTCTAACCGAAGCTATTGCATCGTTTGCCCCAATGATGGCCTTTTTGATCTCATCCGTATTCCGA	ATGTTAGAAGGTGCAAAATCAATCGGTGCCGGAGCTGCTACAATTGCTTTAGCGGGAGCTGCTATCGGTATTGGAAACGTCTTTAGTTCCTCGATTCATTCCGTGGCGCGAAATCCATCATTGGCTAAACAATCATTTGGTTATGCCATTTTGGGCTTTGCTCTAACCGAAGCTATTGCATCGTTTGCCCCAATGATGGCCTTTCTGATCTCATCCGTATTCCGATCGAAGATGGAAGTTTCATAA	ATGTTAGAAGGTGCTAAGTTAATGGGTGCCGGAGCTGCTACAATTGCTTTAGCGGGAGCTGCTGTCGGTATTGGAAACGTTTTTAGTTCTTTGATTCATTCCGTGGCACGGAATCCATCATTGGCTAAACAATTATTTGGTTATGCTATTTTAGGCTTTGCTCTAACCGAAGCTATTGCATTGTTTGCCCTAATGATGGCCTTTTTAATCTTATTCGTATTCTAA	ATGTTAGAAGGTGCAAAATCAATCGGTGCCGGAGCTGCTACAATTGCTTTAGCGGGAGCTGCTATCGGTATTGGAAACGTCTTTAGTTCCTCGATTCATTCCGTGGCGCGAAATCCATCATTGGCTAAACAATCATTTGGTTATGCCATTTTGGGCTTTGCTCTAACCGAAGCTATTGCATCGTTTGCCCCAATGATGGCCTTTCTGATCTCATCCGTATTCCGATCGAAGATGGAAGTTTCATAA
		length (bp)	285	414	249	225	237	285	285	225	246	225	246	225	246
	ccmC	sequence	ATGTCCGTTTCGTTATTACAACCTTCTTTTTTGATGTCAAAGACCAGAAGCTACGCGCAAATTCTCATTGGATTTCGGTTGTTCTTAACAGCGATGGCTATTCATTTAAGTCTTCGGGTAGCACCACTAGATCTTCAACAAGGTGGAAATTCTCGTATTCCGTATGTACATGTTCCTGCGGCTCGGATGAGTATTCTTGTTTATATCGCTACGGCTATAAACACTTTCTTGTTCCTATTAACAAAACATCCCCTTTTTCTTCGCTCTTCCGGAACCGGTACAGAAATGGGTGCTTTTTCTACGTTGTTTACCTTAGTTACTGGGGGGTTTCGGGGAAGACCTATGTGGGGCACCTTTCGGGTGTGGGATGCTCGTTTAACCTCTGTATTCATCTCGTTC…	ATGTCCGTTTCGTTATTACAACCTTCTTTTTTGATGTCAAAGACCAGAAGCTACGCGCAAATTCTCATTGGATCTCGGTTGTTCTTAACAGCGATGGCTATTCATTTAAGTCTTCGGGTAGCACCACTAGATCTTCAACAAGGTGGAAATTCTCGTATTCCGTATGTACATGTTCCTGCGGCTCGGATGAGTATTCTTGTTTATATCGCTACGGCTATAAACACTTTCTTGTTCCTATTAACAAAACATCCCCTTTTTCTTCGCTCTTCCGGAACCGGTACAGAAATGGGTGCATTTTCTACGTTGTTTACCTTAGTTACTGGGGGGTTTCGGGGAAGACCTATGTGGGGCACCTTTTGGGTGTGGGATGCTCGTTTAACCTCTGTATTCATCTCGTTC…	ATGTCCGCTTCGTTATTACAACCTTATTTTTTGATGTCAAAGACCAGAAGCTACGCGAAAATTCTCATTGGATCTCGGTTGTTCTTAACAGCGATGGCTATTCATTTAAGTCTTCGGGTAGCACCACTAGATCTTCAACAAGGTGGAAATTCTCGTATTCCGTATGTACATGTTCCTGCGGCTCGGATGAGTATTCTTGTTTATCTCGCTACGGCTATAAACACTTTCTTGTTCCTATTAACAAAACATCCCCTTTTTCTTCGCTCTTCCGGAACCGGTACAGAAATTGGTACTTTTTCTACGTTGTTTACCTTAGTTACTGGGGGGTTTCGGGGAAGACCTATGTGGGGCACCTTTCGGGTGTGGGATGCTCGTTTAACCTCTGTATTCATCTCCTTC…	ATGTCCGTTTCGTTATTACAACCTTATTTTTTGATGTCAAAGACCAGAAGCTACGCGCAAATTATCATTGGATCTCGGTTGTTCTTAACAGCGATGGCTATTCATTTAAGTCTTCGGGTAGCACCACTAGATCTTCAACAAGGTGGAAATTCTCGTATTCCGTATGTACATGTTCCTGCGGCTCGGATGAGTATTCTTGTTTATATCGCTACGGCTATAAACACTTTCTTGTTCCTATTAACAAAACATCCCCTTTTTCTTCGCTCTTCCGGAACCGGTATAGAAATGGGTGCTTTTTCTACGTTGTTTACCTTAGTGACTGGCGGGTTTTGGGGAAGACCTATGTGGGGCACCTTTCGGGTGTGGGATGCTCGTTTAACCTCTGTATTCATCTCGTTC…	ATGTCTGTTTCGTTATTACAACCTTCTTTTTTGATGTCAAAGACCAGAAGCTATGCGCAAATTCTCATTGGATCTCGGTTGTTCTTAACAGCGATGGCTATTCATTTAAGTCTTCGGGTAGCACCACTAGATCTTCAACAAGGTGGAAATTCTCGTATTCTGTATGTACATGTTCCTGCGGCTCGGATGAGTATTCTTGTTTATATCGCTACGGCTATAAACACTTTCTTGTTCCTATTAACAAAACATCCCCTTTTTCTTCGCTCTACCGGAACCGGTATAGAAATTGGTGCTTTTTTTACGTTGTTTACCTTAGTTACTGGGGGGTTTCGGGGAAGACCTATGTGGGGCACCTTTTGGGTGTGGGATGCTCGTTTAACCTCTGTATTCATCTCGTTC…	ATGTCCGTTTCGTTATTACAACCTTCTTTTTTGATGTCAAAGACCAGAAGCTACGCGCAAATTCTCATTGGATTTCGGTTGTTCTTAACAGCGATGGCTATTCATTTAAGTCTTCGGGTAGCACCACTAGATCTTCAACAAGGTGGAAATTCTCGTATTCCGTATGTACATGTTCCTGCGGCTCGGATGAGTATTCTTGTTTATATCGCTACGGCTATAAACACTTTCTTGTTCCTATTAACAAAACATCCCCTTTTTCTTCGCTCTTCCGGAACCGGTACAGAAATGGGTGCTTTTTCTACGTTGTTTACCTTAGTTACTGGGGGGTTTCGGGGAAGACCTATGTGGGGCACCTTTCGGGTGTGGGATGCTCGTTTAACCTCTGTATTCATCTCGTTC…	ATGTCCGTTTCGTTATTACAACCTTCTTTTTTGATGTCAAAGACCAGAAGCTACGCGCAAATTCTCATTGGATTTCGGTTGTTCTTAACAGCGATGGCTATTCATTTAAGTCTTCGGGTAGCACCACTAGATCTTCAACAAGGTGGAAATTCTCGTATTCCGTATGTACATGTTCCTGCGGCTCGGATGAGTATTCTTGTTTATATCGCTACGGCTATAAACACTTTCTTGTTCCTATTAACAAAACATCCCCTTTTTCTTCGCTCTTCCGGAACCGGTACAGAAATGGGTGCTTTTTCTACGTTGTTTACCTTAGTTACTGGGGGGTTTCGGGGAAGACCTATGTGGGGCACCTTTCGGGTGTGGGATGCTCGTTTAACCTCTGTATTCATCTCGTTC…	ATGTCCGTTTCGTTATTACACCCTTATTTGTTGATGTCAAAGACCAGAAGCTACGCGCAAATTCTCATTGGATCTCGGTTGTTCTTAACAGCGATGGCTATTCATTTAAGTCTTCGGGTAGCACCACTAGATCTTCAACAAAGTGGAAATTCTCGTATTCCGTATGTACATGTTCCTGCGGCTCGGATGAGTATTCTAGTTTATATCGCTACGGCTATAAACACTTTATTGTTCCTATTAACAAAACATCCCCTTTTTCTTCGCTCTTCCGGAACCGGTACAGAAATGGGTGCTTTTTCTACGTTGTTTACCTTAGTTACTGGGGGGGTTCGGGGAAGACCTATGTGGGGCACCTTTTGGGTATGGGATGCTCGTTTAACTTCTGTATTCATCTCGTTT…	ATGTCCGTTTCGTTATCCCAACCTTATTTTTTGATGTCAAAGACCAGAAGCTACGCGCAAATTCTCATTGGATCTCGGTTGTTCTTAACAGCGATGGCTATTCATTTAAGTCTTCGGGTAGCACCACTAGATCTTCAACAAGGTGGAAATTCTCGTATTCCGTATGTACATGTTCCTGCGGCTCGGATGACTATTCTTGTTTATATCGCTACGGCTATAAACACTTTCGTGTTCCTATTAACAAAACATCCCCTTTTTCTTCGCTTTTTCGGAACCGGTACAGAAATTGGTGTTTTTTCTACGTTCTTTACCTTAGTTACTGGGGGGTTTCGGGGAAGACCTATGTGGGGCACCTTTTGGGTGTGGGATGCTCGTTTAACCTCTGTATTCATCTCGTTC…	ATGTCCGTTTCGTTATTACAACCTTCTTTTTTGATGTCAAAGACCAGAAGCTACGCGCAAATTCTCATTGGATCTCGGTTGTTCTTAACAGCGATGGCTATTCATTTAAGTCTTCGGGTAGCACCACTAGATCTTCAACAAGGTGGAAATTCTCGTATTCCGTATGTACATGTTCCTGCGGCTCGGATGAGTATTCTTGTTTATATCGCTACGGCTATAAACACTTTCTTGTTCCTATTAACAAAACATCCCCTTTTTCTTCGCTCTTCCGGAACCGGTACAGAAATGGGTGCATTTTCTACGTTGTTTACCTTAGTTACTGGGGGGTTTCGGGGAAGACCTATGTGGGGCACCTTTTGGGTGTGGGATGCTCGTTTAACCTCTGTATTCATCTCGTTC…	ATGTCCGTTTCGTTATTACAACCTTATTTTTTGATGTCAAAGACCAGAAGCTACGCGCAAATTCTCATTGGATCTCGGTTGTTCTTAACAGCGATGGCTATTCATTTAAGTCTTCGGGTAGCACCACTAGATCTTCAACAAGGTGGAAATTCTCGTATTCCGTATGTACATGTTCCTGCGGCTCGGATGAGTATTCTTGTTTATATCGCTACGGCTATAAACACTTTCTTGTTCCTATTAACAAAACATCCCCTTTTTCTTCGCTCTTCCGGAACCGGTACAGAAATGGGTGCTTTTTCTACGTTGTTTACCTTAGTTACTGGGGGGTTTCGGGGAAGACCTATGTGGGGCACCTTTTGGGTGTGGGATGCTCGTTTAACCTCTGTATTCATCTCGTTC…	ATGTCCGTTTCGTTATTACAACCTTCTTTTTGGATATCAAAGACCAGAAGCTACGCGAAAATTCTCATTGGATCTCGGTTGTTCTTAACAGCGATGGCTATTCATTTAAGTCTTCGGGTAGCACCACTAGATCTTCAACAAGGAGGAAATTCTTGTATTCTGTATGTACATGTTCCTGCGGCTCGGATGAGTATTCTTGTTTATATCGCTACGGCTATAAACACGTTCTTGTTCCTATTAACAAAACATCCCCTTTTTCTTCGCTCTTCCGGAACCGGTATAGAAATGGGTGCTTTTTCTACGTTGTTTACCTTAGTTACTGGGGGGTTTCGGGGAAGACCTATGTGGGGCACCTTTTGGGTGTGGGATGCTCGTTTAACCTCTGTATTCATCTCGTTC…	ATGTCCGTTTCGTTATTACAACCTTATTTTTTGATGTCAAAGACCAGAAGCTACGCGCAAATTCTCATTGGATCTCGGTTGTTCTTAACAGCGATGGCTATTCATTTAAGTCTTCGGGTAGCACCACTAGATCTTCAACAAGGTGGAAATTCTCGTATTCCGTATGTACATGTTCCTGCGGCTCGGATGAGTATTCTTGTTTATATCGCTACGGCTATAAACACTTTCTTGTTCCTATTAACAAAACATCCCCTTTTTCTTCGCTCTTCCGGAACCGGTACAGAAATGGGTGCTTTTTCTACGTTGTTTACCTTAGTTACTGGGGGGTTTCGGGGAAGACCTATGTGGGGCACCTTTTGGGTGTGGGATGCTCGTTTAACCTCTGTATTCATCTCGTTC…
		length (bp)	753	753	753	834	542	753	753	753	606	753	834	753	834
	matR	sequence	ATGAAAGAGGCGATCAGAATGGTACTCGAATCCATTTACGATCCCGAGTTTCCAGACACATCGCACTTCCGCTCGGGTCGAGGCTGCCACTCGGCCCTAAGACGGATCAAAGAAGAGTGGGGAACCTCTCGCTGGTTTTTGGAATTCGACATCTTGAAGTGTTTTCACACCATCGACCGACATCGACTCATCTCAATCTTTAAGGAAGAGATCGACGATCCCAAGTTCTTTTACTCCATTCAGAAAGTCTTTTCCGCCGGACGACTCGTAGGAGGTGAGAAGGGCCCTTACTCCGTTCCACACAGTGTACTACTATCGGCCCTACCAGGCAACATCTACCTACACAAGCTCGATCAGGAGATAGGTAGGATCCGACAGAAGTACGAAATTCCGATTGTT…	ATGAAAGAGGCGATCAGAATGGTACTCGAATCCATTTACGATCCCGAGTTTCCAGACACATCGCACTTCCGCTCGGGTCGAGGCTGCCACGCGGCCCTAAGACGGATCAAAGAAGAGTGGGGAACCTCTCGCTGGTTTTTGGAATTCGACATCAGGAAGTGTTTTCACACCATCGACCGACATCGACTCATCTCAATCTTTAAGGAAGAGATCGACGATCCCAAGTTCTTTTACTCCATTCAGAAAGTCTTTTCCGCCGGACGACTCGTAGGAGGTGAGAAGGGCCCTTACTCCGTTCCACACAGTGTACTACTATCGGCCCTACCAGGCAACATCTACCTACACAAGCTCGATCAGGAGATAGGGAGGATCCGACAGAAGTACGAAATTCCGATTGTT…	ATGAAAGAGGCGATCAGAATGGTACTCGAATCCATTTACGATCCCGAGTTTCCAGACACATCGCACTTCCACTCGGGTCGAGGCTGCCACTCGGCCCTAAGACGGATCAAAGAAGAGTGGGGAACCTCTCGCTGGTTTTTGGAATTCGACATCCGGAAGTGTTTTCACACCATCGACCGACATCGACTCATCTCAATCTTTAAGGAAGAGATCGATGATCCCAAGTTCTTTTACTCCATTCAGAAAGTGTTTTCTGCCGGACGACTCGTAGGAGGTGAGAAGGGCCCTTACTCCGTTCCACACAGTGTACTACTATCGGCCCTACCAGGCAACATCTACCTACACAAGCTCGATCAGGAGATAGGGAGGATCCGACAGAAGTACGAAATTCCGATTGTT…	ATGAAAGAGGCGATCAGAATGGTACTCGAATCCATTTACGATCCCGAGTTTCCAGACACATCGCACTTCCGCTCGGGTCGAGGCTGCCACTCGGCCCTAAGACGGATTAAAGAAGAGTGGGGAACCTCTCGCTGGTTTTTGGAATTCGACATCAGGAAGTGTTTTCACACCATCGACCGACGTCGACTCATCTCAATCTTTAAGGAAGAGATCGACGATCCCAAGTTCTTTTACTCCATTCAGAAAGTCTTTTCCGCCGGACGACTCGTAGGAGGTGAGAAGAGCCCTTACTCCGTTCCACACAGTGTACTACTATCGGCCCTACCAGGCAACATCTACCTACACAAGCTCGATCAGGAGATAGGGAGGATCCGACAGAAGTACGAAATTCCGATTGTT…	ATGAAAGAGGCGATCAGAATGGTACTCGAATCCATTTACGATCCCGAGTTTCCAGACACATCGCACTTCCGCTCGGGTCGAGGCTGCCACTCGGCCCTAAGACGGATCAAAGAAGAGTGGGGAACCTCTCGCTGGTTTTTGGAATTCGACATCAGGAAGTGTTTTCACACCATCGACCGACATCGACTCATCTCCATCTTTAAGGAAGAGATCGATGATCCCAAGTTCTTTTACTCCATTCATAAAGTCTTTTCCGCCGGACGACTCGTAGGAGGTGAGAAGGCCCCTTACTCTGTTCCACACAGTGTACTACTATCGGCCCTACCAGGCAACATCTACCTACACAAGCTCGATCAGGAGATAGGGAGGATCCGACAGAAGTACGAAATTCCGATTGTT…	ATGAAAGAGGCGATCAGAATGGTACTCGAATCCATTTACGATCCCGAGTTTCCAGACACATCGCACTTCCGCTCGGGTCGAGGCTGCCACTCGGCCCTAAGACGGATCAAAGAAGAGTGGGGGACCTCTCGCTGGTTTTTGGAATTCGACATCTTGAAGTGTTTTCACACCATCGACCGACATCGACTCATCTCAATCTTTAAGGAAGAGATCGACGATCCCAAGTTCTTTTACTCCATTCAGAAAGTGTTTTCCGCCGGACGACTCGTAGGAGGTGAGAAGGGCCCTTACTCCGTTCCACACAGTGTACTACTATCGGCCCTACCAGGCAACATCTACCTACACAAGCTCGATCAGGAGATAGGTAGGATCCGACAGAAGTACGAAATTCCGATTGTT…	ATGAAAGAGGCGATCAGAATGGTACTCGAATCCATTTACGATCCCGAGTTTCCAGACACATCGCACTTCCGCTCGGGTCGAGGCTGCCACTCGGCCCTAAGACGGATCAAAGAAGAGTGGGGAACCTCTCGCTGGTTTTTGGAATTCGACATCTTGAAGTGTTTTCACACCATCGACCGACATCGACTCATCTCAATCTTTAAGGAAGAGATCGACGATCCCAAGTTCTTTTACTCCATTCAGAAAGTCTTTTCCGCCGGACGACTCGTAGGAGGTGAGAAGGGCCCTTACTCCGTTCCACACAGTGTACTACTATCGGCCCTACCAGGCAACATCTACCTACACAAGCTCGATCAGGAGATAGGTAGGATCCGACAGAAGTACGAAATTCCGATTGTT…	ATGAGAGACCTTATTAAGTATTGCAAAAGAATGGGCCTGCTGATAGAGCTGGGCGGGGAGGCGATACTAGTTATCAGGTCAGAGAGAGGCCTGGCCCGTAAGCTGGCCCCCTTAAAAACCCATTACTTAAGGATTTGTTACGCGCGATATGCCGACGACTCACTACTGGGAATCGTGGGTGCCGTAGAGCTTCTCATAGAAATACAAAAACGTATCGCCCACTTCCTACAATCCGGCCTGAACCTTTGGGTAGGCTCTGCAGGATCAACAACAATAGCTGCACGGAGTACGGTAGAATTCCCCGGTACGGTCATTCGGGAAGTCCCTCCGAGGACGACTCCCATACAATTCTTGCGAGAGCTGGAGAAGCGTATACGGGTAAAGCACCGTATCCATATA…	ATGAAAGAGGCGATCAGAATGGTACTCGAATCCATTTACGATCCCGAGTTTCCAGACACATCGCACTTCCGCTCGGGTCGAGGCTGCCACTCGGCCCTAAGACGGATCAAAGAAGAGTGGGGAACCTCTCGCTGGTTTTTGGAATTCGACATCAGGAAGTGTTTTCACACCATCGACCGACATCGACTCATCTCAATCTTTAAGGAAGAGATCGATGATCCCAAGTTCTTTTACTCCATTCAGAAAGTCTTTTCCGCCGGACGACTCGTAGGAGGTGAGAAGGGCCCTTACTCCGTTCCACACAGTGTACTACTATCGGCCCTACCAGGCAACATCTACCTACACAAGCTCGATCAGGAGATAGGGAGGATCCGACAGAAGTATGAAATTCCGATTGTT…	ATGAAAGAGGCGATCAGAATGGTACTCGAATCCATTTACGATCCCGAGTTTCCAGACACATCGCACTTCCGCTCGGGTCGAGGCTGCCACGCGGCCCTAAGACGGATCAAAGAAGAGTGGGGAACCTCTCGCTGGTTTTTGGAATTCGACATCAGGAAGTGTTTTCACACCATCGACCGACATCGACTCATCTCAATCTTTAAGGAAGAGATCGACGATCCCAAGTTCTTTTACTCCATTCAGAAAGTCTTTTCCGCCGGACGACTCGTAGGAGGTGAGAAGGGCCCTTACTCCGTTCCACACAGTGTACTACTATCGGCCCTACCAGGCAACATCTACCTACACAAGCTCGATCAGGAGATAGGGAGGATCCGACAGAAGTACGAAATTCCGATTGTT…	ATGAAAGAGGCGATCAGAATGGTACTCGAATCCATTTACGATCCCGAGTTTCCAGACACATCGCACTTCCGCTCGGGTCGAGGCTGCCACTCGGCCCTAAGACGGATCAAAGAAGAGTGGGGAACCTCTCGCTGGTTTTTGGAATTCGACATCAGGAAGTGTTTTCACACCATCGACCGACATCGACTCATCTCAATCTTTAAGGAAGAGATCGATGATCCCAAGTTCTTTTACTCCATTCAGAAAGTCTTTTCCGCCGGACGACTCGTAGGAGGTGAGAAGGGCCCTTACTCCGTTCCACACAGTGTACTACTATCGGCCCTACCAGGCAACATCTACCTACACAAGCTCGATCAGGAGATAGGGAGGATCCGACAGAAGTACGAAATTCCGATTGTT…	ATGAAAGAGACGATCAGAATGGTACTCGAATCCATTTACGATCCCGAGTTTCCAGACACATCGCACTTCCGCTCGGGTCGAGGCTGCCATTCGGCCCTAAGACGGATCAAAGAAGAGTGGGGAACCTCTCGCTGGTTTTTGGAATTCGACATCAGGAAGTTTTTTCACACCATCGACCGACATCGACTCATCTCAATCTTTAAGGAAGAGATCGACGATCCCAAGTTCTTTTACTCCATTCAAACAGTCTTTTCTGTCGGACGACTCGTAGAAGGTGAGAAGGGCCCTTACTCCGTTCCACACAGTGTACTACTATCGGCCCTACCGGGCAACATCTACCTACACAAGCTCGATCAGGAGATAGGGAGGATCCGACAGAAGTACGAAATTCCGATTGTT…	ATGAAAGAGGCGATCAGAATGGTACTCGAATCCATTTACGATCCCGAGTTTCCAGACACATCGCACTTCCGCTCGGGTCGAGGCTGCCACTCGGCCCTAAGACGGATCAAAGAAGAGTGGGGAACCTCTCGCTGGTTTTTGGAATTCGACATCAGGAAGTGTTTTCACACCATCGACCGACATCGACTCATCTCAATCTTTAAGGAAGAGATCGATGATCCCAAGTTCTTTTACTCCATTCAGAAAGTCTTTTCCGCCGGACGACTCGTAGGAGGTGAGAAGGGCCCTTACTCCGTTCCACACAGTGTACTACTATCGGCCCTACCAGGCAACATCTACCTACACAAGCTCGATCAGGAGATAGGGAGGATCCGACAGAAGTACGAAATTCCGATTGTT…
		length (bp)	1968	1956	1968	1968	1368	1968	1968	1206	1434	1956	1968	1962	1968
	nad3	sequence	ATGTCAGAATTTGCACCTATTTGTATCTATTTAGTGATCAGTCCGCTAGTTTCTTTGATCCTACTCGGTCTTCCTTTTCCATTTTCTTCCAATAGTTCGACCTATCCAGAGAAATTGTCGGCCTACGAATGTGGTTTCGATCCTTCCGGTGATGCCAGAAGTCGCTTTGATATACGATTTTATCTTGTTTCAATTTTATTTATTATCCCTGACCCGGAAGTAACCTTTTCTTTTCCTTGGGCAGTACCTCCCAACAAGATTGATCCGTTTGGATCTTGGTCCATGATGGCCTTTTTATTGATTTTGACGATTGGATCTCTCTATGAATGGAAAAGGGGTGCTTCGGATCGGGAATAA	ATGTCAGAATTTTCACCTATTTGTATCTATTTAGTGATCAGTCCGCTAGTTTCTTTGATCCCACTCGGTGTTCCTTTTCCATTTGCTTCCAATAGTTCGACCTATCCAGAAAAATTGTCGGCCTACGAATGTGGTTTCGATCCTTCCGGTGATGCCAGAAGTCGTTTTGATATACGATTTTATCTTGTTTCAATTTTATTTATTATCCCTGATCCGGAAGTAACCTTTTCCTTTCCTTGGGCAGTACCTCCCAACAAGATTGATCCGTTTGGATCTTGGTCCATGATGGCCTTTTTATTGATTTTGACGATTGGATCTCTCTATGAATGGAAAAGGGGTGCTTCGGATCGGGAATAA	ATGTTCGAATTTGCACCTATTTGTATCTATTTAGTGATTAGTCTGCTAGTTTCTTTGATCTTACTCGGTGTTCCTTTTCTATTTGCTTCCAATAGTTCGACCTACCCAGAAAAATTGTCGGCCTACGAATGCGGTTTCGATCCTTTCGGTGATGCCAGAAGTCGCTTTGATATACGATTTTATCTTGTTTCCATTTTATTTATTATCTTTGATCTGGAAGTCACCTTTTTCTTTCCTTGGGCAGTCTCTCTCAATAAGATTGATTTGTTTGGATTTTGGTCCATGATGGCCTTTTTATTGATTTTGACGATTGGATTTCTCTATGAATGGAAAAGGGGTGCTTTGGATTGGGAATAA	ATGTCAGAATTTGCACCTATTTGTATCTATTTAGTGATCAGTCCGCTAGTTTCTTTGATCCCACTCGGTGTTCCTTTTCCATTTGCTTCCAATAGTTCGACCTATCCAGAAAAATTGTCGGCCTACGAATGTGGTTTCGATCCTTCCGGTGATGCCAGAAGTCGTTTTGATATACGATTTTATCTTGTTTCAATTTTATTTATTATCCCTGATCTGGAAGTAACCTTTTTCTTTCCTTGGGCAGTACCTCCCAACAAGATTGATCCGTTTGGATCTTGGTCCATGATGGCCTTTTTATTGATTTTGACGATTGGATCTCTCTATGAATGGAAAAGGGGTGCTTCGGATCGGGAATAA	ATGTTAGAATTTGCACCTATTTGTATCTATTTAGTGATTAGTCTGCTAGTTTCTTTGATCTTACTCGGTGTTCCTTTTCTATTTGCTTCCAATAGTTCGACCTACCCAGAAAAATTGTCGGCCTACGAATGTGGTTTCGATCCTTTCGGTGATGCCAGAAGTCGCTTTGATATACGATTTTATCTTGTTTCCATTTTATTTATTATCTTTGATCTGGAAGTCACCTTTTTCTTTCCTTGGGCAGTCTCTCTCAATAAGATTGATCTGTTTGGATTTTGGTCCATGATGGCCTTTTTATTGATTTTGACGATTGGATTTCTCTATGAATGGAAAAGGGGTGCTTTGGATTGGGAATAA	ATGTCAGAATTTGCACCTATTTGTATCTATTTAGTGATCAGTCCGCTAGTTTCTTTGATCCTACTCGGTCTTCCTTTTCCATTTTCTTCCAATAGTTCGACCTATCCAGAGAAATTGTCGGCCTACGAATGTGGTTTCGATCCTTCCGGTGATGCCAGAAGTCGCTTTGATATACGATTTTATCTTGTTTCAATTTTATTTATTATCCCTGACCCGGAAGTAACCTTTTCTTTTCCTTGGGCAGTACCTCCCAACAAGATTGATCCGTTTGGATCTTGGTCCATGATGGCCTTTTTATTGATTTTGACGATTGGATCTCTCTATGAATGGAAAAGGGGTGCTTCGGATCGGGAATAA	ATGTCAGAATTTGCACCTATTTGTATCTATTTAGTGATCAGTCCGCTAGTTTCTTTGATCCTACTCGGTCTTCCTTTTCCATTTTCTTCCAATAGTTCGACCTATCCAGAGAAATTGTCGGCCTACGAATGTGGTTTCGATCCTTCCGGTGATGCCAGAAGTCGCTTTGATATACGATTTTATCTTGTTTCAATTTTATTTATTATCCCTGACCCGGAAGTAACCTTTTCTTTTCCTTGGGCAGTACCTCCCAACAAGATTGATCCGTTTGGATCTTGGTCCATGATGGCCTTTTTATTGATTTTGACGATTGGATCTCTCTATGAATGGAAAAGGGGTGCTTCGGATCGGGAATAA	ATGTCAGAATTTGCACCTATTTGTATCTATTTAGTGATCAGTCCGCTAGTTTCTTTAATCCCACTCGGTGTTCCTTTTCCATTTGCTTCCAATAGTTCGACCTATCCAGAAAAATTGTCGGCCTACGAATGTGGTTTCGATCCTTTCGGTGATGCCAGAAGTCGTTTTGATATACGATTTTATCTTGTTTCAATTTTATTTATTATTCCTGATCCGGAAGTAACCTTTTCCTTTCCTTGGGCAGTACCTCCCAACAAGATTGATCCGTTTGGATCTTGGTCCATGATGGCCTTTTTATTGATTTTGACGATTGGATCTCTCTATGAATGGAAAAGGGGTGCTTCGGATCGGGAGTAA	ATGTTAGAATTTGCACCTATTTGTATCTATTTAGTGATTAGTCTGCTAGTTTCTTTGATCTTACTCGGTGTTCCTTTTCTATTTTCTTCCAATAGTTCGACCTACCCAGAAAAATTGTCGGCCTACGAATGTGGTTTCGATCCTTTCGGTGATGCCAGAAGTCGCTTTGATATAAGATTTTATCTTGTTTCAATTTTATTTATTATCTTTGATCTGGAAGTCACCTTTTTCTTTCCTTGGGCAGTCTCTCTCAACAAGATTGATCTGTTTGGATTTTGGTCCATGATGGCCTTTTTATTGATTTTGACGATTGGATTTCTCTATGAATGGAAAAGGGGTGCTTTGGATTGGGAATAA	ATGTCAGAATTTTCACCTATTTGTATCTATTTAGTGATCAGTCCGCTAGTTTCTTTGATCCCACTCGGTGTTCCTTTTCCATTTGCTTCCAATAGTTCGACCTATCCAGAAAAATTGTCGGCCTACGAATGTGGTTTCGATCCTTCCGGTGATGCCAGAAGTCGTTTTGATATACGATTTTATCTTGTTTCAATTTTATTTATTATCCCTGATCCGGAAGTAACCTTTTCCTTTCCTTGGGCAGTACCTCCCAACAAGATTGATCCGTTTGGATCTTGGTCCATGATGGCCTTTTTATTGATTTTGACGATTGGATCTCTCTATGAATGGAAAAGGGGTGCTTCGGATCGGGAATAA	ATGTTCGAATTTGCACCTATTTGTATCTATTTAGTGATTAGTCTGCTAGTTTCTTTGATCTTACTCGGTGTTCCTTTTCTATTTTCTTCCAATAGTTCGACCTACCCAGAAAAATTGTCGGCCTACGAATGTGGTTTCGATCCTTTCGGTGATGCCAGAAGTCGCTTTGATATAAGATTTTATCTTGTTTCCATTTTATTTATTATCTTTGATCTGGAAGTCACCTTTTTCTTTCCTTGGGCAGTCTCTCTCAACAAGATTGATCTGTTTGGATTTTGGTCCATGATGGCCTTTTTATTGATTTTGACGATTGGATTTCTCTATGAATGGAAAAGGGGTGCTTTGGATTGGGAATAA	ATGTCAGAATTTGCACCTATTTTTATCTATTTAGTGATCAGTCCGCTAGTTTCTTTGATCCCACTCGGTCTTCCTTTTCTATTTGCTTCCAATAGTTCGACCTATCCAGAAAAATTGTCGGCCTACGAATGTGGTTTCGATCCTTTCGGTGATGCCAGAAGTCGTTTCGATATAAGATTTTATCTTGTTTCAATTTTATTTATTATCCCTGATCTGGAAGTAACCTTTTTCTTTCCTTGGGCAGTCTCTCTCAACAAGATTGATCCGTTTGGATCTTGGTCCATGATGGGCTTTTTATTGATTTTGACGATTGGATCTCTCTATGAATGGAAAAGGGGTGCTTCGGATCGGGAATAA	ATGTTCGAATTTGCACCTATTTGTATCTATTTAGTGATTAGTCTGCTAGTTTCTTTGATCTTACTCGGTGTTCCTTTTCTATTTTCTTCCAATAGTTCGACCTACCCAGAAAAATTGTCGGCCTACGAATGTGGTTTCGATCCTTTCGGTGATGCCAGAAGTCGCTTTGATATAAGATTTTATCTTGTTTCCATTTTATTTATTATCTTTGATCTGGAAGTCACCTTTTTCTTTCCTTGGGCAGTCTCTCTCAACAAGATTGATCTGTTTGGATTTTGGTCCATGATGGCCTTTTTATTGATTTTGACGATTGGATTTCTCTATGAATGGAAAAGGGGTGCTTTGGATTGGGAATAA
		length (bp)	357	357	357	357	357	357	357	357	357	357	357	357	357
	nad6	sequence	ATGATACTTTCTGTTTTGTCAAGCCCTGCTTTGGTCTCTGGTTTGATGGTTGTACGTGCTAAAAATCCGGTACATTCCGTTTCGTTTCCCATCCCAGTCTTTCGCGACACTTCAGGTTTACTTCTTTTGTTAGGTCTCGACTTCTTCGCTATGATCTTCCCAGTAGTTCATATAGGAGCTATAGCCGTTTCATTCCTATTCGTTGTTATGATGTTCCATATTCAAATTGCGGAGATTCACGAAGAAGTATTGCGCTATTTACCAGTGAGTGGTATTATTGGACTGATCTTTTGGTGGGAAATGTTCTTCATTTTAGATAATGAAAGCATTCCATTACTACCAACCCAAAGAAATACGACCTCTCTGAGATATACGGTTTATGCCGTAAAGGTACGAAGT…	ATGATACTTTCTGTTTTGTCAAGCCCTGCTTTGGTCTCTGGTTTGATGGTTGTACGTGCTAAAAATCCGGTACATTCCGTTTCGTTTCCCATCCCAGTCTTTCGCGACACTTCAGGTTTACTTCTTTTGTTAGGTCTCGACTTCTTCGCTATGATCTTCCCAGTAGTTCATATAGGAGCTATAGCCGTTTCATTCCTATTCGTTGTTATGATGTTCCATATTCAAATAGCGGAGATTCACGAAGAAGTATTGCGCTATTTACCAGTGAGTGGTATTATTGGACTGATCTTTTGGTGGGAAATGTTCTTCATTTTAGATAATGAAAGCATTCCATTACTACCAACCCAAAGAAATACGACCTCTCTGAGATATACGGTTTATGCCGGAAAGGTACGAAGT…	ATGATACTTTCTGTTTTGTCAAGTCCTGCTTTGGTCTCTGGTTTGATGGTTGTACGTGCTAAAAATCCTGTACATTCCGTTTTGTTTCTCATTCTAGTCTTTCGCGACACTTCAGGTTTACTTCTTTTGTTAGGTCTCGACTTCTTCGCTATGATCTTCCCAGTAGTTCATATAGGAGCGATAGCCGTTTCATTCCTTTTCGTTGTTATGATGTTCCATATTCAAATAGCGGAGATTCACGAAGAAGTATTGCGCTATTTACCAGTGAGTGGTATTATTGGACTAATCTTTTGGTGGGAAATGTTCTTCATTTTAGATAATGAAAGCATTCCATTACTACCAACCCAAAGAAATACGACCTCTCTGAGATATACGGTTTATGCCGGAAAGGTACGAAGT…	ATGATACTTTCTGTTTTGTCAAGCCCTGCTTTGGTCTCTGGTTTGATGGTTGTACGTGCTAAAAATCCGGTACATTCCGTTTCGTTTCCCATCCTAGTCTTTCGCGACACTTCAGGTTTACTTCTTTTGTTAGGTCTCGACTTCTTCGCTATGATCTTCCCAGTAGTTCATATAGGAGCTATAGCCGTTTCATTTCTATTCGTTGTTATGATGTTCCATATTCAAATAGCGGAGATTCACGAAGAAGTATTGCGCTATTTACCAGTGAGTGGTATTATTGGACTGATCTTTTGGTGGGAAATGTTCTTCATTTTAGATAATGAAAGCATTCCATTACTACCAACCCAAAGAAATACGACCTCTCTGAGATATACGGTTTATGCCGGAAAGGTACGAAGT…	ATGATACTTTCTGTTTTGTCAAGTCCTGCTTTGGTCTCTGGTTTGATGGTTGTACGTGCTAAAAATCCTGTACATTCCGTTTTGTTTCTCATTCTAGTCTTTCGCGACACTTCAGGTTTACTTCTTTTGTTAGGTCTCGACTTCTTCGCTATGATCTTCCCAGTAGTTCATATAGGAGCTATAGCCGTTTCATTCCTTTTCGTTGTTATGATGTTCCATATTCAAATAGCGGAGATTCACGAAGAAGTATTGCGCTATTTACCAGTGAGTGGTATTATTGGACTGATCTTTTGGTGGGAAATGTTCTTCATTTTAGATAATGAAAGCATTCCATTACTACCAACCCAAAGAAATACGACCTCTCTGAGATATACGGTTTATGCAGGAAAGGTACGAAGT…	ATGATACTTTCTGTTTTGTCAAGCCCTGCTTTGGTCTCTGGTTTGATGGTTGTACGTGCTAAAAATCCGGTACATTCCGTTTCGTTTCCCATCCCAGTCTTTCGCGACACTTCAGGTTTACTTCTTTTGTTAGGTCTCGACTTCTTCGCTATGATCTTCCCAGTAGTTCATATAGGAGCTATAGCCGTTTCATTCCTATTCGTTGTTATGATGTTCCATATTCAAATTGCGGAGATTCACGAAGAAGTATTGCGCTATTTACCAGTGAGTGGTATTATTGGACTGATCTTTTGGTGGGAAATGTTCTTCATTTTAGATAATGAAAGCATTCCATTACTACCAACCCAAAGAAATACGACCTCTCTGAGATATACGGTTTATGCCGTAAAGGTACGAAGT…	ATGATACTTTCTGTTTTGTCAAGCCCTGCTTTGGTCTCTGGTTTGATGGTTGTACGTGCTAAAAATCCGGTACATTCCGTTTCGTTTCCCATCCCAGTCTTTCGCGACACTTCAGGTTTACTTCTTTTGTTAGGTCTCGACTTCTTCGCTATGATCTTCCCAGTAGTTCATATAGGAGCTATAGCCGTTTCATTCCTATTCGTTGTTATGATGTTCCATATTCAAATTGCGGAGATTCACGAAGAAGTATTGCGCTATTTACCAGTGAGTGGTATTATTGGACTGATCTTTTGGTGGGAAATGTTCTTCATTTTAGATAATGAAAGCATTCCATTACTACCAACCCAAAGAAATACGACCTCTCTGAGATATACGGTTTATGCCGTAAAGGTACGAAGT…	ATGCGAGTTCTTGCTCCAGCATTAAAGTTCCATTTCAGGGAAGGACGACGTACCATGATACTTTCTGTTTCGTCGAGCCCTGCTTTGGTCTCTGGTTTGATGGTTGCACGTGCTAAAAATCCGGTACATTCCGTTTTGTTTCCCATCCCAGTCTTTCGCAACACTTCAGGTTTACTTCTTTTGTTAGGTCTCGACTTCTCCGCTATGATCTTCCCAGTAGTTCATATAGGAGCTATAGCCGTTTCATTCCTATTCGTTGTTATGATGTTCCATATTCAAATAGCGGAGACTCACGAAGAAGTATTGCGCTATTTACCAGTGAGTGGTATTATTGGACTGATCCTTTGGTGGGAAATGTTCTTCATTTTAGATAATGAAACCATTCCATTACTACCAACC…	ATGATACTTTCTGTTTTGTCAAGTCCTGCTTTGGTCTCTGGTTTGATGGTTGTACGTGCTAAAAATCCTGTACATTCCGTTTTGTTTCTCATTCTAGTCTTTCGCGACACTTCAGGTTTACTTCTTTTGTTAGGTCTCGACTTCTTCGCTATGATCTTCCCAGTAGTTCATATAGGAGCTATAGCCGTTTCATTCCTTTTCGTTGTTATGATGTTCCATATTCAAATAGCAGAGATTCACGAAGAAGTATTGCGCTATTTACCAGTGAGTGGTATTATTGGACTGATCTTTTGGTGGGAAATGTTCTTCATTTTAGATAATGAGAGCATCCCATTACTACCAACCCAAAGAAATACGACCTCTCTGAGATATACGGTTTATGCCGGAAAGGTACGAAGT…	ATGATACTTTCTGTTTTGTCAAGCCCTGCTTTGGTCTCTGGTTTGATGGTTGTACGTGCTAAAAATCCGGTACATTCCGTTTCGTTTCCCATCCCAGTCTTTCGCGACACTTCAGGTTTACTTCTTTTGTTAGGTCTCGACTTCTTCGCTATGATCTTCCCAGTAGTTCATATAGGAGCTATAGCCGTTTCATTCCTATTCGTTGTTATGATGTTCCATATTCAAATAGCGGAGATTCACGAAGAAGTATTGCGCTATTTACCAGTGAGTGGTATTATTGGACTGATCTTTTGGTGGGAAATGTTCTTCATTTTAGATAATGAAAGCATTCCATTACTACCAACCCAAAGAAATACGACCTCTCTGAGATATACGGTTTATGCCGGAAAGGTACGAAGT…	ATGATACTTTCTGTTTTGTCAAGTCCTGCTTTGGTCTCTGGTTTGATGGTTGTACGTGCTAAAAATCCTGTACATTCCGTTTTGTTTCTCATTCTAGTCTTTCGCGACACTTCCGGTTTACTTCTTTTGTTAGGTCTCGACTTCTTCGCTATGATCTTCCCAGTAGTTCATATAGGAGCTATAGCCGTTTCATTCCTTTTCGTTGTTATGATGTTCCATATTCAAATAGCAGAGATTCACGAAGAAGTATTGCGCTATTTACCAGTGAGTGGTATTATTGGACTGATCTTTTGGTGGGAAATGTTCTTCATTTTAGATAATGAGAGCATCCCATTACTACCAACCCAAAGAAATACGACCTCTCTGAGATATACGGTTTATGCCGGAAAGGTACGAAGT…	ATGATACTTTCTGTTTTGTCAAGCCCTGCTTTGGTCTGTGGTTTGATGGTTGTACGTGCTAAAAATCCGGTACATTCCGTTTCGTTTCCCATCCTAGTCTTTCGCGACACTTCAGGTTTACTTCTTTTGTTAGGTCTCGACTTCTTCGCTATGATTTTCCCAGTAGTTCATATAGGAGCTATAGCCGTTTCATTCCTATTCGTTGTTATGATGTTCCATATTCAAATAGCGGAGATTCATGAAGAAGTATTGCGCTATTTACCAGTGAGTGGTATTATTGGACTGATCTTTTGGTGGGAAATGTTCTTCATATTAGATAATGAAAGCATTCCATTACTACCAACCCAAAGAAATACGACCTCTCTGAGATATATGGTTTATGCCGGAAAGGTACGAAGT…	ATGATACTTTCTGTTTTGTCAAGTCCTGCTTTGGTCTCTGGTTTGATGGTTGTACGTGCTAAAAATCCTGTACATTCCGTTTTGTTTCTCATTCTAGTCTTTCGCGACACTTCCGGTTTACTTCTTTTGTTAGGTCTCGACTTCTTCGCTATGATCTTCCCAGTAGTTCATATAGGAGCTATAGCCGTTTCATTCCTTTTCGTTGTTATGATGTTCCATATTCAAATAGCAGAGATTCACGAAGAAGTATTGCGCTATTTACCAGTGAGTGGTATTATTGGACTGATCTTTTGGTGGGAAATGTTCTTCATTTTAGATAATGAGAGCATCCCATTACTACCAACCCAAAGAAATACGACCTCTCTGAGATATACGGTTTATGCCGGAAAGGTACGAAGT…
		length (bp)	618	618	618	618	618	618	618	672	618	618	618	624	618
	rps12	sequence	ATGCCTACATTAAATCAATTGATTCGTCATGGTAGAGAAGAAAAACGGCGCACGGACCGTACTCGAGCTTCGGATCAATGTCCCCAGAAGCAAGGAGTACGCCCGCGTGTTTCAACGAGAACACCGAAAAAACCTAATTCAGCTCTACGTAAGATAGCAAAAGTACGGTTGAGCAATCGACATGATATATTTGCTCACATTCCAGGCGAAGGTCATAATTCGCAAGAACATTCTATGGTCTTAATAAGAGGAGGTAGAGTGAAAGATTCGCCAGGTGTGAAATCCCATTGTATTCGAGGAGTCAAGGATTTGCTGGGAATTCCGGATCGAAGAAGAGGCAGATCAAAATATGGTGCGGAAAAACCCAAATCGATATGA	ATGCCTACATTAAATCAATTGATTCGTCATGGTAGAGAAGAAAAACGGCGCACGGACCGTACTCGAGCTTCGGATCAATGTCCCCAGAAGCAAGGAGTACGCCCGCGTGTTTCAACGAGAACACCGAAAAAACCTAATTCAGCTCTACGTAAGATAGCCAAAGTACGGTTGAGCAATCGACATGATATATTTGCTCACATTCCAGGCGAAGGTCATAATTCGCAGGAGCATTCTATGGTCTTAATAAGAGGAGGTAGAGTGAAAGATTCGCCAGGTGTGAAATCCCATTGTATTCGAGGAGTCAAGGATTTGCTGGGAATTCCGGATCGAAGAAGAGGCAGATCCAAATATGGTGCGGAAAAACCCAAATCGATATGA	ATGCCTACATTAAATCAATTGATTCGTCATGGTAGAGAAGAAAAACGGCGCACGGACCGTACTCGAGCTTTGGATCAATGTCCCCAGAAGCAAGGAGTATGCCTACGTGTTTCAACGAGAACACCGAAAAAACCGAATTCAGCTCTACGTAAGATAGCCAAAGTACGGTTGAGCAATCGACATGATATATTTGCTTACATTCCAGGCGAAGGTCATAATTTGCAGGAGCATTCTCTGGTCTTAATAAGAGGAGGTAGAGTGAAAGATTTGCCGGGTGTGAAATTCCATTGTATTCGAGGAGTCAAGGATTTGCTGGGAATTCCGGATCGAAGAAGAGGCAGATCAAAATATGGTGCGGAAAAACCCAAATCGATATGA	ATGCCTACATTAAATCAATTGATTCGTCATGGTAGAGAAGAAAAACGGCGCACGGACCGTACTCGAGCTTCGGATCAATGTCCCCAGAAGCAAGGAGTACGCCCGCGTGTTTCAACGAGAACACCGAAAAAACCTAATTCAGCTCTACGTAAGATAGCCAAAGTACGGTTGAGCAATCGACATGATATATTTGCTCACATTCCAGGCGAAGGTCATAATTCGCAGGAGCATTCTATGGTCTTAATAAGAGGAGGTAGAGTGAAAGATTCGCCAGGTGTTAAATCCCATTGTATTCGAGGAGTCAAGGATTTGCTGGGAATTCCGGATCGAAGAAGAGGCAGATCAAAATATGGTGCGGAAAAACCCAAATCGATATGA	ATGCCTACATTAAATCAATTGATTCGTCATGGTAGAGAAGAAAAACGGCGCACGGACCGTACTCGAGCTTTGGATCAATGTCCCCAGAAGCAAGGAGTATGCCTGCGTGTTTCAACGAGAACACCGAAAAAACCAAATTCAGCTCTACGTAAGATAGCCAAAGTACGGTTGAGCAATCGACATGATATCTTTGCTTACATTCCAGGCGAAGGTCATAATTTGCAGGAGCATTCCATGGTCTTAATAAGAGGAGGTAGAGTGAAAGATTTGCCGGGTGTGAAATTCCATTGTATTCGAGGAGTCAAGGATTTGCTGGGAATTCCGGATCGAAGAAGAGGCAGATCAAAATATGGTGCGGAAAAACCCAAATCGATATGA	ATGCCTACATTAAATCAATTGATTCGTCATGGTAGAGAAGAAAAACGGCGCACGGACCGTACTCGAGCTTCGGATCAATGTCCCCAGAAGCAAGGAGTACGCCCGCGTGTTTCAACGAGAACACCGAAAAAACCTAATTCAGCTCTACGTAAGATAGCAAAAGTACGGTTGAGCAATCGACATGATATATTTGCTCACATTCCAGGCGAAGGTCATAATTCGCAAGAACATTCTATGGTCTTAATAAGAGGAGGTAGAGTGAAAGATTCGCCAGGTGTGAAATCCCATTGTATTCGAGGAGTCAAGGATTTGCTGGGAATTCCGGATCGAAGAAGAGGCAGATCAAAATATGGTGCGGAAAAACCCAAATCGATATGA	ATGCCTACATTAAATCAATTGATTCGTCATGGTAGAGAAGAAAAACGGCGCACGGACCGTACTCGAGCTTCGGATCAATGTCCCCAGAAGCAAGGAGTACGCCCGCGTGTTTCAACGAGAACACCGAAAAAACCTAATTCAGCTCTACGTAAGATAGCAAAAGTACGGTTGAGCAATCGACATGATATATTTGCTCACATTCCAGGCGAAGGTCATAATTCGCAAGAACATTCTATGGTCTTAATAAGAGGAGGTAGAGTGAAAGATTCGCCAGGTGTGAAATCCCATTGTATTCGAGGAGTCAAGGATTTGCTGGGAATTCCGGATCGAAGAAGAGGCAGATCAAAATATGGTGCGGAAAAACCCAAATCGATATGA	ATGCCTACATTAAATCAATTGATTCGTCATGGTAGAGAAGAAAAACGGCGCACGGACCGTACTCGAGCTTCGGATCAATGTCCCCAGAAGCAAGGAGTACGCCCGCGTGTTCCAACGAGAACACCGAAAAAACCTAATTCAGCTCCACGTAAGATAGCCAAAGTACGGTTGAGCAATCGACATGATATATTTGCTCACATTCCGGGCGAAGGTCATAATTCGCAGGAGCATTCTATGGTGTTAATAAGAGGAGGTAGAGTGAAAGATTTGCCAGGTGTTAAATTTCATTGTATTCGAGGAGTCAAGGATTTGCTGGGAATTCCGGATAGAAGAAGAGGCAGATCAAAATATGGTGCGGAAAAACCCAAATCGATATGA	ATGCCTACATTAAATCAATTGATTCGTCATGGTAGAGAAGAAAAACGGCGCACGGACCGTACTCGAGCTTTGGATCAATGTCCCCAGAAGCAAGGAGTATGCCTGCGTGTTTCAACGAGAACACCAAAAAAACCTAATTCAGCTCTACGTAAGATAGCCAAAGTACGGTTGAGCAATCGACATGATATATTTGCTTACATTCCAGGTGAAGGTCATAATTTGCAGGAGCATTCTATGGTCTTAATAAGAGGAGGTAGAGTGAAAGATTTGCCAGGTGTGAAATTCCATTGTATTCGAGGAGTCAAGGATTTGCTGGGAATTCCGGATCGAAGAAGAGGCAGATCAAAATATGGTGCGGAAAAACCCAAATCGATATGA	ATGCCTACATTAAATCAATTGATTCGTCATGGTAGAGAAGAAAAACGGCGCACGGACCGTACTCGAGCTTCGGATCAATGTCCCCAGAAGCAAGGAGTACGCCCGCGTGTTTCAACGAGAACACCGAAAAAACCTAATTCAGCTCTACGTAAGATAGCCAAAGTACGGTTGAGCAATCGACATGATATATTTGCTCACATTCCAGGCGAAGGTCATAATTCGCAGGAGCATTCTATGGTCTTAATAAGAGGAGGTAGAGTGAAAGATTCGCCAGGTGTGAAATCCCATTGTATTCGAGGAGTCAAGGATTTGCTGGGAATTCCGGATCGAAGAAGAGGCAGATCCAAATATGGTGCGGAAAAACCCAAATCGATATGA	ATGCCCACATTAAATCAATTGATTCGTCATGGTAGAGAAGAAAAACGGCGCACGGACCGTACTCGAGCTTTGGATCAATGTCCCCAGAAGCAAGGAGTATGCCTGCGTGTTTCAACGAGAACACCGAAAAAACCTAATTCAGCTCTACGTAAGATAGCCAAAGTACGGTTGAGCAATCGACATGATATATTTGCTTACATCCCAGGCGAAGGTCATAATTTGCAGGAGCATTCTATGGTCTTAATAAGAGGAGGTAGAGTGAAAGATTTGCCAGGTGTGAAATTCCATTGTATTCGAGGAGTCAAGGATTTGCTGGGAATTCCGGATCGAAGAAGAGGCAGATCCAAATATGGTGCGGAAAAACCCAAATCGATATGA	ATGCCTACAAAGAATCAATTGATTCGTCATGGTAGAGAAGAAAAACGGCGCACGGACCGTACTCGAGCTTTGGATCAATGTCCCCAGAAGCAAGGAGTATGCCCGCGTGTTTCAACGAGAACACCGAAAAAACCTAATTCAGCTCTACGTAAGATAGCCAAAGTACGGTTGAGCAATCGACATGATATATTTGCTCACATTCCGGGTGAAGGTCATAATTTGCAGGAGCATTCTATGGTCTTAATAAGAGGAGGTAGAGTAAAAGATTCGCCAGGTGTGAAATCCCATTGTATTCGAGGAGTCAAGGATTTACTGGGAATTCCGGATCGAAGAAGAGGCAGATCCAAATATGGTGCGGAAAAACCCAAATCGATATGA	ATGCCCACATTAAATCAATTGATTCGTCATGGTAGAGAAGAAAAACGGCGCACGGACCGTACTCGAGCTTTGGATCAATGTCCCCAGAAGCAAGGAGTATGCCTGCGTGTTTCAACGAGAACACCGAAAAAACCTAATTCAGCTCTACGTAAGATAGCCAAAGTACGGTTGAGCAATCGACATGATATATTTGCTTACATCCCAGGCGAAGGTCATAATTTGCAGGAGCATTCTATGGTCTTAATAAGAGGAGGTAGAGTGAAAGATTTGCCAGGTGTGAAATTCCATTGTATTCGAGGAGTCAAGGATTTGCTGGGAATTCCGGATCGAAGAAGAGGCAGATCCAAATATGGTGCGGAAAAACCCAAATCGATATGA
		length (bp)	378	378	378	378	378	378	378	378	378	378	378	378	378
