# Supplementary material for: Characterization, comparative phylogenetic, and gene transfer analyses of organelle genomes of Rhododendron × pulchrum
Source: Front Plant Sci. 2022 Sep 21;13:969765. doi: 10.3389/fpls.2022.969765 (PMC9532937; doi:10.3389/fpls.2022.969765)
Supplement: Supplementary file 3 [file Table_2.XLSX]

## Sheet: cp genome
Supplementary Table 2 The length of the homologous part for the 57 genes 15 related species.
Species		R.× pulchrum	R. delavayi	R. henanense subsp. Lingbaoense	R. simsii	R. micranthum	R. concinnum	R. platypodum	R. molle	Actinidia chinensis	Actinidia deliciosa	Rhododendron delavayi var. delavayi	R. griersonianum	R. datiandingense	R. kawakamii	R. latoucheae	R. ripense	R. ovatum
Genebank number		MN182619.2	MN711645	MT239363	MT239364	MT239365	MT239366	MT985162	MZ073672	NC_026690	NC_026691	NC_047438	NC_050162	NC_057644	NC_058233	SRR13425299	DRR298903-DRR298907	SRR12917131-SRR12917132
atpA	sequence	ATGGGAACCATTCGAGCCGACGAAATTAGTAATACTATTCGTCAACGTATTAAGCAATATAATAGAAAAGTAAAAATTGTAAATACCGGTACTGTGCTTAAAGTAGGCGATGGTATTGCTCGTATTCATGGTCTTGATGAAGTAATGTCAGGTGAATTAGTAGAATTTGAAGAGGGTACAATCGGCATTGCTCTGAATCTGGAATCAACTAATGTTGGTGCTGTATTAATGGGTGACGGTTTGATGATACAAGAAGGAAGTTCTGTAAAGGCAACAGGAAAAATTGCTCAGATACCCGTGAGTGAGGCCTATCTGGGTCGTGTTATAAATGCCCTGGCTAAACCTATTGATGGTAGAGGTGAAATTTCATCTTCTGAATCTCGGTTAATTGAATCTCCC…	ATGGGAACCATTCGAGCCGACGAAATTAGTAATACTATTCGTCAACGTATTAAGCAATATAATAGGAAAGTAAAAATTGTAAATACCGGTACTGTGCTTAAAGTAGGCGATGGTATTGCTCGTATTCATGGTCTTGATGAAGTAATGTCAGGTGAATTAGTAGAATTTGAAGAGGGTACAATCGGCATTGCTCTGAATCTGGAATCAACTAATGTTGGTGCTGTATTAATGGGTGACGGTTTGATGATACAAGAAGGAAGTTCTGTAAAGGCAACAGGAAAAATTGCTCAGATACCCGTGAGTGAGGCCTATCTGGGTCGTGTTATAAATGCCCTGGCTAAACCTATTGATGGTAGAGGTGAAATTTCATCTTCTGAATCTCGGTTAATTGAATCTCCC…	ATGGGAACCATTCGAGCCGACGAAATTAGTAATACTATTCGTCAACGTATTAAGCAATATAATAGGAAAGTCAAAATTGTAAATACCGGTACTGTGCTTAAAGTAGGCGATGGTATTGCTCGTATTCATGGTCTTGATGAAGTAATGTCAGGTGAATTAGTAGAATTTGAAGAGGGTACAATCGGCATTGCTCTGAATCTGGAATCAACTAATGTTGGTGCTGTATTAATGGGTGACGGTTTGATGATACAAGAAGGAAGTTCTGTAAAGGCAACAGGAAAAATTGCTCAGATACCCGTGAGTGAGGCCTATCTGGGTCGTGTTATAAATGCCCTGGCTAAACCTATTGATGGTAGAGGTGAAATTTCATCTTCTGAATCTCGGTTAATTGAATCTCCC…	ATGGGAACCATTCGAGCCGACGAAATTAGTAATACTATTCGTCAACGTATTAAGCAATATAATAGAAAAGTAAAAATTGTAAATACCGGTACTGTGCTTAAAGTAGGCGATGGTATTGCTCGTATTCATGGTCTTGATGAAGTAATGTCAGGTGAATTAGTAGAATTTGAAGAGGGTACAATCGGCATTGCTCTGAATCTGGAATCAACTAATGTTGGTGCTGTATTAATGGGTGACGGTTTGATGATACAAGAAGGAAGTTCTGTAAAGGCAACAGGAAAAATTGCTCAGATACCCGTGAGTGAGGCCTATCTGGGTCGTGTTATAAATGCCCTGGCTAAACCTATTGATGGTAGAGGTGAAATTTCATCTTCTGAATCTCGGTTAATTGAATCTCCC…	ATGGGAACCATTCGAGCCGACGAAATTAGTAATACTATTCGTCAACGTATTAAGCAATATAATAGAAAAGTAAAAATTGTAAATACCGGTACTGTGCTTAAAGTAGGCGATGGTATTGCTCGTATTCATGGTCTTGATGAAGTAATGTCAGGTGAATTAGTAGAATTTGAAGAGGGTACAATCGGCATTGCTCTGAATCTGGAATCAACTAATGTTGGTGCTGTATTAATGGGTGACGGTTTGATGATACAAGAAGGAAGTTCTGTAAAGGCAACAGGAAAAATTGCTCAGATACCCGTGAGTGAGGCCTATCTGGGTCGTGTTATAAATGCCCTGGCTAAACCTATTGATGGTAGAGGTGAAATTTCATCTTCTGAATCTCGGTTAATTGAATCTCCC…	ATGGGAACCATTCGAGCCGACGAAATTAGTAATACTATTCGTCAACGTATTAAGCAATATAATAGAAAAGTAAAAATTGTAAATACCGGTACTGTGCTTAAAGTAGGCGATGGTATTGCTCGTATTCATGGTCTTGATGAAGTAATGTCAGGTGAATTAGTAGAATTTGAAGAGGGTACAATCGGCATTGCTCTGAATCTGGAATCAACTAATGTTGGTGCTGTATTAATGGGTGACGGTTTGATGATACAAGAAGGAAGTTCTGTAAAGGCAACAGGAAAAATTGCTCAGATACCCGTGAGTGAGGCCTATCTGGGTCGTGTTATAAATGCCCTGGCTAAACCTATTGATGGTAGAGGTGAAATTTCATCTTCTGAATCTCGGTTAATTGAATCTCCC…	ATGGGAACCATTCGAGCCGACGAAATTAGTAATACTATTCGTCAACGTATTAAGCAATATAATAGGAAAGTAAAAATTGTAAATACCGGTACTGTGCTTAAAGTAGGCGATGGTATTGCTCGTATTCATGGTCTTGATGAAGTAATGTCAGGTGAATTAGTAGAATTTGAAGAGGGTACAATCGGCATTGCTCTGAATCTGGAATCAACTAATGTTGGTGCTGTATTAATGGGTGACGGTTTGATGATACAAGAAGGAAGTTCTGTAAAGGCAACAGGAAAAATTGCTCAGATACCCGTGAGTGAGGCCTATCTGGGTCGTGTTATAAATGCCCTGGCTAAACCTATTGATGGTAGAGGTGAAATTTCATCTTCTGAATCTCGGTTAATTGAATCTCCC…	ATGGGAACCATTCGAGCCGACGAAATTAGTAATACTATTCGTCAACGTATTAAGCAATATAATAGAAAAGTTAAAATTGTAAATACCGGTACTGTGCTTAAAGTAGGCGATGGTATTGCTCGTATTCATGGTCTTGATGAAGTAATGTCAGGTGAATTAGTAGAATTTGAAGAGGGTACAATCGGCATTGCTCTGAATCTGGAATCAACTAATGTTGGTGCTGTATTAATGGGTGACGGTTTGATGATACAAGAAGGAAGTTCTGTAAAGGCAACAGGAAAAATTGCTCAGATACCTGTGAGTGAGGCCTATCTGGGTCGTGTTATAAATGCCCTGGCTAAACCTATTGATGGTAGAGGTGAAATTTCATCTTCTGAATCTCGGTTAATTGAATCTCCC…	ATGGTACCCATTCGAGCCGACGAAATTAGTAATATTATCCGTGAACGTATTGAGCAATATAATAGAGAAGTAAAGATTGTAAATACCGGTACCGTACTTCAAGTAGGCGATGGTATTGCTCGTATTCATGGTCTTGATGAAGTAATGGCAGGTGAATTAGTAGAATTTGAAGAGGGTACAATAGGCATTGCTCTGAATTTGGAATCAAATAATGTTGGTGTTGTATTAATGGGTGACGGTTTGATGATACAAGAAGGAAGTTCTGTAAAGGCAACAGGAAAAATTGCTCAGATACCAGTGAGTGAGGCCTATTTGGGTCGTGTTATAAATGCCCTGGCTAAACCTATTGATGGTAGGGGTGAAATTTCAGCTTCTGAATCTCGGTTAATTGAATCTCCC…	ATGGTACCCATTCGAGCCGACGAAATTAGTAATATTATCCGTGAACGTATTGAGCAATATAATAGAGAAGTAAAGATTGTAAATACCGGTACCGTACTTCAAGTAGGCGATGGTATTGCTCGTATTCATGGTCTTGATGAAGTAATGGCAGGTGAATTAGTAGAATTTGAAGAGGGTACAATAGGCATTGCTCTGAATTTGGAATCAAATAATGTTGGTGTTGTATTAATGGGTGACGGTTTGATGATACAAGAAGGAAGTTCTGTAAAGGCAACAGGAAAAATTGCTCAGATACCAGTGAGTGAGGCCTATTTGGGTCGTGTTATAAATGCCCTGGCTAAACCTATTGATGGTAGGGGTGAAATTTCAGCTTCTGAATCTCGGTTAATTGAATCTCCC…	ATGGGAACCATTCGAGCCGACGAAATTAGTAATACTATTCGTCAACGTATTAAGCAATATAATAGGAAAGTAAAAATTGTAAATACCGGTACTGTGCTTAAAGTAGGCGATGGTATTGCTCGTATTCATGGTCTTGATGAAGTAATGTCAGGTGAATTAGTAGAATTTGAAGAGGGTACAATCGGCATTGCTCTGAATCTGGAATCAACTAATGTTGGTGCTGTATTAATGGGTGACGGTTTGATGATACAAGAAGGAAGTTCTGTAAAGGCAACAGGAAAAATTGCTCAGATACCCGTGAGTGAGGCCTATCTGGGTCGTGTTATAAATGCCCTGGCTAAACCTATTGATGGTAGAGGTGAAATTTCATCTTCTGAATCTCGGTTAATTGAATCTCCC…	ATGGGAACCATTCGAGCCGACGAAATTAGTAATACTATTCGTCAACGTATTAAGCAATATAATAGGAAAGTAAAAATTGTAAATACCGGTACTGTGCTTAAAGTAGGCGATGGTATTGCTCGTATTCATGGTCTTGATGAAGTAATGTCAGGTGAATTAGTAGAATTTGAAGAGGGTACAATCGGCATTGCTCTGAATCTGGAATCAACTAATGTTGGTGCTGTATTAATGGGTGACGGTTTGATGATACAAGAAGGAAGTTCTGTAAAGGCAACAGGAAAAATTGCTCAGATACCCGTGAGTGAGGCCTATCTGGGTCGTGTTATAAATGCCCTGGCTAAACCTATTGATGGTAGAGGTGAAATTTCATCTTCTGAATCTCGGTTAATTGAATCTCCC…	ATGGGAACCATTCGAGCCGACGAAATTAGTAATACTATTCGTCAACGTATTAAGCAATATAATAGAAAAGTAAAAATTGTAAATACCGGTACTGTGCTTAAAGTAGGCGATGGTATTGCTCGTATTCATGGTCTTGATGAAGTAATGTCAGGTGAATTAGTAGAATTTGAAGAGGGTACAATCGGCATTGCTCTGAATCTGGAATCAACTAATGTTGGTGCTGTATTAATGGGTGACGGTTTGATGATACAAGAAGGAAGTTCTGTAAAGGCAACAGGAAAAATTGCTCAGATACCCGTGAGTGAGGCCTATCTGGGTCGTGTTATAAATGCCCTGGCTAAACCTATTGATGGTAGAGGTGAAATTTCATCTTCTGAATCTCGGTTAATTGAATCTCCC…	ATGGGAACCATTCGAGCCGACGAAATTAGTAATACTATTCGTCAACGTATTAAGCAATATAATAGAAAAGTAAAAATTGTAAATACCGGTACTGTGCTTAAAGTAGGCGATGGTATTGCTCGTATTCATGGTCTTGATGAAGTAATGTCAGGTGAATTAGTAGAATTTGAAGAGGGTACAATCGGCATTGCTCTGAATCTGGAATCAACTAATGTTGGTGCTGTATTAATGGGTGACGGTTTGATGATACAAGAAGGAAGTTCTGTAAAGGCAACAGGAAAAATTGCTCAGATACCCGTGAGTGAGGCCTATCTGGGTCGTGTTATAAATGCCCTGGCTAAACCTATTGATGGTAGAGGTGAAATTTCATCTTCTGAATCTCGGTTAATTGAATCTCCC…	ATGGGAACCATTCGAGCCGACGAAATTAGTAATACTATTCGTCAACGTATTAAGCAATATAATAGAAAAGTAAAAATTGTAAATACCGGTACTGTGCTTAAAGTAGGCGATGGTATTGCTCGTATTCATGGTCTTGATGAAGTAATGTCAGGTGAATTAGTAGAATTTGAAGAGGGTACAATCGGCATTGCTCTGAATCTGGAATCAACTAATGTTGGTGCTGTATTAATGGGTGACGGTTTGATGATACAAGAAGGAAGTTCTGTAAAGGCAACAGGAAAAATTGCTCAGATACCCGTGAGTGAGGCCTATCTGGGTCGTGTTATAAATGCCCTGGCTAAACCTATTGATGGTAGAGGTGAAATTTCATCTTCTGAATCTCGGTTAATTGAATCTCCC…	ATGGGAACCATTCGAGCCGACGAAATTAGTAATACTATTCGTCAACGTATTAAGCAATATAATAGAAAAGTAAAAATTGTAAATACCGGTACTGTGCTTAAAGTAGGCGATGGTATTGCTCGTATTCATGGTCTTGATGAAGTAATGTCAGGTGAATTAGTAGAATTTGAAGAGGGTACAATCGGCATTGCTCTGAATCTGGAATCAACTAATGTTGGTGCTGTATTAATGGGTGACGGTTTGATGATACAAGAAGGAAGTTCTGTAAAGGCAACAGGAAAAATTGCTCAGATACCCGTGAGTGAGGCCTATCTGGGTCGTGTTATAAATGCCCTGGCTAAACCTATTGATGGTAGAGGTGAAATTTCATCTTCTGAATCTCGGTTAATTGAATCTCCC…	ATGGGAACCATTCGAGCCGACGAAATTAGTAATACTATTCGTCAACGTATTAAGCAATATAATAGAAAAGTAAAAATTGTAAATACCGGTACTGTGCTTAAAGTAGGCGATGGTATTGCTCGTATTCATGGTCTTGATGAAGTAATGTCAGGTGAATTAGTAGAATTTGAAGAGGGTACAATCGGCATTGCTCTGAATCTGGAATCAACTAATGTTGGTGCTGTATTAATGGGTGACGGTTTGATGATACAAGAAGGAAGTTCTGTAAAGGCAACAGGAAAAATTGCTCAGATACCCGTGAGTGAGGCCTATCTGGGTCGTGTTATAAATGCCCTGGCTAAACCTATTGATGGTAGAGGTGAAATTTCATCTTCTGAATCTCGGTTAATTGAATCTCCC…
	length (bp)	1524	1524	1524	1524	1524	1524	1524	1524	1524	1524	1524	1524	1524	1524	1524	1524	1524
atpB	sequence	ATGAGAATAGATCCTACTCCTTCTGGTCCTGGGGATTCTGGGCTTGAAAAAAAAAAGATGGGGCGTATCGTTCAAATCATTGGTCCGGTCCTAGATGTCGCCTTTCCGTCAGGGAAGATGCCTAATATTTATAACGCTCTGGTAGTTCAAGGTCGAGATACTGTTGGTCAACCAATTAATGTGACTTGTGAGGTACAGCAATTAGTAGGAAACAATCGAGTTAGAGCTGTAGCTATGAGTGCTACAGATGGTCTAACGAGAGGAATGGAAGTGATTGACACGGGAGCTCCTCTAAGTGTTCCAGTCGGTGGAGCGACTCTGGGACGAATTTTCAACGTGCTTGGAGAGCCTGTTGATAATTTAGGTCCTCTAGATACTCGCACAACATCTCCTATTCAT…	ATGAGAATAGATCCTACTCCTTCTGGTCCTGGGGATTCTGGGCTTGAAAAAAAAAAGATGGGGCGTATTGTTCAAATCATTGGTCCGGTCCTAGATGTCGCCTTTCCGTCAGGGAAGATGCCTAATATTTATAACGCTCTGGTAGTTCAAGGTCGAGATACTGTTGGTCAACCAATTAATGTGACTTGTGAGGTACAGCAATTAGTAGGAAACAATCGAGTTAGAGCTGTAGCTATGAGTGCTACAGATGGTCTAACGAGAGGAATGGAAGTGATTGACACGGGAGCTCCTCTAAGTGTTCCAGTCGGTGGAGCGACTCTCGGACGAATTTTCAACGTGCTTGGAGAGCCTGTTGATAATTTAGGTCCTCTAGATACTCGCACAACATCTCCTATTCAT…	ATGAGAATAGATCCTACTCCTTCTGGTCCTGGGGATTCTGGGCTTGAAAAAAAAAAGATGGGGCGTATTGTTCAAATCATTGGTCCGGTCCTAGATGTCGCCTTTCCGTCAGGGAAGATGCCTAATATTTATAACGCTCTGGTAGTTCAAGGTCGAGATACTGTTGGTCAACCAATTAATGTGACTTGTGAGGTACAGCAATTAGTAGGAAACAATCGAGTTAGAGCTGTAGCTATGAGTGCTACAGATGGTCTAACGAGAGGAATGGAAGTGATTGACACGGGAGCTCCTCTAAGTGTTCCAGTCGGTGGAGCGACTCTCGGACGAATTTTCAACGTGCTTGGAGAGCCTGTTGATAATTTAGGTCCTCTAGATACTCGCACAACATCTCCTATTCAT…	ATGAGAATAGATCCTACTCCTTCTGGTCCTGGGGATTCTGGGCTTGAAAAAAAAAAGATGGGGCGTATCGTTCAAATCATTGGTCCGGTCCTAGATGTCGCCTTTCCGTCAGGGAAGATGCCTAATATTTATAACGCTCTGGTAGTTCAAGGTCGAGATACTGTTGGTCAACCAATTAATGTGACTTGTGAGGTACAGCAATTAGTAGGAAACAATCGAGTTAGAGCTGTAGCTATGAGTGCTACAGATGGTCTAACGAGAGGAATGGAAGTGATTGACACGGGAGCTCCTCTAAGTGTTCCAGTCGGTGGAGCGACTCTCGGACGAATTTTCAACGTGCTTGGAGAGCCTGTTGATAATTTAGGTCCTCTAGATACTCGCACAACATCTCCTATTCAT…	ATGAGAATAGATCCTACTCCTTCTGGTCCTGGGGATTCTGGGCTTGAAAAAAAAAAGATGGGGCGTATCGTTCAAATCATTGGTCCGGTCCTAGATGTCGCCTTTCCGTCAGGGAAGATGCCTAATATTTATAACGCTCTGGTAGTTCAAGGTCGAGATACTGTTGGTCAACCAATTAATGTGACTTGTGAGGTACAGCAATTAGTAGGAAACAATCGAGTTAGAGCTGTAGCTATGAGTGCTACAGATGGTCTAACGAGAGGAATGGAAGTGATTGACACGGGAGCTCCTCTAAGTGTTCCAGTCGGTGGAGCGACTCTCGGACGAATTTTCAACGTGCTTGGAGAGCCTGTTGATAATTTAGGTCCTCTAGATACTCGCACAACATCTCCTATTCAT…	ATGAGAATAGATCCTACTCCTTCTGGTCCTGGGGATTCTGGGCTTGAAAAAAAAAAGATGGGGCGTATCGTTCAAATCATTGGTCCGGTCCTAGATGTCGCCTTTCCGTCAGGGAAGATGCCTAATATTTATAACGCTCTGGTAGTTCAAGGTCGAGATACTGTTGGTCAACCAATTAATGTGACTTGTGAGGTACAGCAATTAGTAGGAAACAATCGAGTTAGAGCTGTAGCTATGAGTGCTACAGATGGTCTAACGAGAGGAATGGAAGTGATTGACACGGGAGCTCCTCTAAGTGTTCCAGTCGGTGGAGCGACTCTCGGACGAATTTTCAACGTGCTTGGAGAGCCTGTTGATAATTTAGGTCCTCTAGATACTCGCACAACATCTCCTATTCAT…	ATGAGAATAGATCCTACTCCTTCTGGTCCTGGGGATTCTGGGCTTGAAAAAAAAAAGATGGGGCGTATTGTTCAAATCATTGGTCCGGTCCTAGATGTCGCCTTTCCGTCAGGGAAGATGCCTAATATTTATAACGCTCTGGTAGTTCAAGGTCGAGATACTGTTGGTCAACCAATTAATGTGACTTGTGAGGTACAGCAATTAGTAGGAAACAATCGAGTTAGAGCTGTAGCTATGAGTGCTACAGATGGTCTAACGAGAGGAATGGAAGTGATTGACACGGGAGCTCCTCTAAGTGTTCCAGTCGGTGGAGCGACTCTCGGACGAATTTTCAACGTGCTTGGAGAGCCTGTTGATAATTTAGGTCCTCTAGATACTCGCACAACATCTCCTATTCAT…	ATGAGAATAGATCCTACTCCTTCTGGTCCTGGGGATTCTGGGCTTGAAAAAAAAAAGATGGGGCGTATCGTTCAAATCATTGGTCCGGTCCTAGATGTCGCCTTTCCGTCAGGGAAGATGCCTAATATTTATAACGCTCTGGTAGTTCAAGGTCGAGATACTGTTGGTCAACCAATTAATGTGACTTGTGAGGTACAGCAATTAGTAGGAAACAATCGAGTTAGAGCTGTAGCTATGAGTGCTACAGATGGTCTAACGAGAGGAATGGAAGTGATTGACACGGGAGCTCCTCTAAGTGTTCCAGTCGGTGGAGCGACTCTCGGACGAATTTTCAACGTGCTTGGAGAGCCTGTTGATAATTTAGGTCCTCTAGATACTCGCACAACATCTCCTATTCAT…	ATGACAACCAATCCTACTACTTCGGGTCCTGGGGCTTCTGTGCTTGAAAAACAAAACCAGGGGCGTATCGTTCAAATCATTGGTCCCGTACTAGATGCAGCCTTTCCGCCGGGCAAGATGCCTAATATTTATAATGCTCTGTTAGTTAAGGGTCGAGATACTGCCGGTCAACCAATTAATGTGACTTGTGAGGTACAGCAATTATTAGGAAACAATCGAGTTAGAGCTGTAGCTATGAGTGCTACAGATGGTCTAACGAGAGGAATGGAAGTGATTGACACGGGAGCTCCTCTAAGTGTTCCGGTCGGTGGAGCGACTCTCGGACGAATTTTCAACGTGCTTGGAGAGCCTGTTGATAATTTAGGTCCTGTAGATACTGGCATAACATCTCCTATTCAT…	ATGACAACCAATCCTACTACTTCGGGTCCTGGGGCTTCTGTGCTTGAAAAACAAAACCAGGGGCGTATCGTTCAAATCATTGGTCCCGTACTAGATGCAGCCTTTCCGCCGGGCAAGATGCCTAATATTTATAATGCTCTGTTAGTTAAGGGTCGAGATACTGCCGGTCAACCAATTAATGTGACTTGTGAGGTACAGCAATTATTAGGAAACAATCGAGTTAGAGCTGTAGCTATGAGTGCTACAGATGGTCTAACGAGAGGAATGGAAGTGATTGACACGGGAGCTCCTCTAAGTGTTCCGGTCGGTGGAGCGACTCTCGGACGAATTTTCAACGTGCTTGGAGAGCCTGTTGATAATTTAGGTCCTGTAGATACTGGCATAACATCTCCTATTCAT…	ATAGATCCTACTCCTTCTGGTCCTGGGGATTCTGGGCTTGAAAAAAAAAAGATGGGGCGTATTGTTCAAATCATTGGTCCGGTCCTAGATGTCGCCTTTCCGTCAGGGAAGATGCCTAATATTTATAACGCTCTGGTAGTTCAAGGTCGAGATACTGTTGGTCAACCAATTAATGTGACTTGTGAGGTACAGCAATTAGTAGGAAACAATCGAGTTAGAGCTGTAGCTATGAGTGCTACAGATGGTCTAACGAGAGGAATGGAAGTGATTGACACGGGAGCTCCTCTAAGTGTTCCAGTCGGTGGAGCGACTCTCGGACGAATTTTCAACGTGCTTGGAGAGCCTGTTGATAATTTAGGTCCTCTAGATACTCGCACAACATCTCCTATTCATAGATCT…	ATGAGAATAGATCCTACTCCTTCTGGTCCTGGGGATTCTGGGCTTGAAAAAAAAAAGATGGGGCGTATTGTTCAAATCATTGGTCCGGTCCTAGATGTCGCCTTTCCGTCAGGGAAGATGCCTAATATTTATAACGCTCTGGTAGTTCAAGGTCGAGATACTGTTGGTCAACCAATTAATGTGACTTGTGAGGTACAGCAATTAGTAGGAAACAATCGAGTTAGAGCTGTAGCTATGAGTGCTACAGATGGTCTAACGAGAGGAATGGAAGTGATTGACACGGGAGCTCCTCTAAGTGTTCCAGTCGGTGGAGCGACTCTCGGACGAATTTTCAACGTGCTTGGAGAGCCTGTTGATAATTTAGGTCCTCTAGATACTCGCACAACATCTCCTATTCAT…	ATGAGAATAGATCCTACTCCTTCTGGTCCTGGGAATTCTGGGCTTGAAAAAAAAAAGATGGGGCGTATCGTTCAAATCATTGGTCCGGTCCTAGATGTCGCCTTTCCGTCAGGGAAGATGCCTAATATTTATAACGCTCTGGTAGTTCAAGGTCGAGATACTGTTGGTCAACCAATTAATGTGACTTGTGAGGTACAGCAATTAGTAGGAAACAATCGAGTTAGAGCTGTAGCTATGAGTGCTACAGATGGTCTAACGAGAGGAATGGAAGTGATTGACACGGGAGCTCCTCTAAGTGTTCCAGTCGGTGGAGCGACTCTCGGACGAATTTTCAACGTGCTTGGAGAGCCTGTTGATAATTTAGGTCCTCTAGATACTCGCACAACATCTCCTATTCAT…	ATGAGAATAGATCCTACTCCTTCTGGTCCTGGGAATTCTGGGCTTGAAAAAAAAAAGATGGGGCGTATCGTTCAAATCATTGGTCCGGTCCTAGATGTCGCCTTTCCGTCAGGGAAGATGCCTAATATTTATAACGCTCTGGTAGTTCAAGGTCGAGATACTGTTGGTCAACCAATTAATGTGACTTGTGAGGTACAGCAATTAGTAGGAAACAATCGAGTTAGAGCTGTAGCTATGAGTGCTACAGATGGTCTAACGAGAGGAATGGAAGTGATTGACACGGGAGCTCCTCTAAGTGTTCCAGTCGGTGGAGCGACTCTCGGACGAATTTTCAACGTGCTTGGAGAGCCTGTTGATAATTTAGGTCCTCTAGATACTCGCACAACATCTCCTATTCAT…	ATGAGAATAGATCCTACTCCTTCTGGTCCTGGGGATTCTGGGCTTGAAAAAAAAAAGATGGGGCGTATCGTTCAAATCATTGGTCCGGTCCTAGATGTCGCCTTTCCGTCAGGGAAGATGCCTAATATTTATAACGCTCTGGTAGTTCAAGGTCGAGATACTGTTGGTCAACCAATTAATGTGACTTGTGAGGTACAGCAATTAGTAGGAAACAATCGAGTTAGAGCTGTAGCTATGAGTGCTACAGATGGTCTAACGAGAGGAATGGAAGTGATTGACACGGGAGCTCCTCTAAGTGTTCCAGTCGGTGGAGCGACTCTTGGACGAATTTTCAACGTGCTTGGAGAGCCCGTTGATAATTTAGGTCCTCTAGATACTCGCACAACATCTCCTATTCAT…	ATGAGAATAGATCCTACTCCTTCTGGTCCTGGGGATTCTGGGCTTGAAAAAAAAAAGATGGGGCGTATCGTTCAAATCATTGGTCCGGTCCTAGATGTCGCCTTTCCGTCAGGGAAGATGCCTAATATTTATAACGCTCTGGTAGTTCAAGGTCGAGATACTGTTGGTCAACCAATTAATGTGACTTGTGAGGTACAGCAATTAGTAGGAAACAATCGAGTTAGAGCTGTAGCTATGAGTGCTACAGATGGTCTAACGAGAGGAATGGAAGTGATTGACACGGGAGCTCCTCTAAGTGTTCCAGTCGGTGGAGCGACTCTGGGACGAATTTTCAACGTGCTTGGAGAGCCTGTTGATAATTTAGGTCCTCTAGATACTCGCACAACATCTCCTATTCAT…	ATGAGAATAGATCCTACTCCTTCTGGTCCTGGGGATTCTGGGCTTGAAAAAAAAAAGATGGGGCGTATCGTTCAAATCATTGGTCCGGTCCTAGATGTCGCCTTTCCGTCAGGGAAGCTGCCTAATATTTATAACGCTCTGGTAGTTCAAGGTCGAGATACTGTTGGTCAACCAATTAATGTGACTTGTGAGGTACAGCAATTAGTAGGAAACAATCGAGTTAGAGCTGTAGCTATGAGTGCTACAGATGGTCTAACGAGAGGAATGGAAGTGATTGACACGGGAGCTCCTCTAAGTGTTCCAGTCGGCGGAGCGACTCTCGGACGAATTTTCAACGTGCTTGGAGAGCCTGTTGATAATTTAGGTCCTCTAGATACTCGCACAACATCTCCTATTCAT…
	length (bp)	1497	1497	1497	1497	1497	1497	1497	1497	1497	1497	1491	1497	1497	1497	1497	1497	1497
atpE	sequence	ATGACCTTAAATCTTTGTGTACTGACCCCTAATCGAATTGTTTGGGATTCCAAAGTGAAAGAAATCATTTTATCTACTAATAGTGGCCAAATTGGCGTATTACCAAATCATGCACCTATTGCCACAGCTGTAGATATAGGTATTTTGAGAATACGCTTTAACGATCAATGGTTAACGATGGCTCTGATGAGTGGTTTTGCTCGAATAGGCAATAACGCGATCACTGTTTTAGTAAATGATGCGGAGAAGAGTAGTGACATTGATCCACAAGAAGCTCAGCAAACTCTTGAAATAGCAGAAGCTAATTTGAAGAAAGCGGAAGGTAAGAGACAAATAATTGAAGCAAATTTAGCTCTCAGACGAGCTAGGACACGAGTCGAAGCTATCAATGTGATTTAC…	ATGACCTTAAATCTTTGTGTACTGACCCCTAATCGAATTGTTTGGGATTCCAAAGTGAAAGAAATCATTTTATCTACTAATAGTGGCCAAATTGGCGTATTACCAAATCATGCACCTATTGCCACAGCTGTAGATATAGGTATTTTGAGAATACGCTTTAACGATCAATGGTTAACGATGGCTCTGATGAGTGGTTTTGCTCGAATAGGAAATAACGCGATCACTGTTTTAGTAAATGATGCGGAGAAGAGTAGTGACATTGATCCACAAGAAGCTCAGCAAACTCTTGAAATAGCAGAAGCTAATTTGAAGAAAGCGGAAGGTAAGAGACAAATAATTGAAGCAAATCTAGCTCTCAGACGAGCTAGGACACGAGTGGAAGCTATCAATGTGATTTAC…	ATGACCTTAAATCTTTGTGTACTGACCCCTAATCGAATTGTTTGGGATTCCAAAGTGAAAGAAATCATTTTATCTACTAATAGTGGCCAAATTGGCGTATTACCAAATCATGCACCTATTGCCACAGCTGTAGATATAGGTATTTTGAGAATACGCTTTAACGATCAATGGTTAACGATGGCTCTGATGAGTGGTTTTGCTCGAATAGGAAATAACGCGATCACTGTTTTAGTAAATGATGCGGAGAAGAGTAGTGACATTGATCCACAAGAAGCTCAGCAAACTCTTGAAATAGCAGAAGCTAATTTGAAGAAAGCGGAAGGTAAGAGACAAATAATTGAAGCAAATCTAGCTCTCAGACGAGCTAGGACACGAGTGGAAGCTATCAATGTGATTTAC…	ATGACCTTAAATCTTTGTGTACTGACCCCTAATCGAATTGTTTGGGATTCCAAAGTGAAAGAAATCATTTTATCTACTAATAGTGGCCAAATTGGCGTATTACCAAATCATGCACCTATTGCCACAGCTGTAGATATAGGTATTTTGAGAATACGCTTTAACGATCAATGGTTAACGATGGCTCTGATGAGTGGTTTTGCTCGAATAGGCAATAACGCGATCACTGTTTTAGTAAATGATGCGGAGAAGAGTAGTGACATTGATCCACAAGAAGCTCAGCAAACTCTTGAAATAGCAGAAGCTAATTTGAAGAAAGCGGAAGGTAAGAGACAAATAATTGAAGCAAATTTAGCTCTCAGACGAGCTAGGACACGAGTCGAAGCTATCAATGTGATTTAC…	ATGACCTTAAATCTTTGTGTACTGACCCCTAATCGAATTGTTTGGGATTCCAAAGTGAAAGAAATCATTTTATCTACTAATAGTGGCCAAATTGGCGTATTACCAAATCATGCACCTATTGCCACAGCTGTAGATATAGGTATTTTGAGAATACGCTTTAACGATCAATGGTTAACGATGGCTCTGATGAGTGGTTTTGCTCGAATAGGCAATAACGCGATCACTGTTTTAGTAAATGATGCGGAGAAGAGTAGTGACATTGATCCACAAGAAGCTCAGCAAACTCTTGAAATAGCAGAAGCTAATTTGAAGAAAGCGGAAGGTAAGAGACAAATAATTGAAGCAAATCTAGCTCTCAGACGAGCTAGGACACGAGTCGAAGCTATCAATGTGATTTAC…	ATGACCTTAAATCTTTGTGTACTGACCCCTAATCGAATTGTTTGGGATTCCAAAGTGAAAGAAATCATTTTATCTACTAATAGTGGCCAAATTGGCGTATTACCAAATCATGCACCTATTGCCACAGCTGTAGATATAGGTATTTTGAGAATACGCTTTAACGATCAATGGTTAACGATGGCTCTGATGAGTGGTTTTGCTCGAATAGGCAATAACGCGATCACTGTTTTAGTAAATGATGCGGAGAAGAGTAGTGACATTGATCCACAAGAAGCTCAGCAAACTCTTGAAATAGCAGAAGCTAATTTGAAGAAAGCGGAAGGTAAGAGACAAATAATTGAAGCAAATCTAGCTCTCAGACGAGCTAGGACACGAGTCGAAGCTATCAATGTGATTTAC…	ATGACCTTAAATCTTTGTGTACTGACCCCTAATCGAATTGTTTGGGATTCCAAAGTGAAAGAAATCATTTTATCTACTAATAGTGGCCAAATTGGCGTATTACCAAATCATGCACCTATTGCCACAGCTGTAGATATAGGTATTTTGAGAATACGCTTTAACGATCAATGGTTAACGATGGCTCTGATGAGTGGTTTTGCTCGAATAGGAAATAACGCGATCACTGTTTTAGTAAATGATGCGGAGAAGAGTAGTGACATTGATCCACAAGAAGCTCAGCAAACTCTTGAAATAGCAGAAGCTAATTTGAAGAAAGCGGAAGGTAAGAGACAAATAATTGAAGCAAATCTAGCTCTCAGACGAGCTAGGACACGAGTGGAAGCTATCAATGTGATTTAC…	ATGACCTTAAATCTTTGTGTACTGACCCCTAATCGAATTGTTTGGGATTCCAAAGTGAAAGAAATCATTTTATCTACTAATAGTGGCCAAATTGGCGTATTACCAAATCATGCACCTATTGCCACAGCTGTAGATATAGGTATTTTGAGAATACGCTTTAACGATCAATGGTTAACGATGGCTCTGATGAGTGGTTTTGCTCGAATAGGCAATAACGCGATCACTGTTTTAGTAAATGATGCGGAGAAGAGTAGTGACATTGATCCACAAGAAGCTCAGCAAACTCTTGAAATAGCAGAAGCTAATTTGAAGAAAGCGGAAGGTAAGAGACAAATAATTGAAGCAAATCTAGCTCTCAGACGAGCTAGGACACGAGTCGAAGCTATCAATGCGATTTAC…	ATGACCTTAAATCTTTGTGTACTGACCCCTAATCGAATTGTTTGGGATTCTGAAGTGAAAGAAATCATTTTATCTACTAATAGTGGCCAAATTGGCGTATTACCAAATCACGCCCCTATTGCCACAGCTGTAGATATAGGTATTTTGAGAATACGCCTTAATGATCAATGGTTAACGCTGGCTCTGATGGATGGTTTTGCTAGAATAGGCAATAATGAAATCACTGTTTTAGTAAATGATGCGGAGAAGAGTAGTGACATTGATCCACAAGAAGCTCAGCAAACTCTTGAAATAGCAGAAGCTAATTTGAAGAAAGCTGAAGGCAAGAGACAAATAATTGAGGCAAATCTAGCTCTCAGACGAGCTAGGACACGAGTCAAAGCTATCAATGTGATTTCG…	ATGACCTTAAATCTTTGTGTACTGACCCCTAATCGAATTGTTTGGGATTCTGAAGTGAAAGAAATCATTTTATCTACTAATAGTGGCCAAATTGGCGTATTACCAAATCACGCCCCTATTGCCACAGCTGTAGATATAGGTATTTTGAGAATACGCCTTAATGATCAATGGTTAACGCTGGCTCTGATGGATGGTTTTGCTAGAATAGGCAATAATGAAATCACTGTTTTAGTAAATGATGCGGAGAAGAGTAGTGACATTGATCCACAAGAAGCTCAGCAAACTCTTGAAATAGCAGAAGCTAATTTGAAGAAAGCTGAAGGCAAGAGACAAATAATTGAGGCAAATCTAGCTCTCAGACGAGCTAGGACACGAGTCAAAGCTATCAATGTGATTTCG…	ATGACCTTAAATCTTTGTGTACTGACCCCTAATCGAATTGTTTGGGATTCCAAAGTGAAAGAAATCATTTTATCTACTAATAGTGGCCAAATTGGCGTATTACCAAATCATGCACCTATTGCCACAGCTGTAGATATAGGTATTTTGAGAATACGCTTTAACGATCAATGGTTAACGATGGCTCTGATGAGTGGTTTTGCTCGAATAGGAAATAACGCGATCACTGTTTTAGTAAATGATGCGGAGAAGAGTAGTGACATTGATCCACAAGAAGCTCAGCAAACTCTTGAAATAGCAGAAGCTAATTTGAAGAAAGCGGAAGGTAAGAGACAAATAATTGAAGCAAATCTAGCTCTCAGACGAGCTAGGACACGAGTGGAAGCTATCAATGTGATTTAC…	ATGACCTTAAATCTTTGTGTACTGACCCCTAATCGAATTGTTTGGGATTCCAAAGTGAAAGAAATCATTTTATCTACTAATAGTGGCCAAATTGGCGTATTACCAAATCATGCACCTATTGCCACAGCTGTAGATATAGGTATTTTGAGAATACGCTTTAACGATCAATGGTTAACGATGGCTCTGATGAGTGGTTTTGCTCGAATAGGAAATAACGCGATCACTGTTTTAGTAAATGATGCGGAGAAGAGTAGTGACATTGATCCACAAGAAGCTCAGCAAACTCTTGAAATAGCAGAAGCTAATTTGAAGAAAGCGGAAGGTAAGAGACAAATAATTGAAGCAAATCTAGCTCTCAGACGAGCTAGGACACGAGTGGAAGCTATCAATGTGATTTAC…	ATGACCTTAAATCTTTGTGTACTGACCCCTAATCGAATTGTTTGGGATTCCAAAGTGAAAGAAATCATTTTATCTACTAATAGTGGCCAAATTGGCGTATTACCAAATCATGCACCTATTGCCACAGCTGTAGATATAGGTATTTTGAGAATACGCTTTAACGATCAATGGTTAACGATGGCTCTGATGAGTGGTTTTGCTCGAATAGGCAATAACGCGATCACTGTTTTAGTAAATGATGCGGAGAAGGGTAGTGACATTGATCCACAAGAAGCTCAGCAAACTCTTGAAATAGCAGAAGCTAATTTGAAGAAAGCGGAAGGTAAGAGACAAATAATTGAAGCAAATCTAGCTCTCAGACGAGCTAGGACACGAGTCGAAGCTATCAATGTGATTTAC…	ATGACCTTAAATCTTTGTGTACTGACCCCTAATCGAATTGTTTGGGATTCCAAAGTGAAAGAAATCATTTTATCTACTAATAGTGGCCAAATTGGCGTATTACCAAATCATGCACCTATTGCCACAGCTGTAGATATAGGTATTTTGAGAATACGCTTTAACGATCAATGGTTAACGATGGCTCTGATGAGTGGTTTTGCTCGAATAGGCAATAACGCGATCACTGTTTTAGTAAATGATGCGGAGAAGGGTAGTGACATTGATCCACAAGAAGCTCAGCAAACTCTTGAAATAGCAGAAGCTAATTTGAAGAAAGCGGAAGGTAAGAGACAAATAATTGAAGCAAATCTAGCTCTCAGACGAGCTAGGACACGAGTCGAAGCTATCAATGTGATTTAC…	ATGACCTTAAATCTTTGTGTACTGACCCCTAATCGAATTGTTTGGGATTCCAAAGTGAAAGAAATCATTTTATCTACTAATAGTGGCCAAATTGGCGTATTACCAAATCATGCACCTATTGCCACAGCTGTAGATATAGGTATTTTGAGAATACGCTTTAACGATCAATGGTTAACGATGGCTCTGATGAGTGGTTTTGCTCGAATAGGCAATAACGCGATCACTGTTTTAGTAAATGATGCGGAGAAGAGTAGTGACATTGATCCACAAGAAGCTCAGCAAACTCTTGAAATAGCAGAAGCTAATTTGAAGAAAGCGGAAGGTAAGAGACAAATAATTGAAGCAAATTTAGCTCTCAGACGAGCTAGGACACGAGTCGAAGCTATCAATGTGATTTAC…	ATGACCTTAAATCTTTGTGTACTGACCCCTAATCGAATTGTTTGGGATTCCAAAGTGAAAGAAATCATTTTATCTACTAATAGTGGCCAAATTGGCGTATTACCAAATCATGCACCTATTGCCACAGCTGTAGATATAGGTATTTTGAGAATACGCTTTAACGATCAATGGTTAACGATGGCTCTGATGAGTGGTTTTGCTCGAATAGGCAATAACGCGATCACTGTTTTAGTAAATGATGCGGAGAAGAGTAGTGACATTGATCCACAAGAAGCTCAGCAAACTCTTGAAATAGCAGAAGCTAATTTGAAGAAAGCGGAAGGTAAGAGACAAATAATTGAAGCAAATTTAGCTCTCAGACGAGCTAGGACACGAGTCGAAGCTATCAATGTGATTTAC…	ATGACCTTAAATCTTTGTGTACTGACCCCTAATCGAATTGTTTGGGATTCCAAAGTGAAAGAAATCATTTTATCTACTAATAGTGGTCAAATTGGCGTATTACCAAATCATGCACCTATTGCCACAGCTGTAGATATAGGTATTTTGAGAATACGCTTTAACGATCAATGGTTAACGATGGCTCTGATGAGTGGTTTTGCTCGAATAGGCAATAACGCGATCACTGTTTTAGTAAATGATGCGGAGAAGAGTAGTGACATTGATCCACAAGAAGCTCAGCAAACTCTTGAAATAGCAGAAGCTAATTTGAAGAAAGCGGAAGGTAAGAGACAAATAATTGAAGCAAATCTAGCTCTCAGACGAGCTAGGACACGAGTCGAAGCTATCAATGTGATTTAC…
	length (bp)	402	402	402	402	402	402	402	402	402	402	402	402	402	402	402	402	402
atpH	sequence	ATGAATCCACTGATTTCTGCCGCTTCCGTTATTGCTGCTGGATTGGCCGTAGGACTTGCTTCTATTGGACCTGGAATTGGTCAAGGGACTGCTGCGGGCCAAGCTGTCGAAGGGATCGCGAGGCAGCCCGAGGCGGAGGGAAAAATACGAGGTACTTTATTGCTTAGTTTAGCTTTTATGGAAGCTTTAACAATTTATGGACTGGTTGTAGCATTAGCACTTTTATTTGCTAATCCTTTTGTTTAA	ATGAATCCACTGATTTCTGCCGCTTCCGTTATTGCTGCTGGATTGGCCGTAGGACTTGCTTCTATTGGACCTGGAATTGGTCAAGGGACTGCTGCGGGCCAAGCTGTCGAAGGGATCGCGAGGCAGCCCGAGGCGGAGGGAAAAATACGAGGTACTTTATTGCTTAGTTTAGCTTTTATGGAAGCTTTAACAATTTATGGGCTGGTTGTAGCATTAGCACTTTTATTTGCTAATCCTTTTGTTTAA	ATGAATCCACTGATTTCTGCCGCTTCCGTTATTGCTGCTGGATTGGCCGTAGGACTTGCTTCTATTGGACCTGGAATTGGTCAAGGGACTGCTGCGGGCCAAGCTGTCGAAGGGATCGCGAGGCAGCCCGAGGCGGAGGGAAAAATACGAGGTACTTTATTGCTTAGTTTAGCTTTTATGGAAGCTTTAACAATTTATGGGCTGGTTGTAGCATTAGCACTTTTATTTGCTAATCCTTTTGTTTAA	ATGAATCCACTGATTTCTGCCGCTTCCGTTATTGCTGCTGGATTGGCCGTAGGACTTGCTTCTATTGGACCTGGAATTGGTCAAGGGACTGCTGCGGGCCAAGCTGTCGAAGGGATCGCGAGGCAGCCCGAGGCGGAGGGAAAAATACGAGGTACTTTATTGCTTAGTTTAGCTTTTATGGAAGCTTTAACAATTTATGGACTGGTTGTAGCATTAGCACTTTTATTTGCTAATCCTTTTGTTTAA	ATGAATCCACTGATTTCTGCCGCTTCCGTTATTGCTGCTGGATTGGCCGTAGGACTTGCTTCTATTGGACCTGGAATTGGTCAAGGGACTGCTGCGGGCCAAGCTGTCGAAGGGATCGCGAGGCAGCCCGAGGCGGAGGGAAAAATACGAGGTACTTTATTGCTTAGTTTAGCTTTTATGGAAGCTTTAACAATTTATGGACTGGTTGTAGCATTAGCACTTTTATTTGCTAATCCTTTTGTTTAA	ATGAATCCACTGATTTCTGCCGCTTCCGTTATTGCTGCTGGATTGGCCGTAGGACTTGCTTCTATTGGACCTGGAATTGGTCAAGGGACTGCTGCGGGCCAAGCTGTCGAAGGAATCGCGAGGCAGCCCGAGGCGGAGGGAAAAATACGAGGTACTTTATTGCTTAGTTTAGCTTTTATGGAAGCTTTAACAATTTATGGACTGGTTGTAGCATTAGCACTTTTATTTGCTAATCCTTTTGTTTAA	ATGAATCCACTGATTTCTGCCGCTTCCGTTATTGCTGCTGGATTGGCCGTAGGACTTGCTTCTATTGGACCTGGAATTGGTCAAGGGACTGCTGCGGGCCAAGCTGTCGAAGGGATCGCGAGGCAGCCCGAGGCGGAGGGAAAAATACGAGGTACTTTATTGCTTAGTTTAGCTTTTATGGAAGCTTTAACAATTTATGGGCTGGTTGTAGCATTAGCACTTTTATTTGCTAATCCTTTTGTTTAA	ATGAATCCACTGATTTCTGCCGCTTCCGTTATTGCTGCTGGATTGGCCGTAGGACTTGCTTCTATTGGACCTGGAATTGGTCAAGGGACTGCTGCGGGCCAAGCTGTCGAAGGGATCGCGAGGCAGCCCGAGGCGGAGGGAAAAATACGAGGTACTTTATTGCTTAGTTTAGCTTTTATGGAAGCTTTAACAATTTATGGACTGGTTGTAGCATTAGCACTTTTATTTGCTAATCCTTTTGTTTAA	ATGAATCCACTGATTTCTGCCGCTTCTGTTATTGCTGCTGGATTGGCCGTAGGACTTGCTTCTATTGGACCTGGAGTTGGTCAGGGTACTGCTGCGGGCCAAGCTGTAGAAGGTATCGCGAGACAGCCCGAGGCGGAGGGAAAAATACGAGGTACTTTATTACTTAGTTTGGCTTTTATGGAAGCTTTAACAATTTATGGACTGGTTGTAGCATTAGCACTTTTATTTGCCAATCCGTTTGTTTAA	ATGAATCCACTGATTTCTGCCGCTTCTGTTATTGCTGCTGGATTGGCCGTAGGACTTGCTTCTATTGGACCTGGAGTTGGTCAGGGTACTGCTGCGGGCCAAGCTGTAGAAGGTATCGCGAGACAGCCCGAGGCGGAGGGAAAAATACGAGGTACTTTATTACTTAGTTTGGCTTTTATGGAAGCTTTAACAATTTATGGACTGGTTGTAGCATTAGCACTTTTATTTGCCAATCCGTTTGTTTAA	ATGAATCCACTGATTTCTGCCGCTTCCGTTATTGCTGCTGGATTGGCCGTAGGACTTGCTTCTATTGGACCTGGAATTGGTCAAGGGACTGCTGCGGGCCAAGCTGTCGAAGGGATCGCGAGGCAGCCCGAGGCGGAGGGAAAAATACGAGGTACTTTATTGCTTAGTTTAGCTTTTATGGAAGCTTTAACAATTTATGGGCTGGTTGTAGCATTAGCACTTTTATTTGCTAATCCTTTTGTTTAA	ATGAATCCACTGATTTCTGCCGCTTCCGTTATTGCTGCTGGATTGGCCGTAGGACTTGCTTCTATTGGACCTGGAATTGGTCAAGGGACTGCTGCGGGCCAAGCTGTCGAAGGGATCGCGAGGCAGCCCGAGGCGGAGGGAAAAATACGAGGTACTTTATTGCTTAGTTTAGCTTTTATGGAAGCTTTAACAATTTATGGGCTGGTTGTAGCATTAGCACTTTTATTTGCTAATCCTTTTGTTTAA	ATGAATCCACTGATTTCTGCCGCTTCCGTTATTGCTGCTGGATTGGCCGTAGGACTTGCTTCTATTGGACCTGGAATTGGTCAAGGGACTGCTGCGGGCCAAGCTGTCGAAGGGATCGCGAGGCAGCCCGAGGCGGAGGGAAAAATACGAGGTACTTTATTGCTTAGTTTAGCTTTTATGGAAGCTTTAACAATTTATGGACTGGTTGTAGCATTAGCACTTTTATTTGCTAATCCTTTTGTTTAA	ATGAATCCACTGATTTCTGCCGCTTCCGTTATTGCTGCTGGATTGGCCGTAGGACTTGCTTCTATTGGACCTGGAATTGGTCAAGGGACTGCTGCGGGCCAAGCTGTCGAAGGGATCGCGAGGCAGCCCGAGGCGGAGGGAAAAATACGAGGTACTTTATTGCTTAGTTTAGCTTTTATGGAAGCTTTAACAATTTATGGACTGGTTGTAGCATTAGCACTTTTATTTGCTAATCCTTTTGTTTAA	ATGAATCCACTGATTTCTGCCGCTTCCGTTATTGCTGCTGGATTGGCCGTAGGACTTGCTTCTATTGGACCTGGAATTGGTCAAGGGACTGCTGCGGGCCAAGCTGTCGAAGGGATCGCGAGGCAGCCCGAGGCGGAGGGAAAAATACGAGGTACTTTATTGCTTAGTTTAGCTTTTATGGAAGCTTTAACAATTTATGGACTGGTTGTAGCATTAGCACTTTTATTTGCTAATCCTTTTGTTTAA	ATGAATCCACTGATTTCTGCCGCTTCCGTTATTGCTGCTGGATTGGCCGTAGGACTTGCTTCTATTGGACCTGGAATTGGTCAAGGGACTGCTGCGGGCCAAGCTGTCGAAGGGATCGCGAGGCAGCCCGAGGCGGAGGGAAAAATACGAGGTACTTTATTGCTTAGTTTAGCTTTTATGGAAGCTTTAACAATTTATGGACTGGTTGTAGCATTAGCACTTTTATTTGCTAATCCTTTTGTTTAA	ATGAATCCACTGATTTCTGCCGCTTCCGTTATTGCTGCTGGATTGGCCGTAGGACTTGCTTCTATTGGACCTGGAATTGGTCAAGGGACTGCTGCGGGCCAAGCTGTCGAAGGGATCGCGAGGCAGCCCGAGGCAGAGGGAAAAATACGAGGTACTTTATTGCTTAGTTTAGCTTTTATGGAAGCTTTAACAATTTATGGACTGGTTGTAGCATTAGCACTTTTATTTGCTAATCCTTTTGTTTAA
	length (bp)	246	246	246	246	246	246	246	246	246	246	246	246	246	246	246	246	246
atpI	sequence	ATGAATGTTCTATCCTGTTCCATCAATACACTAAAAGGTTTCTACGAGATATCTGGTGTGGAGGTAGGTCAACATTTCTATTGGAAAATAGGAGGTTTCCAAGTCCATGGCCAAGTACTTATTACTTCGTGGGTTGTAATTGCTATCTTATTAGGTTCCGCCACTATAGGTGTTCGGAACCCACAAACCATTCCGACTGACGGTCAGAATTTCTTCGAATACGTCCTTGAATTCATTCGAGATGTGAGTAAAACCCAAATTGGGGAAGAATATGGTCCTTGGGTTCCCTTTATTGGAACTATGTTTCTATTTATTTTTGTTTCGAATTGGTCAGGAGCTCTTTTACCTTGGAAAATCATACAATTACCTCATGGGGAGTTAGCCGCACCTACGAATGAT…	ATGAATGTTCTATCCTGTTCCATCAATACACTAAAAGGTTTCTACGAGATATCTGGTGTAGAGGTAGGTCAACATTTCTATTGGAAAATAGGAGGTTTCCAAGTCCATGGCCAAGTACTTATTACTTCGTGGGTTGTAATTGCTATCTTATTAGGTTCCGCCACTATAGGTGTTCGGAACCCACAAACCATTCCGACTGACGGTCAGAATTTCTTCGAATACGTCCTTGAATTCATTCGAGATGTGAGTAAAACCCAAATTGGGGAAGAATATGGTCCTTGGGTTCCCTTTATTGGAACTATGTTTCTATTTATTTTTGTTTCGAATTGGTCAGGAGCTCTTTTACCTTGGAAAATCATACAATTACCTCATGGGGAGTTAGCCGCACCTACGAATGAT…	ATGAATGTTCTATCCTGTTCCATCAATACACTAAAAGGTTTCTACGAGATATCTGGTGTAGAGGTAGGTCAACATTTCTATTGGAAAATAGGAGGTTTCCAAGTCCATGGCCAAGTACTTATTACTTCGTGGGTTGTAATTGCTATCTTATTAGGTTCCGCCACTATAGGTGTTCGGAACCCACAAACCATTCCGACTGACGGTCAGAATTTCTTCGAATACGTCCTTGAATTCATTCGAGATGTGAGTAAAACCCAAATTGGGGAAGAATATGGTCCTTGGGTTCCCTTTATTGGAACTATGTTTCTATTTATTTTTGTTTCGAATTGGTCAGGAGCTCTTTTACCTTGGAAAATCATACAATTACCTCATGGGGAGTTAGCCGCACCTACGAATGAT…	ATGAATGTTCTATCCTGTTCCATCAATACACTAAAAGGTTTCTACGAGATATCTGGTGTGGAGGTAGGTCAACATTTCTATTGGAAAATAGGAGGTTTCCAAGTCCATGGCCAAGTACTTATTACTTCGTGGGTTGTAATTGCTATCTTATTAGGTTCCGCCACTATAGGTGTTCGGAACCCACAAACCATTCCGACTGACGGTCAGAATTTCTTCGAATACGTCCTTGAATTCATTCGAGATGTGAGTAAAACCCAAATTGGGGAAGAATATGGTCCTTGGGTTCCCTTTATTGGAACTATGTTTCTATTTATTTTTGTTTCGAATTGGTCAGGAGCTCTTTTACCTTGGAAAATCATACAATTACCTCATGGGGAGTTAGCCGCACCTACGAATGAT…	ATGAATGTTCTATCCTGTTCCATCAATACACTAAAAGGTTTCTACGAGATATCTGGTGTGGAGGTAGGTCAACATTTCTATTGGAAAATAGGAGGTTTCCAAGTCCATGGCCAAGTACTTATTACTTCGTGGGTTGTAATTGCTATCTTATTAGGTTCCGCCACTATAGGTGTTCGGAACCCACAAACCATTCCGACTGACGGTCAGAATTTCTTCGAATACGTCCTTGAATTCATTCGAGATGTGAGTAAAACCCAAATTGGGGAAGAATATGGTCCTTGGGTTCCCTTTATTGGAACTATGTTTCTATTTATTTTTGTTTCGAATTGGTCAGGAGCTCTTTTACCTTGGAAAATCATACAATTACCTCATGGGGAGTTAGCCGCACCTACGAATGAT…	ATGAATGTTCTATCCTGTTCCATCAATACACTAAAAGGTTTCTACGAGATATCTGGTGTGGAGGTAGGTCAACATTTCTATTGGAAAATAGGAGGTTTCCAAGTCCATGGCCAAGTACTTATTACTTCGTGGGTTGTAATTGCTATCTTATTAGGTTCCGCCACTATAGGTGTTCGGAACCCACAAACCATTCCGACTGACGGTCAGAATTTCTTCGAATACGTCCTTGAATTCATTCGAGATGTGAGTAAAACCCAAATTGGGGAAGAATATGGTCCTTGGGTTCCCTTTATTGGAACTATGTTTCTATTTATTTTTGTTTCGAATTGGTCAGGAGCTCTTTTACCTTGGAAAATCATACAATTACCTCATGGGGAGTTAGCCGCACCTACGAATGAT…	ATGAATGTTCTATCCTGTTCCATCAATACACTAAAAGGTTTCTACGAGATATCTGGTGTAGAGGTAGGTCAACATTTCTATTGGAAAATAGGAGGTTTCCAAGTCCATGGCCAAGTACTTATTACTTCGTGGGTTGTAATTGCTATCTTATTAGGTTCCGCCACTATAGGTGTTCGGAACCCACAAACCATTCCGACTGACGGTCAGAATTTCTTCGAATACGTCCTTGAATTCATTCGAGATGTGAGTAAAACCCAAATTGGGGAAGAATATGGTCCTTGGGTTCCCTTTATTGGAACTATGTTTCTATTTATTTTTGTTTCGAATTGGTCAGGAGCTCTTTTACCTTGGAAAATCATACAATTACCTCATGGGGAGTTAGCCGCACCTACGAATGAT…	ATGAATGTTCTATCCTGTTCCATCAATACACTAAAAGGTTTCTACGAGATATCTGGTGTGGAGGTAGGTCAACATTTCTATTGGAAAATAGGAGGTTTCCAAGTCCATGGCCAAGTACTTATTACTTCGTGGGTTGTAATTGCTATCTTATTAGGTTCCGCCACTATAGGTGTTCGGAACCCACAAACCATTCCGACTGACGGTCAGAATTTCTTCGAATACGTCCTTGAATTCATTCGAGATGTGAGTAAAACCCAAATTGGGGAAGAATATGGTCCTTGGGTTCCCTTTATTGGAACTATGTTTCTATTTATTTTTGTTTCGAATTGGTCAGGAGCTCTTTTACCTTGGAAAATCATACAATTACCTCATGGGGAGTTAGCCGCACCTACGAATGAT…	ATGAATGTTCTATCATCTTCCATCAATACATTAAAAGGTTTATATGAGATATCGGGTGTGGAAGTAGGACAACATTTCTATTGGAAAATAGGAAGTTTCCAAGTCCATGGCCAAGTACTTATTACTTCTTGGGTTGTAATTGCTATCTTATTAGGTTCAGCCACTCTAGTTGTTCGGAACCCACAAACCATTCCGACTGGCGGTCAGAATTTCTTCGAATATGTCCTTGAATTCATTCGAGATGTGAGTAAAACTCAAATTGGAGAAGAATATGGTCCTTGGGTTCCCTTTATTGGAACTATGTTTCTATTTATTTTTGTTTCGAATTGGTCAGGGGCTCTTTTACCTTGGAAAATCATTCAATTACCTCATGGGGAGTTAGCCGCACCTACGAATGAT…	ATGAATGTTCTATCATCTTCCATCAATACATTAAAAGGTTTATATGAGATATCGGGTGTGGAAGTAGGACAACATTTCTATTGGAAAATAGGAAGTTTCCAAGTCCATGGCCAAGTACTTATTACTTCTTGGGTTGTAATTGCTATCTTATTAGGTTCAGCCACTCTAGTTGTTCGGAACCCACAAACCATTCCGACTGGCGGTCAGAATTTCTTCGAATATGTCCTTGAATTCATTCGAGATGTGAGTAAAACTCAAATTGGAGAAGAATATGGTCCTTGGGTTCCCTTTATTGGAACTATGTTTCTATTTATTTTTGTTTCGAATTGGTCAGGGGCTCTTTTACCTTGGAAAATCATTCAATTACCTCATGGGGAGTTAGCCGCACCTACGAATGAT…	ATGAATGTTCTATCCTGTTCCATCAATACACTAAAAGGTTTCTACGAGATATCTGGTGTAGAGGTAGGTCAACATTTCTATTGGAAAATAGGAGGTTTCCAAGTCCATGGCCAAGTACTTATTACTTCGTGGGTTGTAATTGCTATCTTATTAGGTTCCGCCACTATAGGTGTTCGGAACCCACAAACCATTCCGACTGACGGTCAGAATTTCTTCGAATACGTCCTTGAATTCATTCGAGATGTGAGTAAAACCCAAATTGGGGAAGAATATGGTCCTTGGGTTCCCTTTATTGGAACTATGTTTCTATTTATTTTTGTTTCGAATTGGTCAGGAGCTCTTTTACCTTGGAAAATCATACAATTACCTCATGGGGAGTTAGCCGCACCTACGAATGAT…	ATGAATGTTCTATCCTGTTCCATCAATACACTAAAAGGTTTCTACGAGATATCTGGTGTAGAGGTAGGTCAACATTTCTATTGGAAAATAGGAGGTTTCCAAGTCCATGGCCAAGTACTTATTACTTCGTGGGTTGTAATTGCTATCTTATTAGGTTCCGCCACTATAGGTGTTCGGAACCCACAAACCATTCCGACTGACGGTCAGAATTTCTTCGAATACGTCCTTGAATTCATTCGAGATGTGAGTAAAACCCAAATTGGGGAAGAATATGGTCCTTGGGTTCCCTTTATTGGAACTATGTTTCTATTTATTTTTGTTTCGAATTGGTCAGGAGCTCTTTTACCTTGGAAAATCATACAATTACCTCATGGGGAGTTAGCCGCACCTACGAATGAT…	ATGAATGTTCTATCCTGTTCCATCAATACACTAAAAGGTTTCTACGAGATATCTGGTGTGGAGGTAGGTCAACATTTCTATTGGAAAATAGGAGGTTTCCAAGTCCATGGCCAAGTACTTATTACTTCGTGGTTTGTAATTGCTATCTTATTAGGTTCCGCCACTATAGGTGTTCGGAACCCACAAACCATTCCGACTGACGGTCAGAATTTCTTCGAATACGTCCTTGAATTCATTCGAGATGTGAGTAAAACACAAATTGGGGAAGAATATGGTCCTTGGGTTCCCTTTATTGGAACTATGTTTCTATTTATTTTTGTTTCGAATTGGTCAGGAGCTCTTTTACCTTGGAAAATCATACAATTACCTCATGGGGAGTTAGCCGCACCTACGAATGAT…	ATGAATGTTCTATCCTGTTCCATCAATACACTAAAAGGTTTCTACGAGATATCTGGTGTGGAGGTAGGTCAACATTTCTATTGGAAAATAGGAGGTTTCCAAGTCCATGGCCAAGTACTTATTACTTCGTGGTTTGTAATTGCTATCTTATTAGGTTCCGCCACTATAGGTGTTCGGAACCCACAAACCATTCCGACTGACGGTCAGAATTTCTTCGAATACGTCCTTGAATTCATTCGAGATGTGAGTAAAACACAAATTGGGGAAGAATATGGTCCTTGGGTTCCCTTTATTGGAACTATGTTTCTATTTATTTTTGTTTCGAATTGGTCAGGAGCTCTTTTACCTTGGAAAATCATACAATTACCTCATGGGGAGTTAGCCGCACCTACGAATGAT…	ATGAATGTTCTATCCTGTTCCATCAATACACTAAAAGGTTTCTACGAGATATCTGGTGTGGAGGTAGGTCAACATTTCTATTGGAAAATAGGAGGTTTCCAAGTCCATGGCCAAGTACTTATTACTTCGTGGGTTGTAATTGCTATCTTATTAGGTTCCGCCACTATAGGTGTTAGGAACCCACAAACCATTCCGACTGACGGTCAGAATTTCTTCGAATACGTCCTTGAATTCATTCGAGATGTGAGTAAAACCCAAATTGGGGAAGAATATGGTCCTTGGGTTCCCTTTATTGGAACTATGTTTCTATTTATTTTTGTTTCGAATTGGTCAGGAGCTCTTTTACCTTGGAAAATCATACAATTACCTCATGGGGAGTTAGCCGCACCTACGAATGAT…	ATGAATGTTCTATCCTGTTCCATCAATACACTAAAAGGTTTCTACGAGATATCTGGTGTGGAGGTAGGTCAACATTTCTATTGGAAAATAGGAGGTTTCCAAGTCCATGGCCAAGTACTTATTACTTCGTGGGTTGTAATTGCTATCTTATTAGGTTCCGCCACTATAGGTGTTCGGAACCCACAAACCATTCCGACTGACGGTCAGAATTTCTTCGAATACGTCCTTGAATTCATTCGAGATGTGAGTAAAACCCAAATTGGGGAAGAATATGGTCCTTGGGTTCCCTTTATTGGAACTATGTTTCTATTTATTTTTGTTTCGAATTGGTCAGGAGCTCTTTTACCTTGGAAAATCATACAATTACCTCATGGGGAGTTAGCCGCACCTACGAATGAT…	ATGAATGTTCTATCCTGTTCCATCAATACACTAAAAGGTTTCTACGAGATATCTGGTGTGGAGGTAGGTCAACATTTCTATTGGAAAATAGGAGGTTTTCAAGTCCATGGCCAAGTACTTATTACTTCGTGGGTTGTAATTGCTATCTTATTAGGTTCCGCCACTATAGGTGTTCGGAACCCACAAACCATTCCGACTGACGGTCAGAATTTCTTCGAATACGTCCTTGAATTCATTCGAGATGTGAGTAAAACCCAAATTGGGGAAGAATATGGTCCTTGGGTTCCCTTTATTGGAACTATGTTTCTATTTATTTTTGTTTCGAATTGGTCAGGAGCTCTTTTACCTTGGAAAATCATACAATTACCTCATGGGGAGTTAGCCGCACCTACGAATGAT…
	length (bp)	744	744	744	744	744	744	744	744	744	744	744	744	744	744	744	744	744
cemA	sequence	ATGCCAAAAAAAAAAGCATTCACTCCTCTTCTCTATCTCGCATCTATAGTATTTTTGCCCTGGTGGATTTCTCTCTCATTGAATAAATGTCTGGAATCTTGGGTTATTAATTGGTGGAATACCAGTCAATCCGAAACTTTTTTGAATGATATTCAAGAAAAGGATATTTTAGAAAAATTCATAGAATTAGAGGAACTCGTCCTCTTGGACGAAATGATCAAGGAATATTCGGAGACACATCTACAAAAGATTGGTATAGGAATCCACAAAGAAACGATCCAATTAATCAAGATATACAATGAGGATCGTATCCATACGATTTTGCACTTCTCGACAAATCTAATCTGTTTCATTATTCTAAGTGGCTATTCTATTCTACGTAATGAAGAACTTGTTATT…	ATGCCAAAAAAAAAAGCATTCACTCCTCTTCTCTATCTCGCATCTATAGTATTTTTGCCCTGGTGGATTTCTCTCTCATTTAATAAATGTCTGGAATCTTGGGTTATTAATTGGTGGAATACCAGTCAATCCGAAACTTTTTTGAATGATATTCAAGAAAAGGATATTTTAAAAAAATTCATAGAATTAGAGGAACTCGTCCTCTTGGACGAAATGATCAAGGAATATTCGGAGACACATCTACAAAAGATTGGTATAGGAATCCACAAAGAAACGATCCAATTAATCAAGATATACAATGAGGATCGTATCCATACGATTTTGCACTTCTCGACAAATCTAATCTGTTTCATTATTCTAAGTGGCTATTCTATTCTACGTAATGAAGAACTTGTTATT…	ATGCCAAAAAAAAAAGCATTCACTCCTCTTCTCTATCTCGCATCTATAGTATTTTTGCCCTGGTGGATTTCTCTCTCATTTAATAAATGTCTGGAATCTTGGGTTATTAATTGGTGGAATACCAGTCAATCCGAAACTTTTTTGAATGATATTCAAGAAAAGGATATTTTAAAAAAATTCATAGAATTAGAGGAACTCGTCCTCTTGGACGAAATGATCAAGGAATATTCGGAGACACATCTACAAAAGATTGGTATAGGAATCCACAAAGAAACGATCCAATTAATCAAGATATACAATGAGGATCGTATCCATACGATTTTGCACTTCTCGACAAATCTAATCTGTTTCATTATTCTAAGTGGCTATTCTATTCTACGTAATGAAGAACTTGTTATT…	ATGCCAAAAAAAAAAGCATTCACTCCTCTTCTCTATCTCGCATCTATAGTATTTTTGCCCTGGTGGATTTCTCTCTCATTTAATAAATGTCTGGAATCTTGGGTTATTAATTGGTGGAATACCAGTCAATCCGAAACTTTTTTGAATGATATTCAAGAAAAGGATATTTTAGAAAAATTCATAGAATTAGAGGAACTCGTCCTCTTGGACGAAATGATCAAGGAATATTCGGAGACACATCTACAAAAGATTGGTATAGGAATCCACAAAGAAACGATCCAATTAATCAAGATATACAATGAGGATCGTATCCATACGATTTTGCACTTCTCGACAAATCTAATCTGTTTCATTATTCTAAGTGGCTATTCTATTCTACGTAATGAAGAACTTGTTATT…	ATGCCAAAAAAAAAAGCATTCACTCCTCTTCTCTATCTCGCATCTATAGTATTTTTGCCCTGGTGGATTTCTCTCTCATTTAATAAATGTCTGGAATCTTGGGTTATTAATTGGTGGAATACCAGTCAATCCGAAACTTTTTTGAATGATATTCAAGAAAAGGATATTTTAGAAAAATTCATAGAATTAGAGGAACTCGTCCTCTTGGACGAAATGATCAAGGAATATTCGGAGACACATCTACAAAAGATTGGTATAGGAATCCACAAAGAAACGATCCAATTAATCAAGATATACAATGAGGATCGTATCCATACGATTTTGCACTTCTCGACAAATCTAATCTGTTTCATTATTCTAAGTGGCTATTCTATTCTACGTAATGAAGAACTTGTTATT…	ATAAAAAATGCCAAAAAAAAAGCATTCACTCCTCTTCTCTATCTCGCATCTATAGTATTTTTGCCCTGGTGGATTTCTCTCTCATTTAATAAATGTCTGGAATCTTGGGTTATTAATTGGTGGAATACCAGTCAATCCGAAACTTTTTTGAATGATATTCAAGAAAAGGATATTTTAAAAAAATTCATAGAATTAGAGGAACTCGTCCTCTTGGACGAAATGATCAAGGAATATTCGGAGACACATCTACAAAAGATTGGTATAGGAATCCACAAAGAAACGATCCAATTAATCAAGATATACAATGAGGATCGTATCCATACGATTTTGCACTTCTCGACAAATCTAATCTGTTTCATTATTCTAAGTGGCTATTCTATTCTACGTAATGAAGAACTT…	ATGCCAAAAAAAAAAGCATTCACTCCTCTTCTCTATCTCGCATCTATAGTATTTTTGCCCTGGTGGATTTCTCTCTCATTTAATAAATGTCTGGAATCTTGGGTTATTAATTGGTGGAATACCAGTCAATCCGAAACTTTTTTGAATGATATTCAAGAAAAGGATATTTTAAAAAAATTCATAGAATTAGAGGAACTCGTCCTCTTGGACGAAATGATCAAGGAATATTCGGAGACACATCTACAAAAGATTGGTATAGGAATCCACAAAGAAACGATCCAATTAATCAAGATATACAATGAGGATCGTATCCATACGATTTTGCACTTCTCGACAAATCTAATCTGTTTCATTATTCTAAGTGGCTATTCTATTCTACGTAATGAAGAACTTGTTATT…	ATGCCAAAAAAAAAAGCATTCACTCCTCTTCTCTATCTCGCATCTATAGTATTTTTGCCCTGGTGGATTTCTCTCTCATTTAATAAATGTCTGGAATCTTGGGTTATTAATTGGTGGAATGCCAGTCAATCCGAAACTTTTTTGAATGATATTCAAGAAAAGGATATTTTAGAAAAATTCATAGAATTAGAGGAACTCGTCCTCTTGGACGAAATGATCAAGGAATATTCGGAGACACATCTAAAAAAGATTGGTATAGGAATCCACAAAGAAACGATCCAATTAATCAAGATATACAATGAGGATCGTATCCATACGATTTTGCACTTCTCGACAAATCTAATCTGTTTCATTATTCTAAGTGGCTATTCTATTCTACGTAATGAAGAACTTGTTATT…	ATGGCAAAAAAGAAAGCATTCCCTATTTTTCTCTATCTTGCATCTATAGTATTTTTGCCCTGGTGGATTTCTCTCTCATTTAATAAAAGTCTAGAATCTTGGGTTATTAATTGGTGGAATACTAGGCAATCCGAAACTTTTTTGAATGATATTCAAGAAAAGAATATTCTAGAAAAATTCATAGAATTAGAGGAACTCATCCTCTTAGACGAAATGATCAAGGAATACTCGGAGACACATCTACAAAAACTTCGTATAGGAATCCACAAAGAAACGATCCAATTAATCAAGATATACAATGAGGATCGTATCCATACGATTTTGCACTTCTCGACAAATATAATCTGTTTCATTATTCTAAGTGGTTATTCTATTCTGGGTAATGAAAAACTTGTTATT…	ATGGCAAAAAAGAAAGCATTCCCTATTTTTCTCTATCTTGCATCTATAGTATTTTTGCCCTGGTGGATTTCTCTCTCATTTAATAAAAGTCTAGAATCTTGGGTTATTAATTGGTGGAATACTAGGCAATCCGAAACTTTTTTGAATGATATTCAAGAAAAGAATATTCTAGAAAAATTCATAGAATTAGAGGAACTCATCCTCTTAGACGAAATGATCAAGGAATACTCGGAGACACATCTACAAAAACTTCGTATAGGAATCCACAAAGAAACGATCCAATTAATCAAGATATACAATGAGGATCGTATCCATACGATTTTGCACTTCTCGACAAATATAATCTGTTTCATTATTCTAAGTGGTTATTCTATTCTGGGTAATGAAAAACTTGTTATT…	ATGCCAAAAAAAAAAGCATTCACTCCTCTTCTCTATCTCGCATCTATAGTATTTTTGCCCTGGTGGATTTCTCTCTCATTTAATAAATGTCTGGAATCTTGGGTTATTAATTGGTGGAATACCAGTCAATCCGAAACTTTTTTGAATGATATTCAAGAAAAGGATATTTTAAAAAAATTCATAGAATTAGAGGAACTCGTCCTCTTGGACGAAATGATCAAGGAATATTCGGAGACACATCTACAAAAGATTGGTATAGGAATCCACAAAGAAACGATCCAATTAATCAAGATATACAATGAGGATCGTATCCATACGATTTTGCACTTCTCGACAAATCTAATCTGTTTCATTATTCTAAGTGGCTATTCTATTCTACGTAATGAAGAACTTGTTATT…	ATGCCAAAAAAAAAAGCATTCACTCCTCTTCTCTATCTCGCATCTATAGTATTTTTGCCCTGGTGGATTTCTCTCTCATTTAATAAATGTCTGGAATCTTGGGTTATTAATTGGTGGAATACCAGTCAATCCGAAACTTTTTTGAATGATATTCAAGAAAAGGATATTTTAAAAAAATTCATAGAATTAGAGGAACTCGTCCTCTTGGACGAAATGATCAAGGAATATTCGGAGACACATCTACAAAAGATTGGTATAGGAATCCACAAAGAAACGATCCAATTAATCAAGATATACAATGAGGATCGTATCCATACGATTTTGCACTTCTCGACAAATCTAATCTGTTTCATTATTCTAAGTGGCTATTCTATTCTACGTAATGAAGAACTTGTTATT…	ATGCCAAAAAAAAAAGCATTCACTCCTCTTCTCTATCTCGCATCTATAGTATTTTTGCCCTGGTGGATTTCTCTCTCATTTAATAAATGTCTGGAATCTTGGGTTATTAATTGGTGGAATACCAGTCAATCCGAAACTTTTTTGAATGATATTCAAGAAAAGGATATTTTAGAAAAATTCATAGAATTAGAGGAACTCGTCCTCTTGGACGAAATGATCAAGGAATATTCGGAGACACATCTACAAAAGATTGGTATAGGAATCCACAAAGAAACGATCCAATTAATCAAGATATACAATGAGGATCGTATCCATACGATTTTGCACTTCTCGACAAATCTAATCTGTTTCATTATTCTAAGTGGCTATTCTATTCTACGTAATGAAGAACTTGTTATT…	ATGCCAAAAAAAAAAGCATTCACTCCTCTTCTCTATCTCGCATCTATAGTATTTTTGCCCTGGTGGATTTCTCTCTCATTTAATAAATGTCTGGAATCTTGGGTTATTAATTGGTGGAATACCAGTCAATCCGAAACTTTTTTGAATGATATTCAAGAAAAGGATATTTTAGAAAAATTCATAGAATTAGAGGAACTCGTCCTCTTGGACGAAATGATCAAGGAATATTCGGAGACACATCTACAAAAGATTGGTATAGGAATCCACAAAGAAACGATCCAATTAATCAAGATATACAATGAGGATCGTATCCATACGATTTTGCACTTCTCGACAAATCTAATCTGTTTCATTATTCTAAGTGGCTATTCTATTCTACGTAATGAAGAACTTGTTATT…	ATGCCAAAAAAAAAAGCATTCACTCCTCTTCTCTATCTCGCATCTATAGTATTTTTGCCCTGGTGGATTTCTCTCTCATTTAATAAATGTCTGGAATCTTGGGTTATTAATTGGTGGAATACCAGTCAATCCGAAACTTTTTTGAATGATATTCAAGAAAAGGATATTTTAGAAAAATTCATAGAATTAGAGGAACTCGTCCTCTTGGACGAAATGATCAAGGAATATTCGGAGACACATCTACAAAAGATTGGTATAGGAATCCACAAAGAAACGATCCAATTAATCAAGATATACAATGAGGATCGTATCCATACGATTTTGCACTTCTCGACAAATCTAATCTCTTTCATTATTCTAAGTGGCTATTCTATTCTACGTAATGAAGAACTTGTTATT…	ATGCCAAAAAAAAAAGCATTCACTCCTCTTCTCTATCTCGCATCTATAGTATTTTTGCCCTGGTGGATTTCTCTCTCATTGAATAAATGTCTGGAATCTTGGGTTATTAATTGGTGGAATACCAGTCAATCCGAAACTTTTTTGAATGATATTCAAGAAAAGGATATTTTAGAAAAATTCATAGAATTAGAGGAACTCGTCCTCTTGGACGAAATGATCAAGGAATATTCGGAGACACATCTACAAAAGATTGGTATAGGAATCCACAAAGAAACGATCCAATTAATCAAGATATACAATGAGGATCGTATCCATACGATTTTGCACTTCTCGACAAATCTAATCTGTTTCATTATTCTAAGTGGCTATTCTATTCTACGTAATGAAGAACTTGTTATT…	ATGCCAAAAAAAAAAGCATTCACTCCTCTTCTCTATCTCGCATCTATAGTATTTTTGCCCTGGTGGATTTCTCTCTCATTTAATAAATGTCTGGAATCTTGGGTTATTAATTGGTGGAATACCAGTCAATCCGAAACTTTTTTGAATGATATTCAAGAAAAGGATATTTTAGAAAAATTCATAGAATTAGAGGAACTCGTCCTCTTGGACGAAATGATCAAGGAATATTCGGAGACACATCTACAAAAGATTGGTATAGGAATCCACAAAGAAACGATCCAATTAATCAAGATATACAATGAGGATCGTATCCATACGATTTTGCACTTCTCGACAAATCTAATCTGTTTCATTATTCTAAGTGGCTATTCTATTCTACGTAATGAAGAACTTGTTATT…
	length (bp)	690	690	690	690	690	696	690	690	690	690	690	690	690	690	690	690	690
matK	sequence	ATGGAGGAATTCAAAAGAAATTTAGAACTAGACAGATCTCAGCAACATGACTTCATATATCCGCTTATCTTTCAGGAGTATATTTATGCACTTGCTCATGATCGTGGTTTAAATAGATCTATTTTTTTGGAAGATACGGGTTATGACAATAAATCTAGCTTACTAATTGTGAAACGTTTAATCACTCATTTAATTACTCAAATGTATCAACAGAATCATTTTCTTTTTTCTGGTAATGATTCTAACCAAAATAAATTTTTGGGGTACAATACAAATTTTTATTCTCAAATGATATTCGAAGGATTTGCGGTCGTTGTGGAAATTCCATTTTATCTACGATTACTATCTTTCCTAGAAGGTAAAGAAAGAGTGAAATCTCATAATTTACGATCAATTCAT…	ATGGAGGAATTCAAAATAAATTTAGAACTAGACAGATCTCAGCAACATGACTTCATATATCCGCTTATCTTTCAGGAGTATATTTATGCACTTGCTCATGATCGTGGTTTAAATAGATCTATTTTTTTGGAAAATACGGGTTATGACAATAAATCTAGCTTACTAATTGTGAAACGTTTAATTACTCATTTAATTACTCAAATGTATCAACAGAATCATTTTCTTTTTTCTGGTAATGATTCTAACCAAAAAAAAATTTTGGGGTACAATACAAATTTGTATTCTCAAATGATATTCGAAGGATTTGCAGTCGTTGTGGAAATTCCATTTTATCTACGATTACTATCTTTCCTAGAAGGTAAAGAAAGAGTGAAATCTTATAATTTACGATCAATTCAT…	ATGGAGGAATTCAAAATAAATTTAGAACTAGACAGATCTCAGCAACATGACTTCATATATCCGCTTATCTTTCAGGAGTATATTTATGCACTTGCTCATGATCGTGGTTTAAATAGATCTATTTTTTTGGAAAATACGGGTTATGACAATAAATCTAGCTTACTAATTGTGAAACGTTTAATCACTCATTTAATTACTCAAATGTATCAACAGAATCATTTTATTTTTTCTGGTAATGATTCTAACCAAAAAAAAATTTTGGGGTACAATACAAATTTTTATTCTCAAATGATATTCGAAGGATTTGCAGTCGTTGTGGAAATTCCATTTTATCTACGATTACTATCTTTCCTAGAAGGTAAAGAAAGAGTGAAATCTTATAATTTACGATCAATTCAT…	ATGGAGGAATTCAAAAGAAATTTAGAACTAGACAGATCTCAGCAACATGACTTCATATATCCGCTTATCTTTCAGGAGTATATTTATGCACTTGCTCATGATCGTGGTTTAAATAGATCTATTTTTTTGGAAGATACGGGTTATGACAATAAATCTAGCTTACTAATTGTGAAACGTTTAATCACTCATTTAATTACTCAAATGTATCAACAGAATCATTTTCTTTTTTCTGGTAATGATTCTAACCAAAATAAATTTTTGGGGTACAATACAAATTTTTATTCTCAAATGATATTCGAAGGATTTGCGGTCGTTGTGGAAATTCCATTTTATCTACGATTACTATCTTTCCTAGAAGGTAAAGAAAGAGTGAAATCTCATAATTTACGATCAATTCAT…	ATGGAGGAATTCAAAAGAAATTTAGAACTAGACAGATCTCAGCAACATGACTTCATATATCCGCTTATCTTTCAGGAGTATATTTATGCACTTGCTCATGATCGTGGTTTAAATAGATCTATTTTTTTGGAAAATACAGGTTATGAAAAAAAATCTAGCTTACTAATTGTGAAACGTTTAATCACTCATTTAATTACTCAAATGTATCAACAGAATTATTTTCTTTTTTCTGGTAATGATTCTAACCAAAATAAATTTTTGGGGTACAATACAAATTTGTATTCTCAAATGATATTCGAAGGATTTGCAGTCGTTGTGGAAATTCCATTTTATCTACGATTACTATCTTTCCTAGAAGGTAAAGAAAGGGTGAAATCTCATAATTTACGATCAATTCAT…	ATGGAGGAATTCAAAATAAATTTAGAACTAGACAGATCTCAGCAACATGACTTCATATATCCGCTTATCTTTCAGGAGTATATTTATGCACTTGCTCATGATCGTGGTTTAAATAGATCTATTTTTTTGGAAAATACGGGTTATGACAATAAATCTAGCTTACTAATTGTGAAACGTTTAATCACTCATTTAATTACTCAAATGTATCAACAGAATCATTTTATTTTTTCTGGTAATGATTCTAACCAAAATAAATTTTTGGGGTACAATACAAATTTGTATTCTCAAATGATATTCGAAGGATTTGCAGTCGTTGTGGAAATTCCATTTTATCTACGATTACTATCTTTCCTAGAAGGTAAAGAAAGAGTGAAATCTCATAATTTACGATCAATTCAT…	ATGGAGGAATTCAAAATAAATTTAGAACTAGACAGATCTCAGCAACATGACTTCATATATCCGCTTATCTTTCAGGAGTATATTTATGCACTTGCTCATGATCGTGGTTTAAATAGATCTATTTTTTTGGAAAATACGGGTTATGACAATAAATCTAGCTTACTAATTGTGAAACGTTTAATCACTCATTTAATTACTCAAATGTATCAACAGAATCATTTTCTTTTTTCTGGTAATGATTCTAACCAAAAAAAAATTTTGGGGTACAATACAAATTTTTATTCTCAAATTATATTCGAAGGATTTGCAGTCGTTGTGGAAATTCCATTTTATCTACGATTACTATCTTTCCTAGAAGGTAAAGAAAGAGTGAAATCTTATAATTTACGATCAATTCAT…	ATGGAGGAATCTAAAATAAATTTAGAACTAGACAGATCTCAGCAACATGACTTCATATATCCGCTTATCTTTCAGGAGTATATTTATGCACTTGCTCATGATCGTGGTTTAAATAGATCTATTTTTTTGGAAAATACGGGTTATGACAATAAATCTAGCTTACTAATTGTGAAACGTTTAATCACTCATTTAATTACTCAAATGTATCAACAGAATCATTTTCTTTTTTCTGGTAATGATTCTAACCAAAAAAAATTTTTGGGGTACAATACAAATTTGTATTCTCAAATGATATTTGAAGGATTTGCAGTCATTGTGGAAATCCCATTTTATCTACGATTACTATCTTTCCTAGAAGGTAAAGAAAGAGTGAAATCTCATAATTTACGATCAATTCAT…	ATGAAGGAATTCAAAAGATATTTAGAACTAGATAGATCTCAGCAACACGATTTCGTATATCCACTTCTTTTTCAGGAGTATATTTATGTACTTGCTCATGATCATGGTTTAAATAGATCGATTTTGTTGGAAAATGCGGATTATGACAATAAATTCAGCTTACTAATTGTGAAACGTTTAATTACTCAAATGGATCAACAGAATCATTTGATTTTTTCTCCTAATGATTCTAACCAAAATCCATTTTTGGGGCACAACACAAATTTGTATTCTCAAATGATATTAGAAGGATTTGCAGTCGTTGTGGAAATTCCATTTTCTCTACGATTAATATCGTCCCTAGAAGGGAAAGAAACAGTCAAATCTCATAAGTTACGATCAATTCATTCAATATTTCCT…	ATGAAGGAATTCAAAAGATATTTAGAACTAGATAGATCTCAGCAACACGATTTCGTATATCCACTTCTTTTTCAGGAGTATATTTATGTACTTGCTCATGATCATGGTTTAAATAGATCGATTTTGTTGGAAAATGCGGATTATGACAATAAATTCAGCTTACTAATTGTGAAACGTTTAATTACTCAAATGGATCAACAGAATCATTTGATTTTTTCTCCTAATGATTCTAACCAAAATCCATTTTTGGGGCACAACACAAATTTGTATTCTCAAATGATATTAGAAGGATTTGCAGTCGTTGTGGAAATTCCATTTTCTCTACGATTAATATCGTCCCTAGAAGGGAAAGAAACAGTCAAATCTCATAAGTTACGATCAATTCATTCAATATTTCCT…	ATGGAGGAATTCAAAATAAATTTAGAACTAGACAGATCTCAGCAACATGACTTCATATATCCGCTTATCTTTCAGGAGTATATTTATGCACTTGCTCATGATCGTGGTTTAAATAGATCTATTTTTTTGGAAAATACGGGTTATGACAATAAATCTAGCTTACTAATTGTGAAACGTTTAATCACTCATTTAATTACTCAAATGTATCAACAGAATCATTTTATTTTTTCTGGTAATGATTCTAACCAAAAAAAAATTTTGGGGTACAATACAAATTTTTATTCTCAAATGATATTCGAAGGATTTGCAGTCGTTGTGGAAATTCCATTTTATCTACGATTACTATCTTTCCTAGAAGGTAAAGAAAGAGTGAAATCTTATAATTTACGATCAATTCAT…	ATGGAGGAATTCAAAATAAATTTAGAACTAGACAGATCTCAGCAACATGACTTCATATATCCGCTTATCTTTCAGGAGTATATTTATGCACTTGCTCATGATCGTGGTTTAAATAGATCTATTTTTTTGGAAAATACGGGTTATGACAATAAATCTAGCTTACTAATTGTGAAACGTTTAATCACTCATTTAATTACTCAAATGTATCAACAGAATCATTTTATTTTTTCTGGTAATGATTCTAACAAAAAAAAAATTTTGGGGTACAATACAAATTTTTATTCTCAAATGATATTCGAAGGATTTGCAGTCGTTGTGGAAATTCCATTTTATCTACGATTACTATCTTTCCTAGAAGGTAAAGAAAGAGTGAAATCTTATAATTTACGATCAATTCAT…	ATGGAGGAATTCAAAATAAATTTAGAATTAGACAGATCTCAGCAACATGACTTCATATATCCGCTTATCTTTCAGGAGTATATTTATGCACTTGCTCATGATCGTGGTTTAAATAGATCTATTTTTTTGGAAAATACAGGTTATGAAAATAAATCTAGCTTACTAATTGTGAAACGTTTAATCACTCATTTAATTACTCAAATGTATCAACAGAATTATTTTCTTTTTTCTGGTAATGATTCTAACCAAAATAAATTTTTGGGGTACAATACAAATTTGTATTCTCAAACGATATTCGAAGGATTTGCAGTCGTTGTGGAAATTCCATTTTATCTACGATTACTATCTTTCCTAGAAGGTAAAGAAAGAGTGAAATCTCATAATTTACGATCAATTCAT…	ATGGAGGAATTCAAAATAAATTTAGAATTAGACAGATCTCAGCAACATGACTTCATATATCCGCTTATCTTTCAGGAGTATATTTATGCACTTGCTCATGATCGTGGTTTAAATAGATCTATTTTTTTGGAAAATACAGGTTATGAAAATAAATCTAGCTTACTAATTGTGAAACGTTTAATCACTCATTTAATTACTCAAATGTATCAACAGAATTATTTTCTTTTTTCTGGTAATGATTCTAACCAAAATAAATTTTTGGGGTACAATACAAATTTGTATTCTCAAACGATATTCGAAGGATTTGCAGTCGTTGTGGAAATTCCATTTTATCTACGATTACTATCTTTCCTAGAAGGTAAAGAAAGAGTGAAATCTCATAATTTACGATCAATTCAT…	ATGGAGGAATTCAAAAGAAATTTAGAACTAGACAGATCTCAGCAACATGACTTCATATATCCGCTTATCTTTCAGGAGTATATTTATGCACTTGCTCATGATCGTGGTTTAAATAGATCTATTTTTTTGGAAAATACGGGTTATGACAATAAATCTAGCTTACTAATTGTGAAACGTTTAATCACTCATTTAATTACTCAAATGTATCAACAGAATCATTTTCTTTTTTCTGGTAATGATTCTAACCAAAATAAATTTTTGGGGTACAATACAAATTTGTATTCTCAAATGATATTCGAAGGATTTGCAGTCGTTGTGGAAATTCCATTTTATCTACGATTACTATCTTTCCTAGAAGGTAAAGAAAGAGTGAAATCTCATAATTTACGATCAATTCAT…	ATGGAGGAATTCAAAAGAAATTTAGAACTAGACAGATCTCAGCAACATGACTTCATATATCCGCTTATCTTTCAGGAGTATATTTATGCACTTGCTCATGATCGTGGTTTAAATAGATCTATTTTTTTGGAAGATACGGGTTATGACAATAAATCTAGCTTACTAATTGTGAAACGTTTAATCACTCATTTAATTACTCAAATGTATCAACAGAATCATTTTCTTTTTTCTGGTAATGATTCTAACCAAAATAAATTTTTGGGGTACAATACAAATTTTTATTCTCAAATGATATTCGAAGGATTTGCGGTCGTTGTGGAAATTCCATTTTATCTACGATTACTATCTTTCCTAGAAGGTAAAGAAAGAGTGAAATCTCATAATTTACGATCAATTCAT…	ATGGAGGAATTTAAAAGAAATTTAGAACTAGACAGATCTCAGCAACATGACTTCATATATCCGCTTATCTTTCAGGAGTATATTTATGCACTTGCTCATGATCGTGGTTTAAATAGATCTATTTTTTTGGAAAATACGGGTTATGACAATAAATCTAGCTTACTAATTGTGAAACGTTTAATCACTCATTTAATTATTCAAATGTATCAACAGAATCATTTTCTTTTTTCTGGTAATGATTCTAACCAAAATAAATTTTTGGGGTACAATACAAATTTTTATTCTCAAATGATATTCGAAGGATTTGCGGTCGTTGTGGAAATTCCATTTTATCTACGATTACTATCTTTCCTAGAAGGTAAAGAAAGAGTGAAATCTCATAATTTACGATCAATTCAT…
	length (bp)	1521	1521	1521	1521	1524	1521	1521	1521	1515	1515	1521	1521	1524	1524	1521	1521	1521
ndhA	sequence	ATGATTATTAATACAACAAAAGTACAAGCTATCAATTCTTTTTCTAGATTGGAATCCTTAAAAGAAGTCTATGGGATCATATGGATGTTTGTTCCTATTTTTACTCCTGTATTAGGAATCACAATAGGTGTCCTAGTAATTGTTTGGTTAGAAAGAGAAATATCCGCAGGGATACAACAACGTATTGGCCCTGAATACGCTGGCCCTTTGGGAATTCTTCAAGCTCTAGCAGATGGGACAAAATTGATTTTCAAAGAGAATCTTCTTCCATCTAGAGGAGATACTCGTTTATTCAGGATTGGGCCATCCATAGCAGTTATATCCATTTTATTAAGTTATTCAGTAATTCCTTTTAGTTATCGTCTTATTCTAGCCGATCTCAGTATCGGTGTTTTTTTA…	ATGATTATTAATACAACAAAAGTACAAGCTATCAATTCTTTTTCTAGATTGGAATCCTTAAAAGAAGTCTATGGGATCATATGGATGTTTGTTCCTATTTTTACTCCTGTATTAGGAATCACAATAGGTGTCCTAGTAATTGTTTGGTTAGAAAGAGAAATATCCGCAGGGATACAACAACGTATTGGCCCTGAATACGCTGGCCCTTTGGGAATTCTTCAAGCTCTAGCAGATGGGACAAAATTGATTTTCAAAGAGAATCTTCTTCCATCTAGAGGAGATACTCGTTTATTCAGGATTGGGCCATCCATAGCAGTTATATCCATTTTATTAAGTTATTCAGTAATTCCTTTTAGTTATCGTCTTATTCTAGCCGATCTCAGTATCGGTGTTTTTTTA…	ATGATTATTAATACAACAAAAGTACAAGCTATCAATTCTTTTTCTAGATTGGAATCCTTAAAAGAAGTCTATGGGATCATATGGATGTTTGTTCCTATTTTTACTCCTGTATTAGGAATCACAATAGGTGTCCTAGTAATTGTTTGGTTAGAAAGAGAAATATCCGCAGGGATACAACAACGTATTGGCCCTGAATACGCTGGCCCTTTGGGAATTCTTCAAGCTCTAGCAGATGGGACAAAATTGATTTTCAAAGAGAATCTTCTTCCATCTAGAGGAGATACTCGTTTATTCAGGATTGGGCCATCCATAGCAGTTATATCCATTTTATTAAGTTATTCAGTAATTCCTTTTAGTTATCGTCTTATTCTAGCCGATCTCAGTATCGGTGTTTTTTTA…	ATGATTATTAATACAACAAAAGTACAAGCTATCAATTCTTTTTCTAGATTGGAATCCTTAAAAGAAGTCTATGGGATCATATGGATGTTTGTTCCTATTTTTACTCCTGTATTAGGAATCACAATAGGTGTCCTAGTAATTGTTTGGTTAGAAAGAGAAATATCCGCAGGGATACAACAACGTATTGGCCCTGAATACGCTGGCCCTTTGGGAATTCTTCAAGCTCTAGCAGATGGGACAAAATTGATTTTCAAAGAGAATCTTCTTCCATCTAGAGGAGATACTCGTTTATTCAGGATTGGGCCATCCATAGCAGTTATATCCATTTTATTAAGTTATTCAGTAATTCCTTTTAGTTATCGTCTTATTCTAGCCGATCTCAGTATCGGTGTTTTTTTA…	ATGATTATTAATACAACAAAAGTACAAGCTATCAATTCTTTTTCTAGATTGGAATCCTTAAAAGAAGTCTATGGGATCATATGGATGTTTGTTCCTATTTTTACTCCTGTATTAGGAATCACAATAGGTGTCCTAGTAATTGTTTGGTTAGAAAGAGAAATATCCGCAGGGATACAACAACGTATTGGCCCTGAATACGCTGGCCCTTTGGGAATTCTTCAAGCTCTAGCAGATGGGACAAAATTGATTTTCAAAGAGAATCTTCTTCCATCTAGAGGAGATACTCGTTTATTCAGGATTGGGCCATCCATAGCAGTTATATCCATTTTATTAAGTTATTCAGTAATTCCTTTTAGTTATCGTCTTATTCTAGCCGATCTCAGTATCGGTGTTTTTTTA…	ATGATTATTAATACAACAAAAGTACAAGCTATCAATTCTTTTTCTAGATTGGAATCCTTAAAAGAAGTCTATGGGATCATATGGATGTTTGTTCCTATTTTGACTCCTGTATTAGGAATCACAATAGGTGTCCTAGTAATTGTTTGGTTAGAAAGAGAAATATCCGCAGGGATACAACAACGTATTGGCCCTGAATACGCTGGCCCTTTGGGAATTCTTCAAGCTCTAGCAGATGGGACAAAATTGATTTTCAAAGAGAATCTTCTTCCATCTAGAGGAGATACTCGTTTATTCAGGATTGGGCCATCCATAGCAGTTATATCCATTTTATTAAGTTATTCAGTAATTCCTTTTAGTTATCGTCTTATTCTAGCCGATCTCAGTATCGGTGTTTTTTTA…	ATGATTATTAATACAACAAAAGTACAAGCTATCAATTCTTTTTCTAGATTGGAATCCTTAAAAGAAGTCTATGGGATCATATGGATGTTTGTTCCTATTTTTACTCCTGTATTAGGAATCACAATAGGTGTCCTAGTAATTGTTTGGTTAGAAAGAGAAATATCCGCAGGGATACAACAACGTATTGGCCCTGAATACGCTGGCCCTTTGGGAATTCTTCAAGCTCTAGCAGATGGGACAAAATTGATTTTCAAAGAGAATCTTCTTCCATCTAGAGGAGATACTCGTTTATTCAGGATTGGGCCATCCATAGCAGTTATATCCATTTTATTAAGTTATTCAGTAATTCCTTTTAGTTATCGTCTTATTCTAGCCGATCTCAGTATCGGTGTTTTTTTA…	ATGATTATTAATACAACAAAAGTACAAGCTATCAATTCTTTTTCTAGATTGGAATCCTTAAAAGAAGTCTATGGGATCATATGGATGTTTGTTCCTATTTTTACTCCTGTATTAGGAATCACAATAGGTGTCCTAGTAATTGTTTGGTTAGAAAGAGAAATATCCGCAGGGATACAACAACGTATTGGCCCTGAATACGCTGGCCCTTTGGGAATTCTTCAAGCTCTAGCAGATGGGACAAAATTGATTTTCAAAGAGAATCTTCTTCCATCTAGAGGAGATACTCGTTTATTCAGGATTGGGCCATCCATAGCAGTTATATCCATTTTATTAAGTTATTCAGTAATTCCTTTTAGTTATCGTCTTATTCTAGCCGATCTCAGTATCGGTGTTTTTTTA…	ATGATAATTAAAACAACAGAAGTACAAGCTATCAATTCTTTTTTTAGATTGGAATCCTTAAAAGAAGTCTATGGAATCATATGGATGTTTGTTCCTATTTTGACTCTTGTATTAGGAATCACAATAGGTGTACTAGTAATTGTTTGGTTAGAGAGAGAAATATCTGCAGGGATACAACAACGTATTGGCCCGGAATACGCCGGTCCTTTGGGAATTCTTCAAGCTCTAGCAGATGGGACAAAATTGCTTTTCAAAGAGAACCTTCTTCCATCGAGAGGAGATACTCGTTTATTCAGTATTGGACCATCCATAGCAGTTATATCAATTTTATTAAGTTATTCAGTAATTCCTTTTGGTTATCGTCTTATTCTAGCCGATCTCAGTATCGGTGTTTTTTTA…	ATGATAATTAAAACAACAGAAGTACAAGCTATCAATTCTTTTTTTAGATTGGAATCCTTAAAAGAAGTCTATGGAATCATATGGATGTTTGTTCCTATTTTGACTCTTGTATTAGGAATCACAATAGGTGTACTAGTAATTGTTTGGTTAGAGAGAGAAATATCTGCAGGGATACAACAACGTATTGGCCCGGAATACGCCGGTCCTTTGGGAATTCTTCAAGCTCTAGCAGATGGGACAAAATTGCTTTTCAAAGAGAACCTTCTTCCATCGAGAGGAGATACTCGTTTATTCAGTATTGGACCATCCATAGCAGTTATATCAATTTTATTAAGTTATTCAGTAATTCCTTTTGGTTATCGTCTTATTCTAGCCGATCTCAGTATCGGTGTTTTTTTA…	ATGATTATTAATACAACAAAAGTACAAGCTATCAATTCTTTTTCTAGATTGGAATCCTTAAAAGAAGTCTATGGGATCATATGGATGTTTGTTCCTATTTTTACTCCTGTATTAGGAATCACAATAGGTGTCCTAGTAATTGTTTGGTTAGAAAGAGAAATATCCGCAGGGATACAACAACGTATTGGCCCTGAATACGCTGGCCCTTTGGGAATTCTTCAAGCTCTAGCAGATGGGACAAAATTGATTTTCAAAGAGAATCTTCTTCCATCTAGAGGAGATACTCGTTTATTCAGGATTGGGCCATCCATAGCAGTTATATCCATTTTATTAAGTTATTCAGTAATTCCTTTTAGTTATCGTCTTATTCTAGCCGATCTCAGTATCGGTGTTTTTTTA…	ATGATTATTAATACAACAAAAGTACAAGCTATCAATTCTTTTTCTAGATTGGAATCCTTAAAAGAAGTCTATGGGATCATATGGATGTTTGTTCCTATTTTTACTCCTGTATTAGGAATCACAATAGGTGTCCTAGTAATTGTTTGGTTAGAAAGAGAAATATCCGCAGGGATACAACAACGTATTGGCCCTGAATACGCTGGCCCTTTGGGAATTCTTCAAGCTCTAGCAGATGGGACAAAATTGATTTTCAAAGAGAATCTTCTTCCATCTAGAGGAGATACTCGTTTATTCAGGATTGGGCCATCCATAGCAGTTATATCCATTTTATTAAGTTATTCAGTAATTCCTTTTAGTTATCGTCTTATTCTAGCCGATCTCAGTATCGGTGTTTTTTTA…	ATGATTATTAATACAACAAAAGTACAAGCTATCAATTCTTTTTCTAGATTGGAATCCTTAAAAGAAGTCTATGGGATCATATGGATGTTTGTTCCTATTTTTACTCCTGTATTAGGAATCACAATAGGTGTCCTAGTAATTGTTTGGTTAGAAAGAGAAATATCCGCAGGGATACAACAACGTATTGGCCCTGAATACGCTGGCCCTTTGGGAATTCTTCAAGCTCTAGCAGATGGGACAAAATTGATTTTCAAAGAGAATCTTCTTCCATCTAGAGGAGATACTCGTTTATTCAGGATTGGGCCATCCATAGCAGTTATATCCATTTTATTAAGTTATTCAGTAATTCCTTTTAGTTATCGTCTTATTCTAGCCGATCTCAGTATCGGTGTTTTTTTA…	ATGATTATTAATACAACAAAAGTACAAGCTATCAATTCTTTTTCTAGATTGGAATCCTTAAAAGAAGTCTATGGGATCATATGGATGTTTGTTCCTATTTTTACTCCTGTATTAGGAATCACAATAGGTGTCCTAGTAATTGTTTGGTTAGAAAGAGAAATATCCGCAGGGATACAACAACGTATTGGCCCTGAATACGCTGGCCCTTTGGGAATTCTTCAAGCTCTAGCAGATGGGACAAAATTGATTTTCAAAGAGAATCTTCTTCCATCTAGAGGAGATACTCGTTTATTCAGGATTGGGCCATCCATAGCAGTTATATCCATTTTATTAAGTTATTCAGTAATTCCTTTTAGTTATCGTCTTATTCTAGCCGATCTCAGTATCGGTGTTTTTTTA…	ATGATTATTAATACAACAAAAGTACAAGCTATCAATTCTTTTTCTAGATTGGAATCCTTAAAAGAAGTCTATGGGATCATATGGATGTTTGTTCCTATTTTTACTCCTGTATTAGGAATCACAATAGGTGTCCTAGTAATTGTTTGGTTAGAAAGAGAAATATCCGCAGGGATACAACAACGTATTGGCCCTGAATACGCGGGCCCTTTGGGAATTCTTCAAGCTCTAGCAGATGGGACAAAATTGATTTTCAAAGAGAATCTTCTTCCATCTAGAGGAGATACTCGTTTATTCAGGATTGGGCCATCCATAGCAGTTATATCCATTTTATTAAGTTATTCAGTAATTCCTTTTAGTTATCGTCTTATTCTAGCCGATCTCAGTATCGGTGTTTTTTTA…	ATGATTATTAATACAACAAAAGTACAAGCTATCAATTCTTTTTCTAGATTGGAATCCTTAAAAGAAGTCTATGGGATCATATGGATGTTTGTTCCTATTTTTACTCCTGTATTAGGAATCACAATAGGTGTCCTAGTAATTGTTTGGTTAGAAAGAGAAATATCCGCAGGGATACAACAACGTATTGGCCCTGAATACGCTGGCCCTTTGGGAATTCTTCAAGCTCTAGCAGATGGGACAAAATTGATTTTCAAAGAGAATCTTCTTCCATCTAGAGGAGATACTCGTTTATTCAGGATTGGGCCATCCATAGCAGTTATATCCATTTTATTAAGTTATTCAGTAATTCCTTTTAGTTATCGTCTTATTCTAGCCGATCTCAGTATCGGTGTTTTTTTA…	ATGATTATTAATACAACAAAAGTACAAGCTATCAATTCTTTTTCTAGATTGGAATCCTTAAAAGAAGTCTATGGGATCATATGGATGTTTGTTCCTATTTTTACTCCTGTATTAGGAATCACAATAGGTGTCCTAGTAATTGTTTGGTTAGAAAGAGAAATATCCGCAGGGATACAACAACGTATTGGCCCTGAATACGCTGGCCCTTTGGGAATTCTTCAAGCTCTAGCAGATGGGACAAAATTGATTTTCAAAGAGAATCTTCTTCCATCTAGAGGAGATACTCGTTTATTCAGGATTGGGCCATCCATAGCAGTTATATCCATTTTATTAAGTTATTCAGTAATTCCTTTTAGTTATCGTCTTATTCTAGCCGATCTCAGTATCGGTGTTTTTTTA…
	length (bp)	1092	1092	1092	1092	1092	1095	1092	1092	1092	1092	1104	1092	1092	1092	1092	1092	1092
ndhB	sequence	ATGAAAGCCTTTCATTTGCTTCTCTTCGATGGAAGTTTTATTTTCCCAGAGTGTATCCTAATTTTTAGCCTAATTCTTCTTCTGATGATCGATTCAACCTCTGATCAAAAAGATATACCTTGGTTGTATTTCATCTCTTCAACAAGTTTAGTAATGAGCATAACGGCCCTATTGTTCCGATGGAGAGAAGAACCTATAATTAGCTTTTCTGGAAATTTCCAAACAAACAATTTCAACGAAATCTTTCAATTTCTTATCTTACTATGTTCAATTCTATGTATTCCTCTATCCGTAGAGTACGTTGAATGTACAGAAATGGCTATAACAGAGTTTCTCTTATTCATATTAACAGCTACTCTAGGAGGAATGTTTTTATGCGGGGCTAACGATTTAATAACT…	ATGAAAGCCTTTCATTTGCTTCTCTTCGATGGAAGTTTTATTTTCCCAGAGTGTATCCTAATTTTTGGCCTAATTCTTCTTCTGATGATCGATTCAACCTCTGATCAAAAAGATATACCTTGGTTGTATTTCATCTCTTCAACAAGTTTAGTAATGAGCATAGCGGCCCTATTGTTCCGATGGAGAGAAGAACCTATAATTAGCTTTTCTGGAAATTTCCAAACAAACAATTTCAACGAAATCTTTCAATTTCTTATCTTACTATGTTCAATTCTATGTATTCCTCTATCCATAGAGTACGTTGAATGTACAGAAATGGCTATAACAGAGTTTCTCTTATTCATATTAACAGCTACTCTAGGAGGAATGTTTTTATGCGGGGCTAACGATTTAATAACT…	ATGATCTGACATGTACAGAATGAAAACGTCATTCTCGATTCTACGAGAATTTTTATGAAAGCCTTTCATTTGCTTCTCTTCGATGGAAGTTTTATTTTCCCAGAGTGTATCCTAATTTTTGGCCTAATTCTTCTTCTGATGATCGATTCAACCTCTGATCAAAAAGATATACCTTGGTTGTATTTCATCTCTTCAACAAGTTTAGTAATGAGCATAGCGGCCCTATTGTTCCGATGGAGAGAAGAACCTATAATTAGCTTTTCTGGAAATTTCCAAACAAACAATTTCAACGAAATCTTTCAATTTCTTATCTTACTATGTTCAATTCTATGTATTCCTCTATCCATAGAGTACGTTGAATGTACAGAAATGGCTATAACAGAGTTTCTCTTATTCATA…	ATGATCTGACATGTACAGAATGAAAACGTCATTCTCGATTCTACGAGAATTTTTATGAAAGCCTTTCATTTGCTTCTCTTCGATGGAAGTTTTATTTTCCCAGAGTGTATCCTAATTTTTGGCCTAATTCTTCTTCTGATGATCGATTCAACCTCTGATCAAAAAGATATACCTTGGTTGTATTTCATCTCTTCAACAAGTTTAGTAATGAGCATAACGGCCCTATTGTTCCGATGGAGAGAAGAACCTATAATTAGCTTTTCTGGAAATTTCCAAACAAACAATTTCAACGAAATCTTTCAATTTCTTATCTTACTATGTTCAATTCTATGTATTCCTCTATCCGTAGAGTACGTTGAATGTACAGAAATGGCTATAACAGAGTTTCTCTTATTCATA…	ATGATCTGACATGTAGAGAATGAAAACGTCATTCTCGATTCTACGAGAATTTTTATGAAAGCCTTTCATTTGCTTCTCTTCGATGGAAGTTTTATTTTCCCAGAGTGTATCCTAATTTTTGGCCTAATTCTTCTTCTGATGATCGATTCAACCTCTGATCAAAAAGATATACCTTGGTTGTATTTCATCTCTTCAACAAGTTTAGTAATGAGCATAACGGCCCTATTGTTCCGATGGAGAGAAGAACCTATAATTAGCTTTTCTGGAAATTTCCAAACAAACAATTTCAACGAAATCTTTCAATTTCTTATCTTACTATGTTCAATTCTATGTATTCCTCTATCCGTAGAGTACGTTGAATGTACAGAAATGGCTATAACAGAATTTCTCTTATTCATA…	ATGATCTGACATGTACAGAATGAAAACGTCATTCTCGATTCTACGAGAATTTTTATGAAAGCCTTTCATTTGCTTCTCTTCGATGGAAGTTTTATTTTCCCAGAGTGTATCCTAATTTTTGGCCTAATTCTTCTTCTGATGATCGATTCAACCTCTGATCAAAAAGATATACCTTGGTTGTATTTCATCTCTTCAACAAGTTTAGTAATGAGCATAACGGCCCTATTGTTCCGATGGAGAGAAGAACCTATAATTAGCTTTTCTGGAAATTTCCAAACAAACAATTTCAACGAAATCTTTCAATTTCTTATCTTACTATGTTCAATTCTATGTATTCCTCTATCCGTAGAGTACGTTGAATGTACAGAAATGGCTATAACAGAGTTTCTCTTATTCATA…	ATGAAAGCCTTTCATTTGCTTCTCTTCGATGGAAGTTTTATTTTCCCAGAGTGTATCCTAATTTTTGGCCTAATTCTTCTTCTGATGATCGATTCAACCTCTGATCAAAAAGATATACCTTGGTTGTATTTCATCTCTTCAACAAGTTTAGTAATGAGCATAGCGGCCCTATTGTTCCGATGGAGAGAAGAACCTATAATTAGCTTTTCTGGAAATTTCCAAACAAACAATTTCAACGAAATCTTTCAATTTCTTATCTTACTATGTTCAATTCTATGTATTCCTCTATCCATAGAGTACGTTGAATGTACAAAAATGGCTATAACAGAGTTTCTCTTATTCATATTAACAGCTACTCTAGGAGGAATGTTTTTATGCGGGGCTAACGATTTAATAACT…	ATGAAAGCCTTTCATTTGCTTCTCTTCGATGGAAGTTTTATTTTCCCAGAGTGTATCCTAATTTTTGGCCTAATTCTTCTTCTGATGATCGATTCAACCTCTGATCAAAAAGATATACCTTGGTTGTATTTCATCTCTTCAACAAGTTTAGTAATGAGCATAACGGCCTTATTGTTCCGATGGAGAGAAGAACCTATAATTAGCTTTTCTGGAAATTTACAAACAAACAATTTCAACGAAATCTTTCAATTTCTTATCTTACTATGTTCAATTCTATGTATTCCTCTATCCGTAGAGTACGTTGAATGTACAGAAATGGCTATAACAGAGTTTATCTTATTCATATTAACAGCTACTCTAGGAGGAATGTTTTTATGCGGGGCTAACGATTTAATAACT…	ATGATCTGGCATGTACAGAATGAAAACTTCATTCTCGATTCTACGAGAATTTTTATGAAAGCCTTTCATTTGCTTCTCTTCGATGGAAGTTTTATTTTCCCAGAGTGTATCCTAATTTTTGGCCTAATTCTTCTTCTGATGATCGATTCAACCTCTGATCAAAAAGATATACCTTGGTTATATTTCATCTCTTCAACAAGTTTAGTAATGAGCATAATGGCCCTATTGTTCCGATGGAGAGAAGAACCTATGATTAGCTTTTCGGGAAATTTCCAAACGAACAATTTCAACGAAATCTTTCAATTTCTTATTTTACTATGTTCAACTCTATGTATTCCTCTATCCGTAGAGTACGTTGAATGTACAGAAATGGCTATAACAGAGTTTCTCTTATTCGTA…	ATGATCTGGCATGTACAGAATGAAAACTTCATTCTCGATTCTACGAGAATTTTTATGAAAGCCTTTCATTTGCTTCTCTTCGATGGAAGTTTTATTTTCCCAGAGTGTATCCTAATTTTTGGCCTAATTCTTCTTCTGATGATCGATTCAACCTCTGATCAAAAAGATATACCTTGGTTATATTTCATCTCTTCAACAAGTTTAGTAATGAGCATAATGGCCCTATTGTTCCGATGGAGAGAAGAACCTATGATTAGCTTTTCGGGAAATTTCCAAACGAACAATTTCAACGAAATCTTTCAATTTCTTATTTTACTATGTTCAACTCTATGTATTCCTCTATCCGTAGAGTACGTTGAATGTACAGAAATGGCTATAACAGAGTTTCTCTTATTCGTA…	ATTCTCGATTCTACGAGAATTTTTATGAAAGCCTTTCATTTGCTTCTCTTCGATGGAAGTTTTATTTTCCCAGAGTGTATCCTAATTTTTGGCCTAATTCTTCTTCTGATGATCGATTCAACCTCTGATCAAAAAGATATACCTTGGTTGTATTTCATCTCTTCAACAAGTTTAGTAATGAGCATAGCGGCCCTATTGTTCCGATGGAGAGAAGAACCTATAATTAGCTTTTCTGGAAATTTCCAAACAAACAATTTCAACGAAATCTTTCAATTCCTTATCTTACTATGTTCAATTCTATGTATTCCTCTATCCATAGAGTACGTTGAATGTACAGAAATGGCTATAACAGAGTTTCTCTTATTCATATTAACAGCTACTCTAGGAGGAATGTTTTTA…	ATGAAAGCCTTTCATTTGCTTCTCTTCGATGGAAGTTTTATTTTCCCAGAGTGTATCCTAATTTTTGGCCTAATTCTTCTTCTGATGATCGATTCAACCTCTGATCAAAAAGATATACCTTGGTTGTATTTCATCTCTTCAACAAGTTTAGTAATGAGCATAGCGGCCCTATTGTTCCGATGGAGAGAAGAACCTATAATTAGCTTTTCTGGAAATTTCCAAACAAACAATTTCAACGAAATCTTTCAATTTCTTATCTTACTATGTTCAATTCTATGTATTCCTCTATCCATAGAGTACGTTGAATGTACAGAAATGGCTATAACAGAGTTTCTCTTATTCATATTAACAGCTACTCTAGGAGGAATGTTTTTATGCGGGGCTAACGATTTAATAACT…	ATGAAAGCCTTTCATTTGCTTCTCTTCGACGGAAGTTTTATTTTTCCAGAGTGTATCCTAATTTTTGGCCTAATTCTTCTTCTGATGATCGATTCAACCTCTGATCAAAAAGATATACCTTGGTTGTATTTCATCTCTTCAACAAGTTTAGTAATGAGCATAGTGGCCCTATTGTTCCGATGGAGAGAAGAACCCATAATTAGCTTTTCTGGAAATTTCCAAACAAACAATTTCAACGAAATCTTTCAATTTCTTATCTTACTATGTTCAATTCTATGTATTCCTCTATCCGTAGAGTACGTTGAATGTACAGAAATGGCTATAACAGAGTTTCTCTTATTCATATTAACAGCTACTTTAGGAGGAATGTTTTTATGCGGGGCTAACGATTTAATAACT…	ATGAAAGCCTTTCATTTGCTTCTCTTCGACGGAAGTTTTATTTTTCCAGAGTGTATCCTAATTTTTGGCCTAATTCTTCTTCTGATGATCGATTCAACCTCTGATCAAAAAGATATACCTTGGTTGTATTTCATCTCTTCAACAAGTTTAGTAATGAGCATAGTGGCCCTATTGTTCCGATGGAGAGAAGAACCCATAATTAGCTTTTCTGGAAATTTCCAAACAAACAATTTCAACGAAATCTTTCAATTTCTTATCTTACTATGTTCAATTCTATGTATTCCTCTATCCGTAGAGTACGTTGAATGTACAGAAATGGCTATAACAGAGTTTCTCTTATTCATATTAACAGCTACTTTAGGAGGAATGTTTTTATGCGGGGCTAACGATTTAATAACT…	ATGAAAGCCTTTCATTTGCTTCTCTTCGATGGAAGTTTTATTTTCCCAGAGTGTATCCTAATTTTTGGCCTAATTCTTCTTCTGATGATCGATTCAACCTCTGATCAAAAAGATATACCTTGGTTGTATTTCATCTCTTCAACAAGTTTAGTAATGAGCATAACCGCCCTATTGTTCCGATGGAGAGAAGAACCTATAATTAGCTTTTCTGGCAATTTCCAAACAAACAATTTCAACGAAATCTTTCAATTTCTTATCTTACTATGTTCAATTCTATGTATTCCTCTATCCGTAGAGTACGTTGAATGTACAGAAATGGCTATAACAGAGTTTCTTTTATTCATATTAACAGCTACTCTAGGAGGAATGTTTTTATGCGGGGCTAACGATTTAATAACT…	ATGAAAGCCTTTCATTTGCTTCTCTTCGATGGAAGTTTTATTTTCCCAGAGTGTATCCTAATTTTTAGCCTAATTCTTCTTCTGATGATCGATTCAACCTCTGATCAAAAAGATATACCTTGGTTGTATTTCATCTCTTCAACAAGTTTAGTAATGAGCATAACGGCCCTATTGTTCCGATGGAGAGAAGAACCTATAATTAGCTTTTCTGGAAATTTCCAAACAAACAATTTCAACGAAATCTTTCAATTTCTTATCTTACTATGTTCAATTCTATGTATTCCTCTATCCGTAGAGTACGTTGAATGTACAGAAATGGCTATAACAGAGTTTCTCTTATTCATATTAACAGCTACTCTAGGAGGAATGTTTTTATGCGGGGCTAACGATTTAATAACT…	ATGAAAGCCTTTCATTTGCTTCTCTTCGATGGAAGTTTTATTTTCCCAGAGTGTATCCTAATTTTTGGCCTAATTCTTCTTCTGATGATCGATTCAACCTCTGATCAAAAAGATATACCTTGGTTGTATTTCATCTCTTCAACAAGTTTAGTAATGAGCATAACGGCCCTATTGTTCCGATGGAGAGAAGAACCTATAATTAGCTTTTCTGGAAATTTCCAAACAAACAATTTCAACGAAATCTTTCAATTTCTTATCTTACTATGTTCAATTCTATGTATTCCTCTATCCGTAGAGTACGTTGAATGTACAGAAATGGCTATAACAGAGTTTCTCTTATTCATATTAACAGCTACTCTAGGAGGAATGTTTTTATGCGGGGCTAACGATTTAATAACT…
	length (bp)	1479	1479	1533	1533	1533	1533	1479	1479	1533	1533	1503	1479	1506	1506	1479	1479	1479
ndhC	sequence	ATGTTTCTGCTTTACGAATATGATATTTTTTGGGCATTTCTACTAATATCAAGCCTTATTCCTATTTTGGCATTTTTTATTTCCGGAGTTTTAGCCCCGATTAGCAAAGGACCAGAGAAACTCTCTATTTATGAATCGGGTATAGAACCCATGGGCGACGCTTGGTTACAATTTCAAATTCGTTATTATATGTTTGCTCTAGTTTTTGTTGTTTTTGATGTTGAAACGGTTTTTCTTTATCCATGGGCAATGAGTTTCGATGTATTGGGCGTATCTGTATTTATTGAAGCTTTCATTTTCGTGCTTATCTTAATTGTTGGTTTAGTTTATGCATGGCGAAAAGGGGCATTGGAATGGTCTTAG	ATGTTTCTGCTTTACGAATATGATATTTTTTGGGCATTTCTACTAATATCAAGCCTTATTCCTATTTTGGCATTTTTTATTTCCGGAGTTTTAGCCCCGATTAGCAAAGGACCAGAGAAACTCTCTATTTATGAATCGGGTATAGAACCCATGGGCGACGCTTGGTTACAATTTCAAATTCGTTATTATATGTTTGCTCTAGTTTTTGTTGTTTTTGATGTTGAAACGGTTTTTCTTTATCCATGGGCAATGAGTTTTGATGTATTGGGTGTATCTGTATTTATTGAAGCTTTCATTTTCGTGCTTATCTTAATTGTTGGTTTAGTTTATGCATGGCGAAAAGGGGCATTGGAATGGTCTTAG	ATGTTTCTGCTTTACGAATATGATATTTTTTGGGCATTTCTACTAATATCAAGCCTTATTCCTATTTTGGCATTTTTTATTTCCGGAGTTTTAGCCCCGATTAGCAAAGGACCAGAGAAACTCTCTATTTATGAATCGGGTATAGAACCCATGGGCGACGCTTGGTTACAATTTCAAATTCGTTATTATATGTTTGCTCTAGTTTTTGTTGTTTTTGATGTTGAAACGGTTTTTCTTTATCCATGGGCAATGAGTTTTGATGTATTGGGTGTATCTGTATTTATTGAAGCTTTCATTTTCGTGCTTATCTTAATTGTTGGTTTAGTTTATGCATGGCGAAAAGGGGCATTGGAATGGTCTTAG	ATGTTTCTGCTTTACGAATATGATATTTTTTGGGCATTTCTACTAATATCAAGCCTTATTCCTATTTTGGCATTTTTTATTTCCGGAGTTTTAGCCCCGATTAGCAAAGGACCAGAGAAACTCTCTATTTATGAATCGGGTATAGAACCCATGGGCGACGCTTGGTTACAATTTCAAATTCGTTATTATATGTTTGCTCTAGTTTTTGTTGTTTTTGATGTTGAAACGGTTTTTCTTTATCCATGGGCAATGAGTTTCGATGTATTGGGCGTATCTGTATTTATTGAAGCTTTCATTTTCGTGCTTATCTTAATTGTTGGTTTAGTTTATGCATGGCGAAAAGGGGCATTGGAATGGTCTTAG	ATGTTTCTGCTTTACGAATATGATATTTTTTGGGCATTTCTACTAATATCAAGCCTTATTCCTATTTTGGCATTTTTTATTTCCGGAGTTTTAGCCCCGATTAGCAAAGGACCAGAGAAACTCTCTATTTATGAATCGGGTATAGAACCCATGGGCGACGCTTGGTTACAATTTCAAATTCGTTATTATATGTTTGCTCTAGTTTTTGTTGTTTTTGATGTTGAAACGGTTTTTCTTTATCCATGGGCAATGAGTTTCGATGTATTGGGTGTATCTGTATTTATTGAAGCTTTCATTTTCGTGCTTATCTTAATTGTTGGTTTAGTTTATGCATGGCGAAAAGGGGCATTGGAATGGTCTTAG	ATGTTTCTGCTTTACGAATATGATATTTTTTGGGCATTTCTACTAATATCAAGCCTTATTCCTATTTTGGCATTTTTTATTTCGGGAGTTTTAGCCCCGATTAGCAAAGGACCAGAGAAACTCTCTATTTATGAATCGGGTATAGAACCCATGGGCGACGCTTGGTTACAATTTCAAATTCGTTATTATATGTTTGCTCTAGTTTTTGTTGTTTTTGATGTTGAAACGGTTTTTCTTTATCCATGGGCAATGAGTTTCGATGTATTGGGTGTATCTGTATTTATTGAAGCTTTCATTTTCGTGCTTATCTTAATTGTTGGTTTAGTTTATGCATGGCGAAAAGGGGCATTGGAATGGTCTTAG	ATGTTTCTGCTTTACGAATATGATATTTTTTGGGCATTTCTACTAATATCAAGCCTTATTCCTATTTTGGCATTTTTTATTTCCGGAGTTTTAGCCCCGATTAGCAAAGGACCAGAGAAACTCTCTATTTATGAATCGGGTATAGAACCCATGGGCGACGCTTGGTTACAATTTCAAATTCGTTATTATATGTTTGCTCTAGTTTTTGTTGTTTTTGATGTTGAAACGGTTTTTCTTTATCCATGGGCAATGAGTTTTGATGTATTGGGTGTATCTGTATTTATTGAAGCTTTCATTTTCGTGCTTATCTTAATTGTTGGTTTAGTTTATGCATGGCGAAAAGGGGCATTGGAATGGTCTTAG	ATGTTTCTGCTTTACGAATATGATATTTTTTGGGCATTTCTACTAATATCAAGCCTTATTCCTATTTTGGCATTTTTTATTTCCGGAGTTTTAGCCCCGATTAGCAAAGGACCAGAGAAACTCTCTATTTATGAATCGGGTATAGAACCCATGGGCGACGCTTGGTTACAATTTCAAATTCGTTATTATATGTTTGCTCTAGTTTTTGTTGTTTTTGATGTTGAAACGGTTTTTCTTTATCCATGGGCAATGAGTTTTGATGTATTGGGTGTATCTGTATTTATTGAAGCTTTCATTTTCGTGCTTATCTTAATTATTGGTTTAGTTTATGCATGGCGAAAAGGGGCATTGGAATGGTCTTAG	ATGTTTCTGCTTTACGAATATGATATTTTTTGGGCATTTCTAATAATATCAAGCCTTATTCCTATTGTGGCATTTTTCATTTCCGGAGTTTTAGCCCCGATTAGCAAAGGACCAGAGAAACTTTCTAGTTATGAATCGGGTATAGAACCAATGGGCGACGCTTGGTTACAATTTCGCATTCGTTATTATATGTTTGCTCTAGTTTTTGTTGTTTTTGATGTTGAAACGGTTTTTCTTTATCCATGGGCAATGAGTTTCGATGTATTGGGTGTATCTGTATTTATAGAAGCTTTGATTTTTGTGCTTATCTTAATTGTTGGTTCAGTTTATGCATGGCGAAAAGGGGCATTGGAATGGTCTTAG	ATGTTTCTGCTTTACGAATATGATATTTTTTGGGCATTTCTAATAATATCAAGCCTTATTCCTATTGTGGCATTTTTCATTTCCGGAGTTTTAGCCCCGATTAGCAAAGGACCAGAGAAACTTTCTAGTTATGAATCGGGTATAGAACCAATGGGCGACGCTTGGTTACAATTTCGCATTCGTTATTATATGTTTGCTCTAGTTTTTGTTGTTTTTGATGTTGAAACGGTTTTTCTTTATCCATGGGCAATGAGTTTCGATGTATTGGGTGTATCTGTATTTATAGAAGCTTTGATTTTTGTGCTTATCTTAATTGTTGGTTCAGTTTATGCATGGCGAAAAGGGGCATTGGAATGGTCTTAG	ATGTTTCTGCTTTACGAATATGATATTTTTTGGGCATTTCTACTAATATCAAGCCTTATTCCTATTTTGGCATTTTTTATTTCCGGAGTTTTAGCCCCGATTAGCAAAGGACCAGAGAAACTCTCTATTTATGAATCGGGTATAGAACCCATGGGCGACGCTTGGTTACAATTTCAAATTCGTTATTATATGTTTGCTCTAGTTTTTGTTGTTTTTGATGTTGAAACGGTTTTTCTTTATCCATGGGCAATGAGTTTTGATGTATTGGGTGTATCTGTATTTATTGAAGCTTTCATTTTCGTGCTTATCTTAATTGTTGGTTTAGTTTATGCATGGCGAAAAGGGGCATTGGAATGGTCTTAG	ATGTTTCTGCTTTACGAATATGATATTTTTTGGGCATTTCTACTAATATCAAGCCTTATTCCTATTTTGGCATTTTTTATTTCCGGAGTTTTAGCCCCGATTAGCAAAGGACCAGAGAAACTCTCTATTTATGAATCGGGTATAGAACCCATGGGCGACGCTTGGTTACAATTTCAAATTCGTTATTATATGTTTGCTCTAGTTTTTGTTGTTTTTGATGTTGAAACGGTTTTTCTTTATCCATGGGCAATGAGTTTTGATGTATTGGGTGTATCTGTATTTATTGAAGCTTTCATTTTCGTGCTTATCTTAATTGTTGGTTTAGTTTATGCATGGCGAAAAGGGGCATTGGAATGGTCTTAG	ATGTTTCTGCTTTACGAATATGATATTTTTTGGGCATTTCTACTAATATCAAGCCTTATTCCTATTTTGGCATTTTTTATTTCCGGAGTTTTAGCCCCGATTAGCAAAGGACCAGAGAAACTCTCTATTTATGAATCGGGTATAGAACCCATGGGCGACGCTTGGTTACAATTTCAAATTCGTTATTATATGTTTGCTCTAGTTTTTGTTGTTTTTGATGTTGAAACCGTTTTTCTTTATCCATGGGCAATGAGTTTCGATGTATTGGGTGTATCTGTATTTATTGAAGCTTTCATTTTCGTGCTTATCTTAATTGTTGGTTTAGTTTATGCATGGCGAAAAGGGGCATTGGAATGGTCTTAG	ATGTTTCTGCTTTACGAATATGATATTTTTTGGGCATTTCTACTAATATCAAGCCTTATTCCTATTTTGGCATTTTTTATTTCCGGAGTTTTAGCCCCGATTAGCAAAGGACCAGAGAAACTCTCTATTTATGAATCGGGTATAGAACCCATGGGCGACGCTTGGTTACAATTTCAAATTCGTTATTATATGTTTGCTCTAGTTTTTGTTGTTTTTGATGTTGAAACCGTTTTTCTTTATCCATGGGCAATGAGTTTCGATGTATTGGGTGTATCTGTATTTATTGAAGCTTTCATTTTCGTGCTTATCTTAATTGTTGGTTTAGTTTATGCATGGCGAAAAGGGGCATTGGAATGGTCTTAG	ATGTTTCTGCTTTACGAATATGATATTTTTTGGGCATTTCTACTAATATCAAGTCTTATTCCTATTTTGGCATTTTTTATTTCCGGAGTTTTAGCCCCGATTAGCAAAGGACCAGAGAAACTCTCTATTTATGAATCGGGTATAGAACCCATGGGCGACGCTTGGTTACAATTTAAAATTCGTTATTATATGTTTGCTCTAGTTTTTGTTGTTTTTGATGTTGAAACGGTTTTTCTTTATCCATGGGCAATGAGTTTCGATGTATTGGGTGTATCTGTATTTATTGAAGCTTTCATTTTCGTGCTTATCTTAATTGTTGGTTTAGTTTATGCATGGCGAAAAGGGGCATTGGAATGGTCTTAG	ATGTTTCTGCTTTACGAATATGATATTTTTTGGGCATTTCTACTAATATCAAGCCTTATTCCTATTTTGGCATTTTTTATTTCCGGAGTTTTAGCCCCGATTAGCAAAGGACCAGAGAAACTCTCTATTTATGAATCGGGTATAGAACCCATGGGCGACGCTTGGTTACAATTTCAAATTCGTTATTATATGTTTGCTCTAGTTTTTGTTGTTTTTGATGTTGAAACGGTTTTTCTTTATCCATGGGCAATGAGTTTCGATGTATTGGGCGTATCTGTATTTATTGAAGCTTTCATTTTCGTGCTTATCTTAATTGTTGGTTTAGTTTATGCATGGCGAAAAGGGGCATTGGAATGGTCTTAG	ATGTTTCTGCTTTACGAATATGATATTTTTTGGGCATTTCTACTAATATCAAGCCTTATTCCTATTTTGGCATTTTTTATTTCCGGAGTTTTAGCCCCGATTAGCAAAGGACCAGAGAAACTCTCTATTTATGAATCGGGTATAGAACCCATGGGCGACGCTTGGTTACAATTTCAAATTCGTTATTATATGTTTGCTCTAGTTTTTGTTGTTTTTGATGTTGAAACGGTTTTTCTATATCCATGGGCAATGAGTTTCGATGTATTGGGTGTATCTGTATTTATTGAAGCTTTCATTTTCGTGCTTATCTTAATTGTTGGTTTAGTTTATGCATGGCGAAAAGGGGCATTGGAATGGTCTTAG
	length (bp)	363	363	363	363	363	363	363	363	363	363	363	363	363	363	363	363	363
ndhD	sequence	TTGCCAATATTTGCGGGTTTTTTAATTGTCTTTCTTCCCCATAGAGGAAATCGGGCAATTCGTTGGTATACTTTATCTACATGTATACTAGAACTCCTTCTAACGACCTATGTATTCTCTTATCATTTTCAATCGGACGATCCATTAATCCAACTAGTCGAAGATTATAAATGGATCCATTTTTTTTATTTCCACTGGAGATTAGGAATAGATGGACTTTCGATAGGACCCATTTTACTGACGGGATTCATCACTACTTTAGCAACTTTAGCGGCTTGGCCAGTTACTCGAGATTCTCGATTATTCCATTTCCTGATGTTAGCAATGTACAGTGGTCAAATAGGATCATTTTCTTCTCGCGACCTTTTACTCTTTTTCATCATGTGGGAGTTAGAATTA…	GTGTATCTTGTCTTTACCACGAATTTTTTTCCTTGGTTAACAATAATTGTAGTTTTGCCAATATTTGCGGGTTTTTTAATTGTCTTTCTTCCCCATAGAGGAAATCGGGCAATTCGTTGGTATACTTTATCTACATGTATACTAGAACTCCTTCTAACGACCTATGCATTCTCTTATCATTTTCAATCGGACGATCCATTAATCCAACTAGTCGAAGATTATAAATGGATCCATTTTTTTTATTTCCACTGGAGATTAGGAATAGATGGACTTTCGATAGGACCCATTTTACTGACGGGATTCATCACTACTTTAGCAACTTTAGCGGCTTGGCCAGTTACTCGAGATTCTCGATTATTCCATTTCCTGATGTTAGCAATGTACAGTGGTCAAATAGGA…	GTGTATCTTGTCTTTACCACGAATTTTTTTCCTTGGTTAACAATAATTGTAGTTTTGCCAATATTTGCGGGTTTTTTAATTGTCTTTCTTCCCCATAGAGGAAATCGGGCAATTCGTTGGTATACTTTATCTACATGTATACTAGAACTCCTTCTAACGACCTATGCATTCTCTTATCATTTTCAATCGGACGATCCATTAATCCAACTAGTCGAAGATTATAAATGGATCCATTTTTTTTATTTCCACTGGAGATTAGGAATAGATGGACTTTCGATAGGACCCATTTTACTGACGGGATTCATCACTACTTTAGCAACTTTAGCGGCTTGGCCAGTTACTCGAGATTCTCGATTATTCCATTTCCTGATGTTAGCAATGTACAGTGGTCAAATAGGA…	GTGTATCTTGTCTTTACCACGAATTTTTTTCCTTGGTTAACAATAATTGTAGTTTTGCCAATATTTGCGGGTTTTTTAATTGTCTTTCTTCCCCATAGAGGAAATCGGGCAATTCGTTGGTATACTTTATCTACATGTATACTAGAACTCCTTCTAACGACCTATGTATTCTCTTATCATTTTCAATCGGACGATCCATTAATCCAACTAGTCGAAGATTATAAATGGATCCATTTTTTTTATTTCCACTGGAGATTAGGAATAGATGGACTTTCGATAGGACCCATTTTACTGACGGGATTCATCACTACTTTAGCAACTTTAGCGGCTTGGCCAGTTACTCGAGATTCTCGATTATTCCATTTCCTGATGTTAGCAATGTACAGTGGTCAAATAGGA…	GTGTATCTCGTCTTTACCACGAATTTTTTTCCTTGGTTAACAATAATTGTAGTTTTGCCAATATTTGCGGGTTTTTTAATTGTCTTTCTTCCCCATAGAGGAAATCGGGCAATTCGTTGGTATACTTTATCTACATGTATACTAGAACTCCTTCTAACGACCTATGCATTCTCTTATCATTTTCAATCGGACGATCCATTAATCCAACTAGTCGAAGATTATAAATGGATCCATTTTTTTTATTTCCACTGGAGATTAGGAATAGATGGACTTTCGATAGGACCCATTTTACTGACGGGATTCATCACTACTTTAGCAACTTTAGCGGCTTGGCCAGTTACTCGAGATTCTCGATTATTCCATTTCCTGATGTTAGCAATGTACAGTGGTCAAATAGGA…	GTGTATCTTGTCTTTACCACGAATTTTTTTCCTTGGTTAACAATAATTGTAGTTTTGCCAATATTTGCGGGTTTTTTAATTGTCTTTCTTCCCCATAGAGGAAATCGGGCAATTCGTTGGTATACTTTATCTACATGTATACTAGAACTCCTTCTAACGACCTATGCATTCTCTTATCATTTTCAATCGGACGATCCATTAATCCAACTAGTCGAAGATTATAAATGGATCCATTTTTTTTATTTCCACTGGAGATTAGGAATAGATGGACTTTCGATAGGACCCATTTTACTGACGGGATTCATCACTACTTTAGCAACTTTAGCGGCTTGGCCAGTTACTCGAGATTCTCGATTATTCCATTTCCTGATGTTAGCAATGTACAGTGGTCAAATAGGA…	GTGTATCTTGTCTTTACCACGAATTTTTTTCCTTGGTTAACAATAATTGTAGTTTTGCCAATATTTGCGGGTTTTTTAATTGTCTTTCTTCCCCATAGAGGAAATCGGGCAATTCGTTGGTATACTTTATCTACATGTATACTAGAACTCCTTCTAACGACCTATGCATTCTCTTATCATTTTCAATCGGACGATCCATTAATCCAACTAGTCGAAGATTATAAATGGATCCATTTTTTTTATTTCCACTGGAGATTAGGAATAGATGGACTTTCGATAGGACCCATTTTACTGACGGGATTCATCACTACTTTAGCAACTTTAGCGGCTTGGCCAGTTACTCGAGATTCTCGATTATTCCATTTCCTGATGTTAGCAATGTACAGTGGTCAAATAGGA…	GTGTATCTTGTCTTTACCACGAATTTTTTTCCTTGGTTAACAATAATTGTAGTTTTGCCAATATTTGCGGGTTTTTTAATTGTCTTTCTTCCCCATAGAGGAAATCGGGCAATTCGTTGGTATACTTTATCTACATGTATACTAGAACTCCTTCTAACGACCTATGCATTCTCTTATCATTTTCAATCGGACGATCCGTTAATCCAACTAGTCGAAGATTATAAATGGATCCATTTTTTTTATTTCCACTGGAGATTAGGAATAGATGGACTTTCGATAGGACCCATTTTACTGACGGGATTCATCACTACTTTAGCAACTTTAGCGGCTTGGCCAGTTACTCGAGATTCTCGATTATTCCATTTCCTGATGTTAGCAATGTACAGTGGTCAAATAGGA…	ATAATTGTCGTTTTGCCAATATTTGCGGGTTCTTTAATTTTCTTTCTTCCCCATAGAGGAAATAGGTCAATTCGTTGGTATACTTTATGTATATGTATATTAGAACTCCTTCTAATGACCTATACATTCTGTTATCATTTTCAATTGGACGATCCATTAATCCAACTAGTCGAAAATTATCAATGGATAAAATTTTTTGACTTCCACTGGAGATTAGGAATAGATGGACTTTCGATAGGACCTATTTTACTGACCGGATTCATCACTACTTTAGCTACTTTAGCGGCTTGGCCAGTTACTCGAGATTCTCGATTATTCCATTTCCTGATGTTAGCAATGTACAGCGGTCAAATAGGATCATTTGCTTCTCGAGACCTTTTATTGTTTTTCATCATGTGG…	ATAATTGTCGTTTTGCCAATATTTGCGGGTTCTTTAATTTTCTTTCTTCCCCATAGAGGAAATAGGTCAATTCGTTGGTATACTTTATGTATATGTATATTAGAACTCCTTCTAATGACCTATACATTCTGTTATCATTTTCAATTGGACGATCCATTAATCCAACTAGTCGAAAATTATCAATGGATAAAATTTTTTGACTTCCACTGGAGATTAGGAATAGATGGACTTTCGATAGGACCTATTTTACTGACCGGATTCATCACTACTTTAGCTACTTTAGCGGCTTGGCCAGTTACTCGAGATTCTCGATTATTCCATTTCCTGATGTTAGCAATGTACAGCGGTCAAATAGGATCATTTGCTTCTCGAGACCTTTTATTGTTTTTCATCATGTGG…	GTGTATCTTGTCTTTACCACGAATTTTTTTCCTTGGTTAACAATAATTGTAGTTTTGCCAATATTTGCGGGTTTTTTAATTGTCTTTCTTCCCCATAGAGGAAATCGGGCAATTCGTTGGTATACTTTATCTACATGTATACTAGAACTCCTTCTAACGACCTATGCATTCTCTTATCATTTTCAATCGGACGATCCATTAATCCAACTAGTCGAAGATTATAAATGGATCCATTTTTTTTATTTCCACTGGAGATTAGGAATAGATGGACTTTCAATAGGACCCATTTTACTGACGGGATTCATCACTACTTTAGCAACTTTAGCGGCTTGGCCAGTTACTCGAGATTCTCGATTATTCCATTTCCTGATGTTAGCAATGTACAGTGGTCAAATAGGA…	GTGTATCTTGTCTTTACCACGAATTTTTTTCCTTGGTTAACAATAATTGTAGTTTTGCCAATATTTGCGGGTTTTTTAATTGTCTTTCTTCCCCATAGAGGAAATCGGGCAATTCGTTGGTATACTTTATCTACATGTATACTAGAACTCCTTCTAACGACCTATGCATTCTCTTATCATTTTCAATCGGACGATCCATTAATCCAACTAGTCGAAGATTATAAATGGATCCATTTTTTTTATTTCCACTGGAGATTAGGAATAGATGGACTTTCGATAGGACCCATTTTACTGACGGGATTCATCACTACTTTAGCAACTTTAGCGGCTTGGCCAGTTACTCGAGATTCTCGATTATTCCATTTCCTGATGTTAGCAATGTACAGTGGTCAAATAGGA…	ATGTATCTCGTCTTTACCACGAATTTTTTTCCTTGGTTAACAATAATTGTAGTTTTGCCAATATTTGCGGGTTTTTTAATTGTCTTTCTTCCCCATAGAGGAAATCGGGCAATTCGTTGGTATACTTTATCTACATGTATACTAGAACTCCTTCTAACGACCTATGCATTCTCTTATCATTTTCAATCGGACGATCCATTAATCCAACTAGTCGAAGATTATAAATGGATCCATTTTTTTTATTTCCACTGGAGATTAGGAATAGATGGACTTTCGATAGGACCCATTTTACTGACGGGATTCATCACTACTTTAGCAACTTTAGCGGCTTGGCCAGTTACTCGAGATTCTCGATTATTCCATTTCCTGATGTTAGCAATGTACAGTGGTCAAATAGGA…	ATGTATCTCGTCTTTACCACGAATTTTTTTCCTTGGTTAACAATAATTGTAGTTTTGCCAATATTGGCGGGTTTTTTAATTGTCTTTCTTCCCCATAGAGGAAATCGGGCAATTCGTTGGTATACTTTATCTACATGTATACTAGAACTCCTTCTAACGACCTATGCATTCTCTTATCATTTTCAATCGGACGATCCATTAATCCAACTAGTCGAAGATTATAAATGGATCCATTTTTTTTATTTCCACTGGAGATTAGGAATAGATGGACTTTCGATAGGACCCATTTTACTGACGGGATTCATCACTACTTTAGCAACTTTAGCGGCTTGGCCAGTTACTCGAGATTCTCGATTATTCCATTTCCTGATGTTAGCAATGTACAGTGGTCAAATAGGA…	TTGCCAATATTTGCGGGTTTTTTAATTGTCTTTCTTCCCTATAGAGGAAATCGGGCAATTCGTTGGTATACTTTATCTACATGTATACTAGAACTCCTTCTAACGACCTATGCATTCTCTTATCATTTTCAATCGGACGATCCATTAATCCAACTAGTCGAAGATTATAAATGGATCCATTTTTTTTATTTCCACTGGAGATTAGGAATAGATGGACTTTCGATAGGACCCATTTTACTGACGGGATTCATCACTACTTTAGCAACTTTAGCGGCTTGGCCAGTTACTCGAGATTCTCGATTATTCCATTTCCTGATGTTAGCAATGTACAGTGGTCAAATAGGATCATTTTCTTCTCGCGACCTTTTACTCTTTTTCATCATGTGGGAGTTAGAATTA…	TTGCCAATATTTGCGGGTTTTTTAATTGTCTTTCTTCCCCATAGAGGAAATCGGGCAATTCGTTGGTATACTTTATCTACATGTATACTAGAACTCCTTCTAACGACCTATGTATTCTCTTATCATTTTCAATCGGACGATCCATTAATCCAACTAGTCGAAGATTATAAATGGATCCATTTTTTTTATTTCCACTGGAGATTAGGAATAGATGGACTTTCGATAGGACCCATTTTACTGACGGGATTCATCACTACTTTAGCAACTTTAGCGGCTTGGCCAGTTACTCGAGATTCTCGATTATTCCATTTCCTGATGTTAGCAATGTACAGTGGTCAAATAGGATCATTTTCTTCTCGCGACCTTTTACTCTTTTTCATCATGTGGGAGTTAGAATTA…	TTGCCAATATTTGCGGGTTTTTTAATTGTCTTTCTTCCCCATAGAGGAAATCGGGCAATTCGTTGGTATACTTTATCTACATGTATACTAGAACTCCTTCTAACGACCTATGCATTCTCTTATCATTTTCAATCGGACGATCCATTAATCCAACTAGTCGAAGATTATAAATGGATCCATTTTTTTTATTTCCACTGGAGATTAGGAATAGATGGACTTTCGATAGGACCCATTTTACTGACGGGATTCATCACTACTTTAGCAACTTTAGCGGCTTGGCCAGTTACTCGAGATTCTCGATTATTCCATTTCCTGATGTTAGCAATGTACAGTGGTCAAATAGGATCATTTTCTTCTCGCGACCTTTTACTCTTTTTCATCATGTGGGAGTTAGAATTA…
	length (bp)	1467	1521	1521	1521	1521	1521	1521	1521	1479	1479	1521	1521	1521	1521	1467	1467	1467
ndhE	sequence	ATGATGCTGGAACATGTACTTGTTTTGAGTGCCTATTTATTTTCTATCGGCATTTATGGATTGATCACGAGTCGAAATATGGTTCGAGCTCTTATGTGTCTTGAACTTATATTGAATGCAGTTAATATCAATTTTGTAACATTTTCTGATTTTTTTGATAATCGTCAATTAAAAGGAGCTATTTTCTCCATTTTTGTTATAGCAATTGCAGCCGCGGAAGCGGCTATTGGACTAGCTATTGTTTCCTCAATTTGTCGTAACAGAAAATCAACTCGTATTAACCAATCAAATTTGTTGAATAAATAG	ATGATGCTGGAACATGTACTTGTTTTGAGTGCCTATTTATTTTCTATCGGCATTTATGGATTGATCACGAGTCGAAATATGGTTCGAGCCCTTATGTGTCTTGAACTTATATTGAATGCAGTTAATATCAATTTTGTAACATTTTCTGATTTTTTTGATAATCGTCAATTAAAAGGAGCTATTTTCTCCATTTTTGTTATAGCAATTGCAGCCGCTGAAGCGGCTATTGGACTGGCTATTGTTTCCTCAATTTGTCGTAACAGAAAATCAACTCGTATTAACCAATCAAATTTGTTGAATAAATAG	ATGATGCTGGAACATGTACTTGTTTTGAGTGCCTATTTATTTTCTATCGGCATTTATGGATTGATCACGAGTCGAAATATGGTTCGAGCCCTTATGTGTCTTGAACTTATATTGAATGCAGTTAATATCAATTTTGTAACATTTTCTGATTTTTTTGATAATCGTCAATTAAAAGGAGCTATTTTCTCCATTTTTGTTATAGCAATTGCAGCCGCTGAAGCGGCTATTGGACTGGCTATTGTTTCCTCAATTTGTCGTAACAGAAAATCAACTCGTATTAACCAATCAAATTTGTTGAATAAATAG	ATGATGCTGGAACATGTACTTGTTTTGAGTGCCTATTTATTTTCTATCGGCATTTATGGATTGATCACGAGTCGAAATATGGTTCGAGCTCTTATGTGTCTTGAACTTATATTGAATGCAGTTAATATCAATTTTGTAACATTTTCTGATTTTTTTGATAATCGTCAATTAAAAGGAGCTATTTTCTCCATTTTTGTTATAGCAATTGCAGCCGCTGAAGCGGCTATTGGACTAGCTATTGTTTCCTCAATTTGTCGTAACAGAAAATCAACTCGTATTAACCAATCAAATTTGTTGAATAAATAG	ATGATGCTGGAACATGTACTTGTTTTGAGTGCCTATTTATTTTCTATCGGCATTTATGGATTGATCACGAGTCGAAATATGGTTCGAGCCCTTATGTGTCTTGAACTTATATTGAATGCAGTTAATATCAATTTTGTAACATTTTCTGATTTTTTTGATAATCGTCAATTAAAAGGAGCTATTTTCTCCATTTTTGTTATAGCAATTGCAGCCGCTGAAGCGGCTATTGGACTGGCTATTGTTTCCTCAATTTGTCGTAACAGAAAATCAACTCGTATTAACCAATCAAATTTGTTGAATAAATAG	ATGATGCTGGAACATGTACTTGTTTTGAGTGCCTATTTATTTTCTATCGGCATTTATGGATTGATCACGAGTCGAAATATGGTTCGAGCCCTTATGTGTCTTGAACTTATATTGAATGCAGTTAATATAAATTTTGTAACATTTTCTGATTTTTTTGATAATCGTCAATTAAAAGGAGCTATTTTCTCCATTTTTGTTATAGCAATTGCAGCCGCTGAAGCGGCTATTGGACTGGCTATTGTTTCCTCAATTTGTCGTAACAGAAAATCAACTCGTATTAACCAATCAAATTTGTTGAATAAATAG	ATGCTGGAACATGTACTTGTTTTGAGTGCCTATTTATTTTCTATCGGCATTTATGGATTGATCACGAGTCGAAATATGGTTCGAGCCCTTATGTGTCTTGAACTTATATTGAATGCAGTTAATATCAATTTTGTAACATTTTCTGATTTTTTTGATAATCGTCAATTAAAAGGAGCTATTTTCTCCATTTTTGTTATAGCAATTGCAGCCGCTGAAGCGGCTATTGGACTGGCTATTGTTTCCTCAATTTGTCGTAACAGAAAATCAACTCGTATTAACCAATCAAATTTGTTGAATAAATAG	ATGATGCTGGAACATGTACTTGTTTTGAGTGCCTATTTATTTTCTATCGGCATTTATGGATTGATCACGAGTCGAAATATGGTTCGAGCCCTTATGTGTCTTGAACTTATATTGAATGCAGTTAATATCAATTTTGTAACATTTTCTGATTTTTTTGATAATCGTCAATTAAAAGGAGCTATTTTCTCCATTTTTGTTATAGCAATTGCAGCCGCTGAAGCGGCTATTGGACTGGCTATTGTTTCCTCAATTTGTCGTAACAGAAAATCAACTCGTATTAACCAATCAAATTTGTTGAATAAATAG	ATGCTCGAACATGTACTTGTTTTGAGTGCCTATTTATTTTCTATCGGCATTTATGGATTGATCACAAGTCGAAACATGGTTCGAGCCCTTATGTGTCTTGAACTTATATTGAATGCAATTAATATAAATTTTGTAACATTTTCTGATTTTTTTGATAATCGTCAATTAAAAGGAGCTATTTTCTCAATTTTTGTTATAGCTATTGCAGCCGCTGAAGCGGCTATTGGACTCGCTATTGTTTCGTCAATTTATCGTAACAGAAAATCAACTCGTATTAACCAATCGAATTTGTTGAATAAATAG	ATGCTCGAACATGTACTTGTTTTGAGTGCCTATTTATTTTCTATCGGCATTTATGGATTGATCACAAGTCGAAACATGGTTCGAGCCCTTATGTGTCTTGAACTTATATTGAATGCAATTAATATAAATTTTGTAACATTTTCTGATTTTTTTGATAATCGTCAATTAAAAGGAGCTATTTTCTCAATTTTTGTTATAGCTATTGCAGCCGCTGAAGCGGCTATTGGACTCGCTATTGTTTCGTCAATTTATCGTAACAGAAAATCAACTCGTATTAACCAATCGAATTTGTTGAATAAATAG	ATGATGCTGGAACATGTACTTGTTTTGAGTGCCTATTTATTTTCTATCGGCATTTATGGATTGATCACGAGTCGAAATATGGTTCGAGCCCTTATGTGTCTTGAACTTATATTGAATGCAGTTAATATCAATTTTGTAACATTTTCTGATTTTTTTGATAATCGTCAATTAAAAGGAGCTATTTTCTCCATTTTTGTTATAGCAATTGCAGCCGCTGAAGCGGCTATTGGACTGGCTATTGTTTCCTCAATTTGTCGTAACAGAAAATCAACTCGTATTAACCAATCAAATTTGTTGAATAAATAG	ATGATGCTGGAACATGTACTTGTTTTGAGTGCCTATTTATTTTCTATCGGCATTTATGGATTGATCACGAGTCGAAATATGGTTCGAGCCCTTATGTGTCTTGAACTTATATTGAATGCAGTTAATATCAATTTTGTAACATTTTCTGATTTTTTTGATAATCGTCAATTAAAAGGAGCTATTTTCTCCATTTTTGTTATAGCAATTGCAGCCGCTGAAGCGGCTATTGGACTGGCTATTGTTTCCTCAATTTGTCGTAACAGAAAATCAACTCGTATTAACCAATCAAATTTGTTGAATAAATAG	ATGATGCTGGAACATGTACTTGTTTTGAGTGCCTATTTATTTTCTATCGGCATTTATGGATTGATCACGAGTCGAAATATGGTTCGAGCCCTTATGTGTCTTGAACTTATATTGAATGCAGTTAATATCAATTTTGTAACATTTTCTGATTTTTTTGATAATCGTCAATTAAAAGGAGCTATTTTCTCCATTTTTGTTATAGCAATTGCAGCCGCTGAAGCGGCTATTGGACTGGCTATTGTTTCCTCAATTTGTCGTAACAGAAAATCAACTCGTATTAACCAATCAAATTTGTTGAATAAATAG	ATGATGCTGGAACATGTACTTGTTTTGAGTGCCTATTTATTTTCTATCGGCATTTATGGATTGATCACGAGTCGAAATATGGTTCGAGCCCTTATGTGTCTTGAACTTATATTGAATGCAGTTAATATCAATTTTGTAACATTTTCTGATTTTTTTGATAATCGTCAATTAAAAGGAGCTATTTTCTCCATTTTTGTTATAGCAATTGCAGCCGCTGAAGCGGCTATTGGACTGGCTATTGTTTCCTCAATTTGTCGTAACAGAAAATCAACTCGTATTAACCAATCAAATTTGTTGAATAAATAG	ATGATGCTGGAACATGTACTTGTTTTGAGTGCCTATTTATTTTCTATCGGCATTTATGGATTGATCACGAGTCGAAATATGGTTCGAGCCCTTATGTGTCTTGAACTTATATTGAATGCAGTTAATATCAATTTTGTAACATTTTCTGATTTTTTTGATAATCGTCAATTAAAAGGAGCTATTTTCTCCATTTTTGTTATAGCAATTGCAGCCGCTGAAGCGGCTATTGGACTGGCTATTGTTTCCTCAATTTGTCGTAACAGAAAATCAACTCGTATTAACCAATCAAATTTGTTGAATAAATAG	ATGATGCTGGAACATGTACTTGTTTTGAGTGCCTATTTATTTTCTATCGGCATTTATGGATTGATCACGAGTCGAAATATGGTTCGAGCTCTTATGTGTCTTGAACTTATATTGAATGCAGTTAATATCAATTTTGTAACATTTTCTGATTTTTTTGATAATCGTCAATTAAAAGGAGCTATTTTCTCCATTTTTGTTATAGCAATTGCAGCCGCGGAAGCGGCTATTGGACTAGCTATTGTTTCCTCAATTTGTCGTAACAGAAAATCAACTCGTATTAACCAATCAAATTTGTTGAATAAATAG	ATGATGCTGGAACATGTACTTGTTTTGAGTGCCTATTTATTTTCTATCGGCATTTATGGATTGATCACGAGTCGAAATATGGTTCGAGCCCTTATGTGTCTTGAACTTATATTGAATGCAGTTAATATCAATTTTGTAACATTTTCTGATTTTTTTGATAATCGTCAATTAAAAGGAGCTATTTTCTCCATTTTTGTTATAGCAATTGCAGCCGCTGAAGCGGCTATTGGACTGGCTATTGTTTCCTCAATTTGTCGTAACAGAAAATCAACTCGTATTAACCAATCAAATTTGTTGAATAAATAG
	length (bp)	306	306	306	306	306	306	303	306	303	303	306	306	306	306	306	306	306
ndhF	sequence	ATGGAACATACATATCAATATGCGTGGATCATACCTTTTGTTCCACTTTCCATTCCTGTGTTAATAGGAGCGGGCCTTCTTCTTTTCCCAAGGGCAACTAAAAACCTTCGTCGTATGTGGGCTTTTCAAAGCGTTTTATTGTTAAGTATAGTCATGATTCTGTCGATTGATCTGTCTATTCAGGAAATAAATAGCAGTTCTATCTATCAATATATATGGTCTTGGATTATCAATAATGATTTTTCTTTTGAATTTGGATATTTGATCGATCCACTTACTTCTATTATGTTAGTATTAATCACTAGTGTTGGAGTTTTGGTTCTTATTTATAGTGATAATTATCTGTTTCATGATCAAGGATATTTGCGATTTTTTGCTTATATGAGTTTTTTCAGTGCT…	ATGGAACATACATATCAATATGCGTGGATCATACCTTTTGTTCCACTTTCCATTCCTGTGTTAATAGGAGCGGGCCTTCTTCTTTTCCCAAGGGCAACTAAAAACCTTCGTCGTATGTGGGCTTTTCAAAGTGTTTTATTGTTAAGTATAATCATGATTCTGTCGATTGATCTGTCTATTCAGGAAATAAATAGCAATTCTATCTATCAATATATATGGTCTTGGATTATCAATAATGATTTTTCTTTTGAATTTGGATATTTGATCGATCCACTTACTTCTATTATGTTAGTACTAATCACTAGTGTTGGAGTTTTGGTTCTTATTTATAGTGATAATTATCTGTCTCATGATCAAGGATATTTGCGATTTTTTGCTTATATGAGTTTTTTCAGTGCT…	ATGGAACATACATATCAATATGCGTGGATCATACCTTTTGTTCCACTTTCCATTCCTGTGTTAATAGGAGCGGGCCTTCTTCTTTTCCCAAGGGCAACTAAAAACCTTCGTCGTATGTGGGCTTTTCAAAGTGTTTTATTGTTAAGTATAATCATGATTCTGTCGATTGATCTGTCTATTCAGGAAATAAATAGCAATTCTATCTATCAATATATATGGTCTTGGATTATCAATAATGATTTTTCTTTTGAATTTGGATATTTGATCGATCCACTTACTTCTATTATGTTAGTACTAATTACTAGTGTTGGAGTTTTGGTTCTTATTTATAGTGATAATTATCTGTCTCATGATCAAGGATATTTGCGATTTTTTGCTTATATGAGTTTTTTCAGTGCT…	ATGGAACATACATATCAATATGCGTGGATCATACCTTTTGTTCCACTTTCCATTCCTGTGTTAATAGGAGCGGGCCTTCTTCTTTTCCCAAGGGCAACTAAAAACCTTCGTCGTATGTGGGCTTTTCAAAGCGTTTTATTGTTAAGTATAGTCATGATTCTGTCGATTGATCTGTCTATTCAGGAAATAAATAGCAGTTCTATCTATCAATATATATGGTCTTGGATTATCAATAATGATTTTTCTTTTGAATTTGGATATTTGATCGATCCACTTACTTCTATTATGTTAGTATTAATCACTAGTGTTGGAGTTTTGGTTCTTATTTATAGTGATAATTATCTGTTTCATGATCAAGGATATTTGCGATTTTTTGCTTATATGAGTTTTTTCAGTGCT…	ATGGAACATACATATCAATATGCGTGGATCATACCTTTTCTTCCACTTTCCATTCCTGTGTTAATAGGAGCGGGCCTTCTTCTTTTCCCGAGGGCAACTAAAAACCTTCGTCGTATGTGGGCTTTTCAAAGCGTTTTATTGTTAAGTATAGTCATGATTCTGTCAATTGATCTGTCTATTCAGGAAATAAATAACAGTTCTATCTATCAATATATGTGGTCTTGGATTATCAATAATGATTTTTCTTTTGAATTTGGATATTTGATCGATCCACTTACTTCTATTATGTTAGTACTAATTACTAGTGTTGCAGTTTTGGTTCTTATTTATAGTGATAATTATCTGTCTCATGATCAAGGATATTTGCGATTTTTTGCTTATATGAGTTTTTTCAGTGCT…	ATGGAACATACATATCAATATGCGTGGATCATACCTTTTGTTCCACTTTCCATTCCTGTGTTAATAGGAGCGGGCCTTCTTCTTTTCCCAAGGGCAACTAAAAACCTTCGTCGTATGTGGGCTTTTCAAAGTGTTTTATTGTTAAGTATAATCATGATTCTGTCGATTGATCTGTCTATTCAGGAAATAAATAGCAGTTCTATCTATCAATATATATGGTCTTGGATTATCAATAATGATTTTTCTTTTGAATTTGGATATTTGATCGATCCACTTACTTCTATTATGTTAGTACTAATCACTAGTGTTGGAGTTTTGGTTCTTATTTATAGTGATAATTATCTGTCTCATGATCAAGGATATTTGCGATTTTTTGCTTATATGAGTTTTTTCAGTGCT…	ATGGAACATACATATCAATATGCGTGGATCATACCTTTTGTTCCACTTTCCATTCCTGTGTTAATAGGAGCGGGCCTTCTTCTTTTCCCAAGGGCAACTAAAAACCTTCGTCGTATGTGGGCTTTTCAAAGTGTTTTATTGTTAAGTATAATCATGATTCTGTCGATTGATCTGTCTATTCAGGAAATAAATAGCAATTCTATCTATCAATATATATGGTCTTGGATTATCAATAATGATTTTTCTTTTGAATTTGGATATTTGATCGATCCACTTACTTCTATTATGTTAGTACTAATCACTAGTGTTGGAGTTTTGGTTCTTATTTATAGTGATAATTATCTGTCTCATGATCAAGGATATTTGCGATTTTTTGCTTATATGAGTTTTTTCAGTGCT…	ATGGAACATACATATCAATATGCGTGGATCATACCTTTTGTTCCACTTTCCATTCCTGTCTTAATAGGAGCGGGCCTTCTTCTTTTCCCAAGGGCAACTAAAAACCTTCGTCGTATGTGGGCTTTTCAAAGCGTTTTATTGTTAAGTATAGTCATGATTCTGTCCATTGATCTGTCTATTCAGGAAATAAATAACAGTTCTATCTATCAATATATATGGTCTTGGATTATCAATAATGATTTTTCTTTTGAATTTGGATATTTGATCGATCCACTTACTTCTATTATGTTAGTACTAATCACTAGTGTTGGAGTTTTGGTTCTTATTTATAGTGATAATTATTTGTCTCATGATCAAGGATATTTGCGATTTTTTGCTTATATGAGTTTTTTCAGTGCC…	ATGGAACATACATATCAATATGCGTGGATCATACCTTTTGTTCCACTTCCAGTTCCTGTGTTAATAGGAGTAGGACTTTTTCTTTTTCCAACAGCAACAAAAAATCTTCGTCGTATGTGGGCTTTTCAGAGTGTTCTATTGTTAAGTATAGTCATGATTTTGTCGATCGATCTATTTATTCAGCAACTAAATAGCAGTTCTATATATCAATGTATATGGTCTTGGATCATCAATAATGATTTTTCTTTAGAATTTGGTTATTTGATAGACCCACTTACTTCTATTATGTCAATATTAATCACTACCGTTGGAATTTTGGTTCTTATTTATAGTGATAATTATATGTTTCACGATCAAGGATATTTGAGATTTTTTGCTTATATGAGTTTGTTCAGTACT…	ATGGAACATACATATCAATATGCGTGGATCATACCTTTTGTTCCACTTCCAGTTCCTGTGTTAATAGGAGTAGGACTTTTTCTTTTTCCAACAGCAACAAAAAATCTTCGTCGTATGTGGGCTTTTCAGAGTGTTCTATTGTTAAGTATAGTCATGATTTTGTCGATCGATCTATTTATTCAGCAACTAAATAGCAGTTCTATATATCAATGTATATGGTCTTGGATCATCAATAATGATTTTTCTTTAGAATTTGGTTATTTGATAGACCCACTTACTTCTATTATGTCAATATTAATCACTACCGTTGGAATTTTGGTTCTTATTTATAGTGATAATTATATGTTTCACGATCAAGGATATTTGAGATTTTTTGCTTATATGAGTTTGTTCAGTACT…	ATGGAACATACATATCAATATGCGTGGATCATACCTTTTGTTCCACTTTCCATTCCTGTGTTAATAGGAGCGGGCCTTCTTCTTTTCCCAAGGGCAACTAAAAACCTTCGTCGTATGTGGGCTTTTCAAAGTGTTTTATTGTTAAGTATAATCATGATTCTGTCGATTGATCTGTCTATTCAGGAAATAAATAGCAATTCTATCTATCAATATATATGGTCTTGGATTATCAATAATGATTTTTCTTTTGAATTTGGATATTTGATCGATCCACTTACTTCTATTATGTTAGTACTAATCACTAGTGTTGGAGTTTTGGTTCTTATTTATAGTGATAATTATCTGTCTCATGATCAAGGATATTTGCGATTTTTTGCTTATATGAGTTTTTTCAGTGCT…	ATGGAACATACATATCAATATGCGTGGATCATACCTTTTGTTCCACTTTCCATTCCTGTGTTAATAGGAGCGGGCCTTCTTCTTTTCCCAAGGGCAACTAAAAACCTTCGTCGTATGTGGGCTTTTCAAAGTGTTTTATTGTTAAGTATAATCATGATTCTGTCGATTGATCTGTCTATTCAGGAAATAAATAGCAATTCTATCTATCAATATATATGGTCTTGGATTATTAATAATGATTTTTCTTTTGAATTTGGATATTTGATCGATCCACTTACTTCTATTATGTTAGTACTAATCACTAGTGTTGGAGTTTTGGTTCTTATTTATAGTGATAATTATCTGTCTCATGATCAAGGATATTTGCGATTTTTTGCTTATATGAGTTTTTTCAGTGCT…	ATGGAACATACATATCAATATGCGTGGATCATACCTTTTCTTCCACTTTCCATTCCTGTGTTAATAGGAGCGGGCCTTCTTCTTTTCCCGAGGGCAACTAAAAACCTTCGTCGTATGTGGGCTTTTCAAAGCGTTTTATTGTTAAGTATAGTCATGATTCTGTCAATTGATCTGTCTATTCAGGAAATAAATAACAGTTCTATCTATCAATATATGTGGTCTTGGATTATCAATAATGATTTTTCTTTTGAATTTGGATATTTGATCGATCCACTTACTTCTATTATGTTAGTACTAATTACTAGTGTTGCAGTTTTGGTTCTTATTTATAGTGACAATTATCTGTCTCATGATCAAGGATATTTGCGATTTTTTGCTTATATGAGTTTTTTCAGTGCT…	ATGGAACATACATATCAATATGCGTGGATCATACCTTTTCTTCCACTTTCCATTCCTGTGTTAATAGGAGCGGGCCTTCTTCTTTTCCCGAGGGCAACTAAAAACCTTCGTCGTATGTGGGCTTTTCAAAGCGTTTTATTGTTAAGTATAGTCATGATTCTGTCAATTGATCTGTCTATTCAGGAAATAAATAACAGTTCTATCTATCAATATATGTGGTCTTGGATTATCAATAATGATTTTTCTTTTGAATTTGGATATTTGATCGATCCACTTACTTCTATTATGTTAGTACTAATTACTAGTGTTGCAGTTTTGGTTCTTATTTATAGTGACAATTATCTGTCTCATGATCAAGGATATTTGCGATTTTTTGCTTATATGAGTTTTTTCAGTGCT…	ATGGAACATACATATCAATATGCGTGGATCATACCTTTTGTTCCACTTTCCATTCCTGTGTTAATAGGAGCGGGCCTTCTTCTTTTCCCAAAGGCAACTAAAAACCTTCGTCGTATGTGGGCTTTTCAAAGCGTTTTATTGTTAAGTATAGTCATGATTCTGTCGATTGATCTGTCTATTCAGGAAATAAATAGCAGTTCTATCTATCAATATATATGGTCTTGGATTATCAATAATGATTTTTCTTTTGAATTTGGATATTTGATCGATCCACTTACTTCTATTATGTTAGTATTAATCACTAGTGTTGGAGTTTTGGTTCTTATTTATAGTGATAATTATCTGTTTCATGATCAAGGGTATTTGCGATTTTTTGCTTATATGAGTTTTTTCAGTGCT…	ATGGAACATACATATCAATATGCGTGGATCATACCTTTTGTTCCACTTTCCATTCCTGTGTTAATAGGAGCGGGCCTTCTTCTTTTCCCAAGGGCAACTAAAAACCTTCGTCGTATGTGGGCTTTTCAAAGCGTTTTATTGTTAAGTATAGTCATGATTCTGTCGATTGATCTGTCTATTCAGGAAATAAATAGCAGTTCTATCTATCAATATATATGGTCTTGGATTATCAATAATGATTTTTCTTTTGAATTTGGATATTTGATCGATCCACTTACTTCTATTATGTTAGTATTAATCACTAGTGTTGGAGTTTTGGTTCTTATTTATAGTGATAATTATCTGTTTCATGATCAAGGATATTTGCGATTTTTTGCTTATATGAGTTTTTTCAGTGCT…	ATGGAACATACATATCAATATGCGTGGATCATACCTTTTGTTCCACTTTCCATTCCTGTGTTAATAGGAGCGGGCCTTCTTCTTTTCCCAAGGGCAACTAAAAACCTTCGTCGTATGTGGGCTTTTCAAAGCGTTTTATTGTTAAGTATAGTCATGATTCTGTCGATTGATCTGTCTATTCAGGAAATAAATAGCAGTTCTATCTATCAATATATATGGTCTTGGATTATCAATAATGATTTTTCTTTTGAATTTGGATATTTGATCGATCCACTTACTTCTATTATGTTAGTATTAATCACTAGTGTTGGAGTTTTGGTTCTTATTTATAGTGATAATTATCTGTTTCATGATCAAGGATATTTGCGATTTTTTGCTTATATGAGTTTTTTCAGTGCT…
	length (bp)	2244	2244	2244	2244	2244	2244	2244	2244	2244	2244	2244	2244	2244	2244	2244	2244	2244
ndhH	sequence	ATGACCGCACCAGTTACAAGAAAAAATCTCATGATAGTAAATATGGGTCCTCACCACCCATCAATGCATGGCGTTCTTCGACTCATCGTTACTCTAGATGGTGAAGATGTTATTGACTGTGAACCAATATTGGGTTATTTACACAGAGGGATGGAAAAAATTGCAGAAAACCGAACAATTATACAATATTTGCCTTATGTAACACGTTGGGATTATTTAGCTACTATGTTTACAGAAGCCATAACCATAAATGCACCAGAGCAGTTGGGAAATATTCAAGTACCTAAACGGGCGAGCTATATCAGAGTAATTATCTTGGAATTGAGTCGTATAGCTTCTCATTTATTATGGCTTGGACCTTTTATGGCAGATATTGGTACACAAACTCCCTTCTTCTAT…	ATGACCGCACCAGTTACAAGAAAAAATCTCATGATAGTAAATATGGGTCCTCACCACCCATCAATGCATGGCGTTCTTCGACTCATCGTTACTCTAGATGGTGAAGATGTTATTGACTGTGAACCAATATTGGGTTATTTACACAGAGGGATGGAAAAAATTGCAGAAAACCGAACAATTATACAATATTTGCCTTATGTAACACGTTGGGATTATTTAGCTACTATGTTTACAGAAGCCATAACCATAAATGCACCAGAGCAGTTGGGAAATATTCAAGTACCTAAACGGGCGAGCTATATCAGAGTAATTATCTTGGAATTGAGTCGTATAGCTTCTCATTTATTATGGCTTGGACCTTTTATGGCAGATATTGGTACACAAACTCCCTTCTTCTAT…	ATGACCGCACCAGTTACAAGAAAAAATCTCATGATAGTAAATATGGGTCCTCACCACCCATCAATGCATGGCGTTCTTCGACTCATCGTTACTCTAGATGGTGAAGATGTTATTGACTGTGAACCAATATTGGGTTATTTACACAGAGGGATGGAAAAAATTGCAGAAAACCGAACAATTATACAATATTTGCCTTATGTAACACGTTGGGATTATTTAGCTACTATGTTTACAGAAGCCATAACCATAAATGCACCAGAGCAGTTGGGAAATATTCAAGTACCTAAACGGGCGAGCTATATCAGAGTAATTATCTTGGAATTGAGTCGTATAGCTTCTCATTTATTATGGCTTGGACCTTTTATGGCAGATATTGGTACACAAACTCCCTTCTTCTAT…	ATGACCGCACCAGTTACAAGAAAAAATCTCATGATAGTAAATATGGGTCCTCACCACCCATCAATGCATGGCGTTCTTCGACTCATCGTTACTCTAGATGGTGAAGATGTTATTGACTGTGAACCAATATTGGGTTATTTACACAGAGGGATGGAAAAAATTGCAGAAAACCGAACAATTATACAATATTTGCCTTATGTAACACGTTGGGATTATTTAGCTACTATGTTTACAGAAGCCATAACCATAAATGCACCAGAGCAGTTGGGAAATATTCAAGTACCTAAACGGGCGAGCTATATCAGAGTAATTATCTTGGAATTGAGTCGTATAGCTTCTCATTTATTATGGCTTGGACCTTTTATGGCAGATATTGGTACACAAACTCCCTTCTTCTAT…	ATGACCGCACCAGTTACAAGAAAAAATCTCATGATAGTAAATATGGGTCCTCACCACCCATCAATGCATGGCGTTCTTCGACTCATCGTTACTCTAGATGGTGAAGATGTTATTGACTGTGAACCAATATTGGGTTATTTACACAGAGGGATGGAAAAAATTGCAGAAAACCGAACAATTATACAATATTTGCCTTATGTAACACGTTGGGATTATTTAGCTACTATGTTTACAGAAGCCATAACCATAAATGCACCAGAGCAGTTGGGAAATATTCAAGTACCTAAACGGGCGAGCTATATCAGAGTAATTATCTTGGAATTGAGTCGTATAGCTTCTCATTTATTATGGCTTGGACCTTTTATGGCAGATATTGGTACACAAACTCCCTTCTTCTAT…	ATGACCGCACCAGTTACAAGAAAAAATCTCATGATAGTAAATATGGGTCCTCACCACCCATCAATGCATGGCGTTCTTCGACTCATCGTTACTCTAGATGGTGAAGATGTTATTGACTGTGAACCAATATTGGGTTATTTACACAGAGGGATGGAAAAAATTGCAGAAAACCGAACAATTATACAATATTTGCCTTATGTAACACGTTGGGATTATTTAGCTACTATGTTTACAGAAGCCATAACCATAAATGCACCAGAGCAGTTGGGAAATATTCAAGTACCTAAACGGGCGAGCTATATCAGAGTAATTATCTTGGAATTGAGTCGTATAGCTTCTCATTTATTATGGCTTGGACCTTTTATGGCAGATATTGGTACACAAACTCCCTTCTTCTAT…	ATGACCGCACCAGTTACAAGAAAAAATCTCATGATAGTAAATATGGGTCCTCACCACCCATCAATGCATGGCGTTCTTCGACTCATCGTTACTCTAGATGGTGAAGATGTTATTGACTGTGAACCAATATTGGGTTATTTACACAGAGGGATGGAAAAAATTGCAGAAAACCGAACAATTATACAATATTTGCCTTATGTAACACGTTGGGATTATTTAGCTACTATGTTTACAGAAGCCATAACCATAAATGCACCAGAGCAGTTGGGAAATATTCAAGTACCTAAACGGGCGAGCTATATCAGAGTAATTATCTTGGAATTGAGTCGTATAGCTTCTCATTTATTATGGCTTGGACCTTTTATGGCAGATATTGGTACACAAACTCCCTTCTTCTAT…	ATGACCGCACCAGTTACAAGAAAAAATCTCATGATAGTAAATATGGGTCCTCACCACCCATCAATGCATGGCGTTCTTCGACTCATCGTTACTCTAGATGGTGAAGATGTTATTGATTGTGAACCAATATTGGGTTATTTACACAGAGGGATGGAAAAAATTGCAGAAAACCGAACAATTATACAATATTTGCCTTATGTAACACGTTGGGATTATTTAGCTACTATGTTTACAGAAGCCATAACCATAAATGCACCAGAGCAGTTGGGAAATATTCAAGTACCTAAACGGGCGAGCTATATCAGAGTAATTATCTTGGAATTGAGTCGTATAGCTTCTCATTTATTATGGCTTGGACCTTTTATGGCAGATATTGGTACACAAACTCCCTTCTTCTAT…	ATGACTGCACCAGCTACAAGAAAAAACCTCATGATAGTCAATATGGGTCCTCACCACCCATCAATGCATGGTGTTCTTCGCCTCATCGTTACTCTAGATGGTGAAGATGTTATTGACTGTGAACCAATATTGGGTTATTTACACAGAGGTATGGAAAAAATTGCGGAAAACCGAACAATTATACAATATTTGCCTTATGTAACACGTTGGGATTATTTAGCTACTATGTTTACAGAAGCAATAACCATAAACGCACCAGAACAGTTGGGAAATATTCAAGTACCTAAAAGGGCCAGCTATATCAGAGTAATTATGTTGGAATTGAGTCGTATAGCTTCTCATTTGTTATGGCTTGGGCCTTTTATGGCAGATATTGGTGCACAGACCCCCTTCTTCTAT…	ATGACTGCACCAGCTACAAGAAAAAACCTCATGATAGTCAATATGGGTCCTCACCACCCATCAATGCATGGTGTTCTTCGCCTCATCGTTACTCTAGATGGTGAAGATGTTATTGACTGTGAACCAATATTGGGTTATTTACACAGAGGTATGGAAAAAATTGCGGAAAACCGAACAATTATACAATATTTGCCTTATGTAACACGTTGGGATTATTTAGCTACTATGTTTACAGAAGCAATAACCATAAACGCACCAGAACAGTTGGGAAATATTCAAGTACCTAAAAGGGCCAGCTATATCAGAGTAATTATGTTGGAATTGAGTCGTATAGCTTCTCATTTGTTATGGCTTGGGCCTTTTATGGCAGATATTGGTGCACAGACCCCCTTCTTCTAT…	ATGACCGCACCAGTTACAAGAAAAAATCTCATGATAGTAAATATGGGTCCTCACCACCCATCAATGCATGGCGTTCTTCGACTCATCGTTACTCTAGATGGTGAAGATGTTATTGACTGTGAACCAATATTGGGTTATTTACACAGAGGGATGGAAAAAATTGCAGAAAACCGAACAATTATACAATATTTGCCTTATGTAACACGTTGGGATTATTTAGCTACTATGTTTACAGAAGCCATAACCATAAATGCACCAGAGCAGTTGGGAAATATTCAAGTACCTAAACGGGCGAGCTATATCAGAGTAATTATCTTGGAATTGAGTCGTATAGCTTCTCATTTATTATGGCTTGGACCTTTTATGGCAGATATTGGTACACAAACTCCCTTCTTCTAT…	ATGACCGCACCAGTTACAAGAAAAAATCTCATGATAGTAAATATGGGTCCTCACCACCCATCAATGCATGGCGTTCTTCGACTCATCGTTACTCTAGATGGTGAAGATGTTATTGACTGTGAACCAATATTGGGTTATTTACACAGAGGGATGGAAAAAATTGCAGAAAACCGAACAATTATACAATATTTGCCTTATGTAACACGTTGGGATTATTTAGCTACTATGTTTACAGAAGCCATAACCATAAATGCACCAGAGCAGTTGGGAAATATTCAAGTACCTAAACGGGCGAGCTATATCAGAGTAATTATCTTGGAATTGAGTCGTATAGCTTCTCATTTATTATGGCTTGGACCTTTTATGGCAGATATTGGTACACAAACTCCCTTCTTCTAT…	ATGACCGCACCAGTTACAAGAAAAAATCTCATGATAGTAAATATGGGTCCTCACCACCCATCAATGCATGGCGTTCTTCGACTCATCGTTACTCTAGATGGTGAAGATGTTATTGACTGTGAACCAATATTGGGTTATTTACACAGAGGGATGGAAAAAATTGCAGAAAACCGAACAATTATACAATATTTGCCTTATGTAACACGTTGGGATTATTTAGCTACTATGTTTACAGAAGCCATAACCATAAATGCACCAGAGCAGTTGGGAAATATTCAAGTACCTAAACGGGCGAGCTATATCAGAGTAATTATCTTGGAATTGAGTCGTATAGCTTCTCATTTATTATGGCTTGGACCTTTTATGGCAGATATTGGTACACAAACTCCCTTCTTCTAT…	ATGACCGCACCAGTTACAAGAAAAAATCTCATGATAGTAAATATGGGTCCTCACCACCCATCAATGCATGGCGTTCTTCGACTCATCGTTACTCTAGATGGTGAAGATGTTATTGACTGTGAACCAATATTGGGTTATTTACACAGAGGGATGGAAAAAATTGCAGAAAACCGAACAATTATACAATATTTGCCTTATGTAACACGTTGGGATTATTTAGCTACTATGTTTACAGAAGCCATAACCATAAATGCACCAGAGCAGTTGGGAAATATTCAAGTACCTAAACGGGCGAGCTATATCAGAGTAATTATCTTGGAATTGAGTCGTATAGCTTCTCATTTATTATGGCTTGGACCTTTTATGGCAGATATTGGTACACAAACTCCCTTCTTCTAT…	ATGACCGCACCAGTTACAAGAAAAAATCTCATGATAGTAAATATGGGTCCTCACCACCCATCAATGCATGGCGTTCTTCGACTCATCGTTACTCTAGATGGTGAAGATGTTATTGACTGTGAACCAATATTGGGTTATTTACACAGAGGGATGGAAAAAATTGCAGAAAACCGAACAATTATACAATATTTGCCTTATGTAACACGTTGGGATTATTTAGCTACTATGTTTACAGAAGCCATAACCATAAATGCACCAGAGCAGTTGGGAAATATTCAAGTACCTAAACGGGCGAGCTATATCAGAGTAATTATCTTGGAATTGAGTCGTATAGCTTCTCATTTATTATGGCTTGGACCTTTTATGGCAGATATTGGTACACAAACTCCCTTCTTCTAT…	ATGACCGCACCAGTTACAAGAAAAAATCTCATGATAGTAAATATGGGTCCTCACCACCCATCAATGCATGGCGTTCTTCGACTCATCGTTACTCTAGATGGTGAAGATGTTATTGACTGTGAACCAATATTGGGTTATTTACACAGAGGGATGGAAAAAATTGCAGAAAACCGAACAATTATACAATATTTGCCTTATGTAACACGTTGGGATTATTTAGCTACTATGTTTACAGAAGCCATAACCATAAATGCACCAGAGCAGTTGGGAAATATTCAAGTACCTAAACGGGCGAGCTATATCAGAGTAATTATCTTGGAATTGAGTCGTATAGCTTCTCATTTATTATGGCTTGGACCTTTTATGGCAGATATTGGTACACAAACTCCCTTCTTCTAT…	ATGACCGCACCAGTTACAAGAAAAAATCTCATGATAGTAAATATGGGTCCTCACCACCCATCAATGCATGGCGTTCTTCGACTCATCGTTACTCTAGATGGTGAAGATGTTATTGACTGTGAACCAATATTGGGTTATTTACACAGAGGGATGGAAAAAATTGCAGAAAACCGAACAATTATACAATATTTGCCTTATGTAACACGTTGGGATTATTTAGCTACTATGTTTACAGAAGCCATAACCATAAATGCACCAGAGCAGTTGGGAAATATTCAAGTACCTAAACGGGCGAGCTATATCAGAGTAATTATCTTGGAATTGAGTCGTATAGCTTCTCATTTATTATGGCTTGGACCTTTTATGGCAGATATTGGTACACAAACTCCCTTCTTCTAT…
	length (bp)	1182	1182	1182	1182	1167	1182	1182	1182	1182	1182	1182	1182	1182	1182	1182	1182	1182
ndhI	sequence	ATGTTCCCTATGGTAACTGGGTTCATGAATTACGGTCAACAAACAGTACGAACTGCAAGGTACATTGGTCAAAGTTTCATGATTACCTTATCCCACGTCAATCGTTTCCCTGTAACTATTCAATACCCTTATGAAAAATTGATCACATCCGAGCGATTCCGGGGTCGAATCCACTTTGAATTTGATAAATGCATTGCTTGTGAAGTATGTGTTCGTGTATGTCCTATAGATCTACCCGTTGTAGATTGGAAATTGGAAACCGATATTCAAAAGAAACGGTTGTTTAATTACAGTATTGATTTCGGAATCTGTATATTTTGCGGCAATTGCGTTGAGTATTGTCCAACAAATTGTTTATCAATGACTGAAGAATATGAACTTTCTACTTATGATCGTCAC…	ATGTTCCCTATGGTAACTGGGTTCATGAATTACGGTCAACAAACAGTACGAACTGCAAGGTACATTGGTCAAAGTTTCATGATTACCTTATCCCACGTCAATCGTTTCCCTGTAACTATTCAATACCCTTATGAAAAATTGATCACATCCGAGCGATTCCGGGGTCGAATCCACTTTGAATTTGATAAATGCATTGCTTGTGAAGTATGTGTTCGTGTATGTCCTATAGATCTACCCGTTGTAGATTGGAAATTGGAAACCGATATTCAAAAGAAACGGTTGTTTAATTACAGTATTGATTTCGGAATCTGTATATTTTGCGGCAATTGCGTTGAGTATTGTCCAACAAATTGTTTATCAATGACTGAAGAATATGAACTTTCTACTTATGATCGTCAC…	ATGTTCCCTATGGTAACTGGGTTCATGAATTACGGTCAACAAACAGTACGAACTGCAAGGTACATTGGTCAAAGTTTCATGATTACCTTATCCCACGTCAATCGTTTCCCTGTAACTATTCAATACCCTTATGAAAAATTGATCACATCCGAGCGATTCCGGGGTCGAATCCACTTTGAATTTGATAAATGCATTGCTTGTGAAGTATGTGTTCGTGTATGTCCTATAGATCTACCCGTTGTAGATTGGAAATTGGAAACCGATATTCAAAAGAAACGGTTGTTTAATTACAGTATTGATTTCGGAATCTGTATATTTTGCGGCAATTGCGTTGAGTATTGTCCAACAAATTGTTTATCAATGACTGAAGAATATGAACTTTCTACTTATGATCGTCAC…	ATGTTCCCTATGGTAACTGGGTTCATGAATTACGGTCAACAAACAGTACGAACTGCAAGGTACATTGGTCAAAGTTTCATGATTACCTTATCCCACGTCAATCGTTTCCCTGTAACTATTCAATACCCTTATGAAAAATTGATCACATCCGAGCGATTCCGGGGTCGAATCCACTTTGAATTTGATAAATGCATTGCTTGTGAAGTATGTGTTCGTGTATGTCCTATAGATCTACCCGTTGTAGATTGGAAATTGGAAACCGATATTCAAAAGAAACGGTTGTTTAATTACAGTATTGATTTCGGAATCTGTATATTTTGCGGCAATTGCGTTGAGTATTGTCCAACAAATTGTTTATCAATGACTGAAGAATATGAACTTTCTACTTATGATCGTCAC…	ATGTTCCCTATGGTAACTGGGTTCATGAATTACGGTCAACAAACAGTACGAACTGCAAGGTACATTGGTCAAAGTTTCATGATTACCTTATCCCACGTCAATCGTTTCCCTGTAACTATTCAATACCCTTATGAAAAATTGATCACATCCGAGCGATTCCGGGGTCGAATCCACTTTGAATTTGATAAATGCATTGCTTGTGAAGTATGTGTTCGTGTATGTCCTATAGATCTACCCGTTGTAGATTGGAAATTGGAAACCGATATTCAAAAGAAACGGTTGTTTAATTACAGTATTGATTTCGGAATCTGTATATTTTGCGGCAATTGCGTTGAGTATTGTCCAACAAATTGTTTATCAATGACTGAAGAATATGAACTTTCTACTTATGATCGTCAC…	ATGTTCCCTATGGTAACTGGGTTCATGAATTACGGTCAACAAACAGTACGAACTGCAAGGTACATTGGTCAAAGTTTCATGATTACCTTATCCCACGTCAATCGTTTCCCTGTAACTATTCAATACCCTTATGAAAAATTGATCACATCCGAGCGATTCCGGGGTCGAATCCACTTTGAATTTGATAAATGCATTGCTTGTGAAGTATGTGTTCGTGTATGTCCTATAGATCTACCCGTTGTAGATTGGAAATTGGAAACCGATATTCAAAAGAAACGGTTGTTTAATTACAGTATTGATTTCGGAATCTGTATATTTTGCGGCAATTGCGTTGAGTATTGTCCAACAAATTGTTTATCAATGACTGAAGAATATGAACTTTCTACTTATGATCGTCAC…	ATGTTCCCTATGGTAACTGGGTTCATGAATTACGGTCAACAAACAGTACGAACTGCAAGGTACATTGGTCAAAGTTTCATGATTACCTTATCCCACGTCAATCGTTTCCCTGTAACTATTCAATACCCTTATGAAAAATTGATCACATCCGAGCGATTCCGGGGTCGAATCCACTTTGAATTTGATAAATGCATTGCTTGTGAAGTATGTGTTCGTGTATGTCCTATAGATCTACCCGTTGTAGATTGGAAATTGGAAACCGATATTCAAAAGAAACGGTTGTTTAATTACAGTATTGATTTCGGAATCTGTATATTTTGCGGCAATTGCGTTGAGTATTGTCCAACAAATTGTTTATCAATGACTGAAGAATATGAACTTTCTACTTATGATCGTCAC…	ATGTTCCCTATGGTAACTGGGTTCATGAATTACGGTCAACAAACAGTACGAACTGCAAGGTACATTGGTCAAAGTTTCATGATTACCTTATCCCACGTCAATCGTTTCCCTGTAACTATTCAATACCCTTATGAAAAATTGATCACATCCGAGCGATTCCGGGGTCGAATCCACTTTGAATTTGATAAATGCATTGCTTGTGAAGTATGTGTTCGTGTATGTCCTATAGATCTACCCGTTGTAGATTGGAAATTGGAAACCGATATTCAAAAGAAACGGTTGTTTAATTACAGTATTGATTTCGGAATCTGTATATTTTGCGGCAATTGCGTTGAGTATTGTCCAACAAATTGTTTATCAATGACTGAAGAATATGAACTTTCTACTTATGATCGTCAC…	ATGTTCCCTATGGTAACTGGGTTCATGAATTACGGCCAACAAACTGTACGAGCTGCAAGGTACATTGGTCAAGGTTTCATGATTACCTTATCCCACGTGAATCGTTTACCTGTAACTATTCAATACCCTTATGAAAAATTGATCACATCGGGGCGATTCAGGGGCCGAATCCACTTTGAATTTGATAAATGTATTGCTTGTGAAGTATGTGTTCGTGTATGTCCTATAGATCTACCCGTTGTTGATTGGAAATTGGAAACTGATATTCGAAAGAAACGGTTGCTTAATTACAGTATTGATTTCGGAATATGTATCTTTTGTGGCAATTGCGTTGAATATTGTCCAACAAATTGTTTAGCAATGACTGAAGAATATGAACTGTCTACTTATGATCGTCAC…	ATGTTCCCTATGGTAACTGGGTTCATGAATTACGGCCAACAAACTGTACGAGCTGCAAGGTACATTGGTCAAGGTTTCATGATTACCTTATCCCACGTGAATCGTTTACCTGTAACTATTCAATACCCTTATGAAAAATTGATCACATCGGGGCGATTCAGGGGCCGAATCCACTTTGAATTTGATAAATGTATTGCTTGTGAAGTATGTGTTCGTGTATGTCCTATAGATCTACCCGTTGTTGATTGGAAATTGGAAACTGATATTCGAAAGAAACGGTTGCTTAATTACAGTATTGATTTCGGAATATGTATCTTTTGTGGCAATTGCGTTGAATATTGTCCAACAAATTGTTTAGCAATGACTGAAGAATATGAACTGTCTACTTATGATCGTCAC…	ATGTTCCCTATGGTAACTGGGTTCATGAATTACGGTCAACAAACAGTACGAACTGCAAGGTACATTGGTCAAAGTTTCATGATTACCTTATCCCACGTCAATCGTTTCCCTGTAACTATTCAATACCCTTATGAAAAATTGATCACATCCGAGCGATTCCGGGGTCGAATCCACTTTGAATTTGATAAATGCATTGCTTGTGAAGTATGTGTTCGTGTATGTCCTATAGATCTACCCGTTGTAGATTGGAAATTGGAAACCGATATTCAAAAGAAACGGTTGTTTAATTACAGTATTGATTTCGGAATCTGTATATTTTGCGGCAATTGCGTTGAGTATTGTCCAACAAATTGTTTATCAATGACTGAAGAATATGAACTTTCTACTTATGATCGTCAC…	ATGTTCCCTATGGTAACTGGGTTCATGAATTACGGTCAACAAACAGTACGAACTGCAAGGTACATTGGTCAAAGTTTCATGATTACCTTATCCCACGTCAATCGTTTCCCTGTAACTATTCAATACCCTTATGAAAAATTGATCACATCCGAGCGATTCCGGGGTCGAATCCACTTTGAATTTGATAAATGCATTGCTTGTGAAGTATGTGTTCGTGTATGTCCTATAGATCTACCCGTTGTAGATTGGAAATTGGAAACCGATATTCAAAAGAAACGGTTGTTTAATTACAGTATTGATTTCGGAATCTGTATATTTTGCGGCAATTGCGTTGAGTATTGTCCAACAAATTGTTTATCAATGACTGAAGAATATGAACTTTCTACTTATGATCGTCAC…	ATGTTCCCTATGGTAACTGGGTTCATGAATTACGGTCAACAAACAGTACGAACTGCAAGGTACATTGGTCAAAGTTTCATGATTACCTTATCCCACGTCAATCGTTTCCCTGTAACTATTCAATACCCTTATGAAAAATTGATCACATCCGAGCGATTCCGGGGTCGAATCCACTTTGAATTTGATAAATGCATTGCTTGTGAAGTATGTGTTCGTGTATGTCCTATAGATCTACCCGTTGTAGATTGGAAATTGGAAACCGATATTCAAAAGAAACGGTTGTTTAATTACAGTATTGATTTCGGAATCTGTATATTTTGCGGCAATTGCGTTGAGTATTGTCCAACAAATTGTTTATCAATGACTGAAGAATATGAACTTTCTACTTATGATCGTCAC…	ATGTTCCCTATGGTAACTGGGTTCATGAATTACGGTCAACAAACAGTACGAACTGCAAGGTACATTGGTCAAAGTTTCATGATTACCTTATCCCACGTCAATCGTTTCCCTGTAACTATTCAATACCCTTATGAAAAATTGATCACATCCGAGCGATTCCGGGGTCGAATCCACTTTGAATTTGATAAATGCATTGCTTGTGAAGTATGTGTTCGTGTATGTCCTATAGATCTACCCGTTGTAGATTGGAAATTGGAAACCGATATTCAAAAGAAACGGTTGTTTAATTACAGTATTGATTTCGGAATCTGTATATTTTGCGGCAATTGCGTTGAGTATTGTCCAACAAATTGTTTATCAATGACTGAAGAATATGAACTTTCTACTTATGATCGTCAC…	ATGTTCCCTATGGTAACTGGGTTCATGAATTACGGTCAACAAACAGTACGAACTGCAAGGTACATTGGTCAAAGTTTCATGATTACCTTATCCCACGTCAATCGTTTTCCTGTAACTATTCAATACCCTTATGAAAAATTGATCACATCCGAGCGATTCCGGGGTCGAATCCACTTTGAATTTGATAAATGCATTGCTTGTGAAGTATGCGTTCGTGTATGTCCTATAGATCTACCCGTTGTAGATTGGAAATTGGAAACCGATATTCAAAAGAAACGGTTGTTTAATTACAGTATTGATATCGGAATCTGTATATTTTGCGGCAATTGCGTTGAGTATTGTCCAACAAATTGTTTATCAATGACTGAAGAATATGAACTTTCTACTTATGATCGTCAC…	ATGTTCCCTATGGTAACTGGGTTCATGAATTACGGTCAACAAACAGTACGAACTGCAAGGTACATTGGTCAAAGTTTCATGATTACCTTATCCCACGTCAATCGTTTCCCTGTAACTATTCAATACCCTTATGAAAAATTGATCACATCCGAGCGATTCCGGGGTCGAATCCACTTTGAATTTGATAAATGCATTGCTTGTGAAGTATGTGTTCGTGTATGTCCTATAGATCTACCCGTTGTAGATTGGAAATTGGAAACCGATATTCAAAAGAAACGGTTGTTTAATTACAGTATTGATTTCGGAATCTGTATATTTTGCGGCAATTGCGTTGAGTATTGTCCAACAAATTGTTTATCAATGACTGAAGAATATGAACTTTCTACTTATGATCGTCAC…	ATGTTCCCTATGGTAACTGGGTTCATGAATTACGGTCAACAAACAGTACGAACTGCAAGGTACATTGGTCAAAGTTTCATGATTACCTTATCCCACGTCAATCGTTTCCCTGTAACTATTCAATACCCTTATGAAAAATTGATCACATCCGAGCGATTCCGGGGTCGAATCCACTTTGAATTTGATAAATGCATTGCTTGTGAAGTATGTGTTCGTGTATGTCCTATAGATCTACCCGTTGTAGATTGGAAATTGGAAACCGATATTCAAAAGAAACGGTTGTTTAATTACAGTATTGATTTCGGAATCTGTATATTTTGCGGCAATTGCGTTGAGTATTGTCCAACAAATTGTTTATCAATGACTGAAGAATATGAACTTTCTACTTATGATCGTCAC…
	length (bp)	528	534	534	528	534	534	534	534	504	504	534	534	534	534	534	528	534
ndhJ	sequence	ATGCAGGGTCATTTGTCTGTTTGGTTAGTCAAGCACGGGATAATTCATAGATCTTTGGGCTTTGATTACCAAGGAATAGAAACTTTACAAATAAAGCCCGAGGATTGGCATTCTATTGCCATCATTTTATATGTATATGGTTACAATTATCTACGTTCCCAATGTGCCTATGATGTAGTACCTGGCGGCCAATTAGCTAGTGTCTATCATCTTACGAGAATAGAGTATGGTGTAGATCAACCAGAAGAGGTGCGCATAAAAGTATTTGCTCCAAGGAGCAATCCTAGAATTCCGTCTGTTTTCTGGGTTTGGAAAAGTGTGGATTTTCAAGAGCGGGAATCTTATGATATGTTGGGAATTTCTTATGATAATCATCCGCGTTTGAAACGTATCTTAATG…	ATGCAGGGTCGTTTGTCTGTTTGGTTAGTCAAGCACGGGATAATTCATAGATCTTTGGGCTTTGATTACCAAGGAATAGAAACTTTACAAATAAAGCCCGAGGATTGGCATTCTATTGCTATCATTTTATATGTATATGGTTACAATTATCTACGTTCCCAATGTGCCTATGATGTAGTACCTGGCGGCCAATTAGCTAGTGTCTATCATCTTACGAGAATAGAGTATGGTGTAGATCAACCAGAAGAGGTGCGCATAAAAGTATTTGCTCCAAGGAGCAATCCTAGAATTCCATCTGTTTTCTGGGTTTGGAAAAGTGTGGATTTTCAAGAGCGGGAATCTTATGATATGTTGGGAGTTTCTTACGATAATCATCCGCGTTTGAAACGTATCTTAATG…	ATGCAGGGTCGTTTGTCTGTTTGGTTAGTCAAGCACGGGATAATTCATAGATCTTTGGGCTTTGATTACCAAGGAATAGAAACTTTACAAATAAAGCCTGAGGATTGGCATTCTATTGCTATCATTTTATATGTATATGGTTACAATTATCTACGTTCCCAATGTGCCTATGATGTAGTACCTGGCGGCCAATTAGCTAGTGTCTATCATCTTACGAGAATAGAGTATGGTGTAGATCAACCAGAAGAGGTGCGCATAAAAGTATTTGCTCCAAGGAGCAATCCTAGAATTCCATCTGTTTTCTGGGTTTGGAAAAGTGTGGATTTTCAAGAGCGGGAATCTTATGATATGTTGGGAGTTTCTTACGATAATCATCCGCGTTTGAAACGTATCTTAATG…	ATGCAGGGTCATTTGTCTGTTTGGTTAGTCAAGCACGGGATAATTCATAGATCTTTGGGCTTTGATTACCAAGGAATAGAAACTTTACAAATAAAGCCCGAGGATTGGCATTCTATTGCTATCATTTTATATGTATATGGTTACAATTATCTACGTTCCCAATGTGCCTATGATGTAGTACCTGGCGGCCAATTAGCTAGTGTCTATCATCTTACGAGAATAGAGTATGGTGTAGATCAACCAGAAGAGGTGCGCATAAAAGTATTTGCTCCAAGGAGCAATCCTAGAATTCCGTCTGTTTTCTGGGTTTGGAAAAGTGTGGATTTTCAAGAGCGGGAATCTTATGATATGTTGGGAATTTCTTATGATAATCATCCGCGTTTGAAACGTATCTTAATG…	ATGCAGGGTCATTTGTCTGTTTGGTTAGTCAAGCACGGGATAATTCATAGATCTTTGGGCTTTGATTACCAAGGAATAGAAACTTTACAAATAAAGCCCGAGGATTGGCATTCTATTGCTATCATTTTATATGTATATGGTTACAATTATCTACGTTCCCAATGTGCCTATGATGTAGTACCTGGCGGCCAATTAGCTAGTGTCTATCATCTTACGAGAATAGAGTATGGTGTAGATCAACCAGAAGAGGTGCGCATAAAAGTATTTGCTCCAAGGAGCAATCCTAAAATTCCGTCTGTTTTCTGGGTTTGGAAAAGTGTGGATTTTCAAGAGCGGGAATCTTATGATATGTTGGGAGTTTCTTATGATAATCATCCGCGTTTGAAACGTATCTTAATG…	ATGCAGGGTCATTTGTCTGTTTGGTTAGTCAAGCACGGGATAATTCATAGATCTTTGGGCTTTGATTACCAAGGAATAGAAACTTTACAAATAAAGCCCGAGGATTGGCATTCTATTGCTATCATTTTATATGTATATGGTTACAATTATCTACGTTCCCAATGTGCCTATGATGTAGTACCTGGCGGCCAATTAGCTAGTGTCTATCATCTTACGAGAATAGAGTATGGTGTAGATCAACCAGAAGAGGTGCGCATAAAAGTATTTGCTCCAAGGAGCAATCCTAGAATTCCGTCTGTTTTCTGGGTTTGGAAAAGTGTGGATTTTCAAGAGCGGGAATCTTATGATATGTTGGGAGTTTTTTATGATAATCATCCGCGTTTGAAACGTATCTTAATG…	ATGCAGGGTCGTTTGTCTGTTTGGTTAGTCAAGCACGGGATAATTCATAGATCTTTGGGCTTTGATTACCAAGGAATAGAAACTTTACAAATAAAGCCTGAGGATTGGCATTCTATTGCTATCATTTTATATGTATATGGTTACAATTATCTACGTTCCCAATGTGCCTATGATGTAGTACCTGGCGGCCAATTAGCTAGTGTCTATCATCTTACGAGAATAGAGTATGGTGTAGATCAACCAGAAGAGGTGCGCATAAAAGTATTTGCTCCAAGGAGCAATCCTAGAATTCCATCTGTTTTCTGGGTTTGGAAAAGTGTGGATTTTCAAGAGCGGGAATCTTATGATATGTTGGGAGTTTCTTACGATAATCATCCGCGTTTGAAACGTATCTTAATG…	ATGCAGGGTCATTTGTCTGTTTGGTTAGTCAAGCACGGGATAATTCATAGATCTTTGGGCTTTGATTACCAAGGAATAGAAACTTTACAAATAAAGCCCAAGGATTGGCACTCTATTGCTATCATTTTATATGTATATGGTTACAATTATTTACGTTCCCAATGTGCCTATGATGTAGTACCTGGCGGCCAATTAGCTAGTGTCTATCATCTTACGAGAATAGAGTATGGTGTAGATCAACCAGAAGAGGTGCGCATAAAAGTATTTGCTCCAAGGAGCAATCCTAGAATTCCATCTGTTTTCTGGGTTTGGAAAAGTGTGGATTTTCAAGAGCGGGAATCTTATGATATGTTGGGAGTTTCTTATGATAATCATCCGCGTTTGAAACGTATCTTAATG…	ATGCAGGGTCGTTTGTCTGCTTGGCTAGTCAAGCATGGGATAATTCATAGATCATTGGGCTTTGATTACCAAGGAATAGAAACTTTACAAATAAAGCCCGCGGATTGGCATTCCATTGCTGTCATTTTATATGTATATGGTTACAATTATCTACGTTCCCAATGTGCCTATGATGTAGCACCTGGCGGCTTATTAGCTAGTGTGTATCATCTTACGAGAATAGAGTATGGTGTAGATCAACCAGAGGAGGTGTGCATAAAAGTATTTGCCCCAAGGAGGAATCCTCGAATTCCGTCTGTTTTCTGGGTTTGGAAAAGTGTGAATTTTCAAGAACGGGAATCTTATGATATGTTGGGAATCTATTATGATAATCATCCGCGCTTAAAACGCATCTTAATG…	ATGCAGGGTCGTTTGTCTGCTTGGCTAGTCAAGCATGGGATAATTCATAGATCATTGGGCTTTGATTACCAAGGAATAGAAACTTTACAAATAAAGCCCGCGGATTGGCATTCCATTGCTGTCATTTTATATGTATATGGTTACAATTATCTACGTTCCCAATGTGCCTATGATGTAGCACCTGGCGGCTTATTAGCTAGTGTGTATCATCTTACGAGAATAGAGTATGGTGTAGATCAACCAGAGGAGGTGTGCATAAAAGTATTTGCCCCAAGGAGGAATCCTCGAATTCCGTCTGTTTTCTGGGTTTGGAAAAGTGTGAATTTTCAAGAACGGGAATCTTATGATATGTTGGGAATCTATTATGATAATCATCCGCGCTTAAAACGCATCTTAATG…	ATGCAGGGTCGTTTGTCTGTTTGGTTAGTCAAGCACGGGATAATTCATAGATCTTTGGGCTTTGATTACCAAGGAATAGAAACTTTACAAATAAAGCCTGAGGATTGGCATTCTATTGCTATCATTTTATATGTATATGGTTACAATTATCTACGTTCCCAATGTGCCTATGATGTAGTACCTGGCGGCCAATTAGCTAGTGTCTATCATCTTACGAGAATAGAGTATGGTGTAGATCAACCAGAAGAGGTGCGCATAAAAGTATTTGCTCCAAGGAGCAATCCTAGAATTCCATCTGTTTTCTGGGTTTGGAAAAGTGTGGATTTTCAAGAGCGGGAATCTTATGATATGTTGGGAGTTTCTTACGATAATCATCCGCGTTTGAAACGTATCTTAATG…	ATGCAGGGTCGTTTGTCTGTTTGGTTAGTCAAGCACGGGATAATTCATAGATCTTTGGGCTTTGATTACCAAGGAATAGAAACTTTACAAATAAAGCCTGAGGATTGGCATTCTATTGCTATCATTTTATATGTATATGGTTACAATTATCTACGTTCCCAATGTGCCTATGATGTAGTACCTGGCGGCCAATTAGCTAGTGTCTATCATCTTACGAGAATAGAGTATGGTGTAGATCAACCAGAAGAGGTGCGCATAAAAGTATTTGCTCCAAGGAGCAATCCTAGAATTCCATCTGTTTTCTGGGTTTGGAAAAGTGTGGATTTTCAAGAGCGGGAATCTTATGATATGTTGGGAGTTTCTTACGATAATCATCCGCGTTTGAAACGTATCTTAATG…	ATGCAGGGTCATTTGTCTGTTTGGTTAGTCAAGCACGGGATAATTCATAGATCTTTGGGCTTTGATTACCAAGGAATAGAAACTTTACAAATAAAGCCCGAGGATTGGCATTCTATTGCTATCATTTTATATGTATATGGTTACAATTATCTACGTTCCCAATGTGCCTATGATGTAGTACCTGGCGGCCAATTAGCTAGTGTCTATCATCTTACGAGAATAGAGTATGGTGTAGATCAACCAGAAGAGGTGCGCATAAAAGTATTTGCTCCAAGGAGCAATCCTAAAATTCCGTCTGTTTTCTGGGTTTGGAAAAGTGTGGATTTTCAAGAGCGGGAATCTTATGATATGTTGGGAGTTTCTTATGATAATCATCCGCGTTTGAAACGTATCTTAATG…	ATGCAGGGTCATTTGTCTGTTTGGTTAGTCAAGCACGGGATAATTCATAGATCTTTGGGCTTTGATTACCAAGGAATAGAAACTTTACAAATAAAGCCCGAGGATTGGCATTCTATTGCTATCATTTTATATGTATATGGTTACAATTATCTACGTTCCCAATGTGCCTATGATGTAGTACCTGGCGGCCAATTAGCTAGTGTCTATCATCTTACGAGAATAGAGTATGGTGTAGATCAACCAGAAGAGGTGCGCATAAAAGTATTTGCTCCAAGGAGCAATCCTAAAATTCCGTCTGTTTTCTGGGTTTGGAAAAGTGTGGATTTTCAAGAGCGGGAATCTTATGATATGTTGGGAGTTTCTTATGATAATCATCCGCGTTTGAAACGTATCTTAATG…	ATGCAGGGTCATTTGTCTGTTTGGTTAGTCAACCACGGGATAATTCATAGATCTTTGGGCTTTGATTACCAAGGAATAGAAACTTTACAAATAAAGCCCGAGGATTGGCATTCTATTGCTATCATTTTATATGTATATGGTTACAATTATCTACGTTCCCAATGTGCCTATGATGTAGTACCTGGCGGCCAATTAGCTAGTGTCTATCATCTTACGAGAATAGAGTATGGTGTAGATCAACCAGAAGAGGTGCGCATAAAAGTATTTGCTCCAAGGAGCAATCCTAGAATTCCGTCTGTTTTCTGGGTTTGGAAAAGTGTGGATTTTCAAGAGCGGGAATCTTATGATATGTTGGGAATTTCTTATGATAATCATCCGCGTTTGAAACGTATCTTAATG…	ATGCAGGGTCATTTGTCTGTTTGGTTAGTCAAGCACGGGATAATTCATAGATCTTTGGGCTTTGATTACCAAGGAATAGAAACTTTACAAATAAAGCCCGAGGATTGGCATTCTATTGCCATCATTTTATATGTATATGGTTACAATTATCTACGTTCCCAATGTGCCTATGATGTAGTACCTGGCGGCCAATTAGCTAGTGTCTATCATCTTACGAGAATAGAGTATGGTGTAGATCAACCAGAAGAGGTGCGCATAAAAGTATTTGCTCCAAGGAGCAATCCTAGAATTCCGTCTGTTTTCTGGGTTTGGAAAAGTGTGGATTTTCAAGAGCGGGAATCTTATGATATGTTGGGAATTTCTTATGATAATCATCCGCGTTTGAAACGTATCTTAATG…	ATGCAGGGTCATTTGTCTGTTTGGTTAGTCAAGCACGGGATAATTCATAGATCTTTGGGCTTTGATTACCAAGGAATAGAAACTTTACAAATAAAGCCCGAGGATTGGCATTCTATTGCTATCATTTTATATGTATATGGTTACAATTATCTACGTTCCCAATGTGCCTATGATGTAGTACCTGGCGGCCAATTAGCTAGTGTCTATCATCTTACGAGAATAGAGTATGGTGTAGATCAACCAGAAGAGGTGCGCATAAAAGTATTTGCTCCAAGGAGCAATCCTAGAATTCCGTCTGTTTTCTGGGTTTGGAAAAGTGTGGATTTTCAAGAGCGGGAATCTTATGATATGTTGGGAATTTCTTATGATAATCATCCGCGTTTGAAACGTATCTTAATG…
	length (bp)	477	477	477	477	477	477	477	477	477	477	477	477	477	477	477	477	477
petA	sequence	ATGCAAACTAGAAATACTTTTTCTTGGATAAAGGAACAGATTACTCGATCCATTTCCATATTGCTCATGATATCTATCATAACTCGGACATCTATTTCAAGTGCATATCCCGTTTTTGCACAGCAGGATTATGAAAATCCACGAGAAGCGACTGGGCGTATTGTATGTGCCAATTGCCATTTAGCTAATAAGCCCGTGGATATTGAGGTTCCACAAGCGGTACTTCCTGATACTGTATTTGAAGCACTTGTTCGAATTCCTTATAATATGCAATTGAAACAAGTTCTTTCTAATGGTAAAAAGGGGGCTTTGAATGTGGGGGCTGTTCTTATTTTACCTGAAGGTTTTGAATTAGCCCCTCCTGATCGTATTTCCCCCGAGATGAAAGAAAAGATAGGC…	ATGCAAACTAGAAATACTTTTTCTTGGATAAAGGAACAGATTACTCGATCCATTTCCATATTGCTCATGATATCTATCATAACTCGGACATCTATTTCAAGTGCATATCCCGTTTTTGCACAGCAGGATTATGAAAATCCACGAGAAGCGACTGGGCGTATTGTATGTGCCAATTGCCATTTAGCTAATAAGCCCGTGGATATTGAGGTTCCACAAGCGGTACTTCCTGATACTGTATTTGAAGCACTTGTTCGAATTCCTTATGATATGCAATTGAAACAAGTTCTTTCTAATGGTAAAAAGGGGGCTTTGAATGTGGGGGCTGTTCTTATTTTACCTGAAGGTTTTGAATTAGCCCCTCCTGATCGTATTTCCCCCGAGATGAAAGAAAAGATAGGC…	ATGCAAACTAGAAATACTTTTTCTTGGATAAAGGAACAGATTACTCGATCCATTTCCATATTGCTCATGATATCTATCATAACTCGGACATCTATTTCAAGTGCATATCCCGTTTTTGCACAGCAGGATTATGAAAATCCACGAGAAGCGACTGGGCGTATTGTATGTGCCAATTGCCATTTAGCTAATAAGCCCGTGGATATTGAGGTTCCACAAGCGGTACTTCCTGATACTGTATTTGAAGCACTTGTTCGAATTCCTTATGATATGCAATTGAAACAAGTTCTTTCTAATGGTAAAAAGGGGGCTTTGAATGTGGGGGCTGTTCTTATTTTACCTGAAGGTTTTGAATTAGCCCCTCCTGATCGTATTTCCCCCGAGATGAAAGAAAAGATAGGC…	ATGCAAACTAGAAATACTTTTTCTTGGATAAAGGAACAGATTACTCGATCCATTTCCATATTGCTCATGATATCTATCATAACTCGGACATCTATTTCAAGTGCATATCCCGTTTTTGCACAGCAGGATTATGAAAATCCACGAGAAGCGACTGGGCGTATTGTATGTGCCAATTGCCATTTAGCTAATAAGCCCGTGGATATTGAGGTTCCACAAGCGGTACTTCCTGATACTGTATTTGAAGCACTTGTTCGAATTCCTTATGATATGCAATTGAAACAAGTTCTTTCTAATGGTAAAAAGGGGGCTTTGAATGTGGGGGCTGTTCTTATTTTACCTGAAGGTTTTGAATTAGCCCCTCCTGATCGTATTTCCCCCGAGATGAAAGAAAAGATAGGC…	ATGCAAACTAGAAATACTTTTTCTTGGATAAAGGAACAGATTACTCGATCCATTTCCATATTGCTCATGATATCTATCATAACTCGGACATCTATTTCAAGTGCATATCCCGTTTTTGCACAGCAGGATTATGAAAATCCACGAGAAGCGACTGGGCGTATTGTATGTGCCAATTGCCATTTAGCTAATAAGCCCGTGGATATTGAGGTTCCACAAGCGGTACTTCCTGATACTGTATTTGAAGCACTTGTTCGAATTCCTTATGATATGCAATTGAAACAAGTTCTTTCTAATGGTAAAAAGGGGGCTTTGAATGTGGGGGCTGTTCTTATTTTACCTGAAGGTTTTGAATTAGCCCCTCCTGATCGTATTTCCCCCGAGATGAAAGAAAAGATAGGC…	ATGCAAACTAGAAATACTTTTTCTTGGATAAAGGAACAGATTACTCGATCCATTTCCATATTGCTCATGATATCTATCATAACTCGGACATCTATTTCAAGTGCATATCCCGTTTTTGCACAGCAGGATTATGAAAATCCACGAGAAGCGACTGGGCGTATTGTATGTGCCAATTGCCATTTAGCTAATAAGCCCGTGGATATTGAGGTTCCACAAGCGGTACTTCCTGATACTGTATTTGAAGCACTTGTTCGAATTCCTTATGATATGCAATTGAAACAAGTTCTTTCTAATGGTAAAAAGGGGGCTTTGAATGTGGGGGCTGTTCTTATTTTACCTGAAGGTTTTGAATTAGCCCCTCCTGATCGTATTTCCCCCGAGATGAAAGAAAAGATAGGC…	ATGCAAACTAGAAATACTTTTTCTTGGATAAAGGAACAGATTACTCGATCCATTTCCATATTGCTCATGATATCTATCATAACTCGGACATCTATTTCAAGTGCATATCCCGTTTTTGCACAGCAGGATTATGAAAATCCACGAGAAGCGACTGGGCGTATTGTATGTGCCAATTGCCATTTAGCTAATAAGCCCGTGGATATTGAGGTTCCACAAGCGGTACTTCCTGATACTGTATTTGAAGCACTTGTTCGAATTCCTTATGATATGCAATTGAAACAAGTTCTTTCTAATGGTAAAAAGGGGGCTTTGAATGTGGGGGCTGTTCTTATTTTACCTGAAGGTTTTGAATTAGCCCCTCCTGATCGTATTTCCCCCGAGATGAAAGAAAAGATAGGC…	ATGCAAACTAGAAATACTTTTTCTTGGATAAAGGAACAGATTACTCGATCCATTTCCATATTGCTCATGATATCTATCATAACTCGGACATCTATTTCAAGTGCATATCCTGTTTTTGCACAGCAGGATTATGAAAATCCACGAGAAGCGACTGGGCGTATTGTATGTGCCAATTGCCATTTAGCTAATAAGCCCGTGGATATTGAGGTTCCACAAGCGGTACTTCCTGATACTGTATTTGAAGCACTTGTTCGAATTCCTTATGATATGCAATTGAAACAAGTTCTTTCTAATGGTAAAAAGGGGGCTTTGAATGTGGGGGCTGTTCTTATTTTACCTGAAGGTTTTGAATTAGCCCCTCCTGATCGTATTTCCCCCGAGATGAAAGAAAAGATAGGC…	ATGCAAACTAGAAAAACTTTTTCTTGGATAAAGGAACAGATTACTCGATACATTTCCGTATCGCTCATGATATATATCATAACTCGGACATCCATTTCAAGTGCATATCCCATTTTTGCACAGCAGGGTTATGAAAATCCACGAGAAGCGACTGGGCGTATTGTATGCGCCAATTGCCATTTAGCTAATAAGCCCGTGGATATTGAGGTTCCACAAGCGGTACTTCCTGATACTGTATTTGAAGCAGTTGTTCGAATTCCTTATGATATGCAATTGAAACAAGTTCTTGCTAATGGTAAAAGGGGGGCTTTGAATGTAGGAGCTGTTCTTATTTTACCTGAGGGTTTTGAATTAGCCCCTCCTGATCGTATTTCTCCCGAGATGAAAGAAAAGATAGGC…	ATGCAAACTAGAAAAACTTTTTCTTGGATAAAGGAACAGATTACTCGATACATTTCCGTATCGCTCATGATATATATCATAACTCGGACATCCATTTCAAGTGCATATCCCATTTTTGCACAGCAGGGTTATGAAAATCCACGAGAAGCGACTGGGCGTATTGTATGCGCCAATTGCCATTTAGCTAATAAGCCCGTGGATATTGAGGTTCCACAAGCGGTACTTCCTGATACTGTATTTGAAGCAGTTGTTCGAATTCCTTATGATATGCAATTGAAACAAGTTCTTGCTAATGGTAAAAGGGGGGCTTTGAATGTGGGAGCTGTTCTTATTTTACCTGAGGGTTTTGAATTAGCCCCTCCTGATCGTATTTCTCCCGAGATGAAAGAAAAGATAGGC…	ATGCAAACTAGAAATACTTTTTCTTGGATAAAGGAACAGATTACTCGATCCATTTCCATATTGCTCATGATATCTATCATAACTCGGACATCTATTTCAAGTGCATATCCCGTTTTTGCACAGCAGGATTATGAAAATCCACGAGAAGCGACTGGGCGTATTGTATGTGCCAATTGCCATTTAGCTAATAAGCCCGTGGATATTGAGGTTCCACAAGCGGTACTTCCTGATACTGTATTTGAAGCACTTGTTCGAATTCCTTATGATATGCAATTGAAACAAGTTCTTTCTAATGGTAAAAAGGGGGCTTTGAATGTGGGGGCTGTTCTTATTTTACCTGAAGGTTTTGAATTAGCCCCTCCTGATCGTATTTCCCCCGAGATGAAAGAAAAGATAGGC…	ATGCAAACTAGAAATACTTTTTCTTGGATAAAGGAACAGATTACTCGATCCATTTCCATATTGCTCATGATATCTATCATAACTCGGACATCTATTTCAAGTGCATATCCCGTTTTTGCACAGCAGGATTATGAAAATCCACGAGAAGCGACTGGGCGTATTGTATGTGCCAATTGCCATTTAGCTAATAAGCCCGTGGATATTGAGGTTCCACAAGCGGTACTTCCTGATACTGTATTTGAAGCACTTGTTCGAATTCCTTATGATATGCAATTGAAACAAGTTCTTTCTAATGGTAAAAAGGGGGCTTTGAATGTGGGGGCTGTTCTTATTTTACCTGAAGGTTTTGAATTAGCCCCTCCTGATCGTATTTCCCCCGAGATGAAAGAAAAGATAGGC…	ATGCAAACTAGAAATACTTTTTCTTGGATAAAGGAACAGATTACTCGATCCATTTCCATATTGCTCATGATATCTATCATAACTCGGACATCTATTTCAAGTGCATATCCCGTTTTTGCACAGCAGGATTATGAAAATCCACGAGAAGCGACTGGGCGTATTGTATGTGCCAATTGCCATTTAGCTAATAAGCCCGTGGATATTGAGGTTCCACAAGCGGTACTTCCTGATACTGTATTTGAAGCACTTGTTCGAATTCCTTATGATATGCAATTGAAACAAGTTCTTTCTAATGGTAAAAAGGGGGCTTTGAATGTGGGGGCTGTTCTTATTTTACCTGAAGGTTTTGAATTAGCCCCTCCTGATCGTATTTCCCCCGAGATGAAAGAAAAGATAGGC…	ATGCAAACTAGAAATACTTTTTCTTGGATAAAGGAACAGATTACTCGATCCATTTCCATATTGCTCATGATATCTATCATAACTCGGACATCTATTTCAAGTGCATATCCCGTTTTTGCACAGCAGGATTATGAAAATCCACGAGAAGCGACTGGGCGTATTGTATGTGCCAATTGCCATTTAGCTAATAAGCCCGTGGATATTGAGGTTCCACAAGCGGTACTTCCTGATACTGTATTTGAAGCACTTGTTCGAATTCCTTATGATATGCAATTGAAACAAGTTCTTTCTAATGGTAAAAAGGGGGCTTTGAATGTGGGGGCTGTTCTTATTTTACCTGAAGGTTTTGAATTAGCCCCTCCTGATCGTATTTCCCCCGAGATGAAAGAAAAGATAGGC…	ATGCAAACTAGAAATACTTTTTCTTGGATAAAGGAACAGATTACTCGATCCATTTCCATATTGCTCATGATATCTATCATAACTTGGACATCTATTTCAAGTGCATATCCCGTATTTGCACAGCAGGATTATGAAAATCCACGAGAAGCGACTGGGCGTATTGTATGTGCCAATTGCCATTTAGCTAATAAGCCCGTGGATATTGAGGTTCCACAAGCGGTACTTCCTGATACTGTATTTGAAGCACTTGTTCGAATTCCTTATGATATGCAATTGAAACAAGTTCTTTCTAATGGTAAAAAGGGGGCTTTGAATGTGGGGGCTGTTCTTATTTTACCTGAAGGTTTTGAATTAGCCCCTCCTGATCGTATTTCCCCCGAGATGAAAGAAAAGATAGGC…	ATGCAAACTAGAAATACTTTTTCTTGGATAAAGGAACAGATTACTCGATCCATTTCCATATTGCTCATGATATCTATCATAACTCGGACATCTATTTCAAGTGCATATCCCGTTTTTGCACAGCAGGATTATGAAAATCCACGAGAAGCGACTGGGCGTATTGTATGTGCCAATTGCCATTTAGCTAATAAGCCCGTGGATATTGAGGTTCCACAAGCGGTACTTCCTGATACTGTATTTGAAGCACTTGTTCGAATTCCTTATAATATGCAATTGAAACAAGTTCTTTCTAATGGTAAAAAGGGGGCTTTGAATGTGGGGGCTGTTCTTATTTTACCTGAAGGTTTTGAATTAGCCCCTCCTGATCGTATTTCCCCCGAGATGAAAGAAAAGATAGGC…	ATGCAAACTAGAAATACTTTTTCTTGGATAAAGGAACAGATTCCTCGATCCATTTCCATATTGCTCATGATATCTATCATAACTCGGACATCTATTTCAAGTGCATATCCCGTTTTTGCACAGCAGGATTATGAAAATCCACGAGAAGCGACTGGGCGTATTGTATGTGCCAATTGCCATTTAGCTAATAAGCCCGTGGATATTGAGGTTCCACAAGCGGTACTTCCTGATACTGTATTTGAAGCACTTGTTCGAATTCCTTATGATATGCAATTGAAACAAGTTCTTTCTAATGGTAAAAAGGGGGCTTTGAATGTGGGGGCTGTTCTTATTTTACCTGAAGGTTTTGAATTAGCCCCTCCTGATCGTATTTCCCCCGAGATGAAAGAAAAGATAGGC…
	length (bp)	963	963	963	963	963	963	963	963	963	963	963	963	963	963	963	963	963
petB	sequence	ATGAGTAAAGTGTATGATTGGTTCGAAGAACGCCTCGAAATTCAGGCGATTGCAGATGATATAACTAGTAAATACGTTCCTCCCCATGTCAACATATTTTATTGTCTAGGAGGAATTACGCTTACTTGTTTTTTAGTACAAGTAGCTACAGGGTTTGCTATGACTTTTTACTATCGTCCAACCGTTACTGAGGCTTTTGCTTCTGTTCAATATATAATGACTGAAGCTAACTTTGGTTGGTTAATCCGATCAGTTCATAGATGGTCAGCAAGTATGATGGTTCTAATGATGATCCTCCATGTATTTCGTGTGTATCTCACCGGTGGATTTAAAAAACCTCGCGAATTAACTTGGGTTACAGGTGTGGTTCTAGGTGTCTTGACCGCATCTTTTGGCGTA…	ATGAGTAAAGTCTATGATTGGTTCGAAGAACGCCTTGAAATTCAGGCGATTGCAGATGATATAACTAGTAAATACGTTCCTCCCCATGTCAACATATTTTATTGTCTAGGAGGAATTACGCTTACTTGTTTTTTAGTACAAGTAGCTACAGGGTTTGCTATGACTTTTTACTATCGTCCAACCGTTACTGAGGCTTTTGCTTCTGTTCAATATATAATGACTGAAGCTAACTTTGGTTGGTTAATCCGATCAGTTCATAGATGGTCAGCAAGTATGATGGTTCTAATGATGATCCTCCATGTATTTCGTGTGTATCTCACCGGTGGATTTAAAAAACCTCGCGAATTAACTTGGGTTACAGGTGTGGTTCTAGGTGTCTTGACCGCATCTTTTGGCGTA…	ATGAGTAAAGTCTATGATTGGTTCGAAGAACGCCTTGAAATTCAGGCGATTGCAGATGATATAACTAGTAAATACGTTCCTCCCCATGTCAACATATTTTATTGTCTAGGAGGAATTACGCTTACTTGTTTTTTAGTACAAGTAGCTACAGGGTTTGCTATGACTTTTTACTATCGTCCAACCGTTACTGAGGCTTTTGCTTCTGTTCAATATATAATGACTGAAGCTAACTTTGGTTGGTTAATCCGATCAGTTCATAGATGGTCAGCAAGTATGATGGTTCTAATGATGATCCTCCATGTATTTCGTGTGTATCTCACCGGTGGATTTAAAAAACCTCGCGAATTAACTTGGGTTACAGGTGTGGTTCTAGGTGTCTTGACCGCATCTTTTGGCGTA…	ATGAGTAAAGTGTATGATTGGTTCGAAGAACGCCTCGAAATTCAGGCGATTGCAGATGATATAACTAGTAAATACGTTCCTCCCCATGTCAACATATTTTATTGTCTAGGAGGAATTACGCTTACTTGTTTTTTAGTACAAGTAGCTACAGGGTTTGCTATGACTTTTTACTATCGTCCAACCGTTACTGAGGCTTTTGCTTCTGTTCAATATATAATGACTGAAGCTAACTTTGGTTGGTTAATCCGATCAGTTCATAGATGGTCAGCAAGTATGATGGTTCTAATGATGATCCTCCATGTATTTCGTGTGTATCTCACCGGTGGATTTAAAAAACCTCGCGAATTAACTTGGGTTACAGGTGTGGTTCTAGGTGTCTTGACCGCATCTTTTGGCGTA…	ATGAGTAAAGTCTATGATTGGTTCGAAGAACGCCTCGAAATTCAGGCGATTGCAGATGATATAACTAGTAAATACGTTCCTCCCCATGTCAACATATTTTATTGTCTAGGAGGAATTACGCTTACTTGTTTTTTAGTACAAGTAGCTACAGGGTTTGCTATGACTTTTTACTATCGTCCAACCGTTACCGAGGCTTTTGCTTCTGTTCAATATATAATGACTGAAGCTAACTTTGGTTGGTTAATCCGATCAGTTCATAGATGGTCAGCAAGTATGATGGTTCTAATGATGATCCTCCATGTATTTCGTGTGTATCTCACCGGTGGATTTAAAAAACCTCGCGAATTAACTTGGGTTACAGGTGTGGTTCTAGGTGTCTTGACCGCATCTTTTGGCGTA…	ATGAGTAAAGTCTATGATTGGTTCGAAGAACGCCTCGAAATTCAGGCGATTGCAGATGATATAACTAGTAAATACGTTCCTCCCCATGTCAACATATTTTATTGTCTAGGAGGAATTACGCTTACTTGTTTTTTAGTACAAGTAGCTACAGGGTTTGCTATGACTTTTTACTATCGTCCAACCGTTACTGAGGCTTTTGCTTCTGTTCAATATATAATGACTGAAGCTAACTTTGGTTGGTTAATCCGATCAGTTCATAGATGGTCAGCAAGTATGATGGTTCTAATGATGATCCTCCATGTATTTCGTGTGTATCTCACCGGTGGATTTAAAAAACCTCGCGAATTAACTTGGGTTACAGGTGTGGTTCTAGGTGTCTTGACCGCATCTTTTGGCGTA…	ATGAGTAAAGTCTATGATTGGTTCGAAGAACGCCTTGAAATTCAGGCGATTGCAGATGATATAACTAGTAAATACGTTCCTCCCCATGTCAACATATTTTATTGTCTAGGAGGAATTACGCTTACTTGTTTTTTAGTACAAGTAGCTACAGGGTTTGCTATGACTTTTTACTATCGTCCAACCGTTACTGAGGCTTTTGCTTCTGTTCAATATATAATGACTGAAGCTAACTTTGGTTGGTTAATCCGATCAGTTCATAGATGGTCAGCAAGTATGATGGTTCTAATGATGATCCTCCATGTATTTCGTGTGTATCTCACCGGTGGATTTAAAAAACCTCGCGAATTAACTTGGGTTACAGGTGTGGTTCTAGGTGTCTTGACCGCATCTTTTGGCGTA…	ATGAGTAAAGTCTATGATTGGTTCGAAGAACGCCTCGAAATTCAGGCGATTGCAGATGATATAACTAGTAAATACGTTCCTCCCCATGTCAACATATTTTATTGTCTAGGAGGAATTACGCTTACTTGTTTTTTAGTACAAGTAGCTACAGGGTTTGCTATGACTTTTTACTATCGTCCAACTGTTACTGAGGCTTTTGCTTCTGTTCAATATATAATGACTGAAGCTAACTTTGGTTGGTTAATCCGATCAGTTCATAGATGGTCAGCAAGTATGATGGTTCTAATGATGATCCTCCATGTATTTCGTGTGTATCTCACCGGTGGATTTAAAAAACCTCGCGAATTAACTTGGGTTACAGGTGTGGTTCTAGGTGTCTTGACCGCATCTTTTGGCGTA…	AAGGTTCAATTGTCCGAAATGAATTTCTAGATGAGTAATAAAGTCTATGATTGGTTCGAAGAACGTCTCGAAATTCGGGCGATTGCAGATGATATAACTAGTAAATATGTTCCTCCTCATGTCAACATATTTTATTGTTTAGGAGGAATTACGCTTACTTGTTTTTTAGTACAAGTAGCTACAGGGTTTGCTATGACTTTTTACTATCGTCCGACCGTTAGTGAGGCTTTTACTTCTGTTCAATACATAATGACTGAAGCTAACTTTGGTTGGTTAATCCGATCAGTTCATCGATGGTCGGCAAGTATGATGGTTCTAATGATGATCCTGCATGTATTTCGTGTGTATCTCACCGGTGGATTTAAAAAACCTCGCGAATTGACTTGGGTTACTGGTGTG…	AAGGTTCAATTGTCCGAAATGAATTTCTAGATGAGTAATAAAGTCTATGATTGGTTCGAAGAACGTCTCGAAATTCGGGCGATTGCAGATGATATAACTAGTAAATATGTTCCTCCTCATGTCAACATATTTTATTGTTTAGGAGGAATTACGCTTACTTGTTTTTTAGTACAAGTAGCTACAGGGTTTGCTATGACTTTTTACTATCGTCCGACCGTTAGTGAGGCTTTTACTTCTGTTCAATACATAATGACTGAAGCTAACTTTGGTTGGTTAATCCGATCAGTTCATCGATGGTCGGCAAGTATGATGGTTCTAATGATGATCCTGCATGTATTTCGTGTGTATCTCACCGGTGGATTTAAAAAACCTCGCGAATTGACTTGGGTTACTGGTGTG…	ATGAGTAAAGTCTATGATTGGTTCGAAGAACGCCTTGAAATTCAGGCGATTGCAGATGATATAACTAGTAAATACGTTCCTCCCCATGTCAACATATTTTATTGTCTAGGAGGAATTACGCTTACTTGTTTTTTAGTACAAGTAGCTACAGGGTTTGCTATGACTTTTTACTATCGTCCAACCGTTACTGAGGCTTTTGCTTCTGTTCAATATATAATGACTGAAGCTAACTTTGGTTGGTTAATCCGATCAGTTCATAGATGGTCAGCAAGTATGATGGTTCTAATGATGATCCTCCATGTATTTCGTGTGTATCTCACCGGTGGATTTAAAAAACCTCGCGAATTAACTTGGGTTACAGGTGTGGTTCTAGGTGTCTTGACCGCATCTTTTGGCGTA…	ATGAGTAAAGTCTATGATTGGTTCGAAGAACGCCTTGAAATTCAGGCGATTGCAGATGATATAACTAGTAAATACGTTCCTCCCCATGTCAACATATTTTATTGTCTAGGAGGAATTACGCTTACTTGTTTTTTAGTACAAGTAGCTACAGGGTTTGCTATGACTTTTTACTATCGTCCAACCGTTACTGAGGCTTTTGCTTCTGTTCAATATATAATGACTGAAGCTAACTTTGGTTGGTTAATCCGATCAGTTCATAGATGGTCAGCAAGTATGATGGTTCTAATGATGATCCTCCATGTATTTCGTGTGTATCTCACCGGTGGATTTAAAAAACCTCGCGAATTAACTTGGGTTACAGGTGTGGTTCTAGGTGTCTTGACCGCATCTTTTGGCGTA…	ATGTACCGTTCTGGGAGGGGGAGTCTTACCTATCTCAATAAAGTCTATGATTGGTTCGAAGAACGCCTCGAAATTCAGGCGATTGCAGATGATATAACTAGTAAATACGTTCCTCCCCATGTCAACATATTTTATTGTCTAGGAGGAATTACGCTTACTTGTTTTTTAGTACAAGTAGCTACAGGGTTTGCTATGACTTTTTACTATCGTCCAACCGTTACTGAGGCTTTTGCTTCTGTTCAATATATAATGACTGAAGCTAACTTTGGTTGGTTAATCCGATCAGTTCATAGATGGTCAGCAAGTATGATGGTTCTAATGATGATCCTCCATGTATTTCGTGTGTATCTCACCGGTGGATTTAAAAAACCTCGCGAATTAACTTGGGTTACAGGTGTG…	ATGTACCGTTCTGGGAGGGGGAGTCTTACCTATCTCAATAAAGTCTATGATTGGTTCGAAGAACGCCTCGAAATTCAGGCGATTGCAGATGATATAACTAGTAAATACGTTCCTCCCCATGTCAACATATTTTATTGTCTAGGAGGAATTACGCTTACTTGTTTTTTAGTACAAGTAGCTACAGGGTTTGCTATGACTTTTTACTATCGTCCAACCGTTACTGAGGCTTTTGCTTCTGTTCAATATATAATGACTGAAGCTAACTTTGGTTGGTTAATCCGATCAGTTCATAGATGGTCAGCAAGTATGATGGTTCTAATGATGATCCTCCATGTATTTCGTGTGTATCTCACCGGTGGATTTAAAAAACCTCGCGAATTAACTTGGGTTACAGGTGTG…	ATGAGTAAAGTTTATGATTGGTTCGAAGAACGCCTCGAAATTCAGGCGATTGCAGATGATATAACTAGTAAATACGTTCCTCCCCATGTCAACATATTTTATTGTCTAGGAGGAATTACGCTTACTTGTTTTTTAGTACAAGTAGCTACAGGGTTTGCTATGACTTTTTACTATCGTCCAACCGTTACTGAGGCTTTTGCTTCTGTTCAATATATAATGACTGAAGCTAACTTTGGTTGGTTAATCCGATCAGTTCATAGATGGTCAGCAAGTATGATGGTTCTAATGATGATCCTCCATGTATTTCGTGTGTATCTCACCGGTGGATTTAAAAAACCTCGCGAATTAACTTGGGTTACAGGTGTGGTTCTAGGTGTCTTGACCGCATCTTTTGGCGTA…	ATGAGTAAAGTGTATGATTGGTTCGAAGAACGCCTCGAAATTCAGGCGATTGCAGATGATATAACTAGTAAATACGTTCCTCCCCATGTCAACATATTTTATTGTCTAGGAGGAATTACGCTTACTTGTTTTTTAGTACAAGTAGCTACAGGGTTTGCTATGACTTTTTACTATCGTCCAACCGTTACTGAGGCTTTTGCTTCTGTTCAATATATAATGACTGAAGCTAACTTTGGTTGGTTAATCCGATCAGTTCATAGATGGTCAGCAAGTATGATGGTTCTAATGATGATCCTCCATGTATTTCGTGTGTATCTCACCGGTGGATTTAAAAAACCTCGCGAATTAACTTGGGTTACAGGTGTGGTTCTAGGTGTCTTGACCGCATCTTTTGGCGTA…	ATGAGTAAAGTCTATGATTGGTTCGAAGAACGCCTCGAAATTCAGGCGATTGCAGATGATATAACTAGTAAATACGTTCCTCCCCATGTCAACATATTTTATTGTCTAGGAGGAATTACGCTTACTTGTTTTTTAGTACAAGTAGCTACAGGGTTTGCTATGACTTTTTACTATCGTCCAACCGTTACTGAGGCTTTTGCTTCTGTTCAATATATAATGACTGAAGCTAACTTTGGTTGGTTAATCCGATCAGTTCATAGATGGTCAGCAAGTATGATGGTTCTAATGATGATCCTCCATGTATTTCGTGTGTATCTCACCGGTGGATTTAAAAAACCTCGCGAATTAACTTGGGTTACAGGTGTGGTTCTAGGTGTCTTGACCGCATCTTTTGGCGTA…
	length (bp)	648	648	648	648	648	648	648	648	681	681	648	648	681	681	648	648	648
petD	sequence	ATGGGAGTAACAAAAAAACCTGACTTGAATGATCCTGTATTAAGAGCTAAATTGGCTAAAGGAATGGGTCATAATTATTACGGAGAGCCTGCATGGCCCAACGATCTTTTATATATTTTTCCAGTAGTCATTCTAGGTACTATTGCATGTAACGTAGGTTTAGCGGTTTTAGAACCATCAATGATTGGTGAACCAGCAGATCCATTTGCAACCCCCTTGGAAATATTACCTGAATGGTATTTCTTTCCCGTATTTCAAATACTTCGAACAGTACCCAATAAATTATTGGGTGTTCTTTTAATGGTTTCAGTACCTGCGGGATTATTAACAGTACCTTTTTTAGAGAATGTTAATAAATTTCAAAATCCATTTCGTCGTCCAGTAGCGACAAGCGTCTTT…	CACTTCCCAATGATACGTAAACAAGGCATTTCTGGTCCTTTATAGATGGGAACAAAAAAACCTGACTTGAATGATCCTGTATTAAGAGCTAAATTGGCTAAAGGAATGGGTCATAATTATTACGGAGAGCCTGCATGGCCCAACGATCTTTTATATATTTTTCCAGTAGTCATTCTAGGTACTATTGCATGTAACGTAGGTTTAGCGGTTTTAGAACCATCAATGATTGGTGAACCAGCAGATCCATTTGCAACCCCCTTGGAAATATTACCTGAATGGTATTTCTTTCCCGTATTTCAAATACTTCGAACAGTACCCAATAAATTATTGGGTGTTCTTTTAATGGTTTCAGTACCTGCGGGGTTATTAACAGTACCTTTTTTAGAGAATGTTAATAAA…	TTCCCAATGATACGTAAACAAGGCATTTCTGGTCCTTTATAGATGGGAATAACAAAAAAACCTGACTTGAATGATCCTGTATTAAGAGCTAAATTGGCTAAAGGAATGGGTCATAATTATTACGGAGAGCCTGCATGGCCCAACGATCTTTTATATATTTTTCCAGTAGTCATTCTAGGTACTATTGCATGTAACGTAGGTTTAGCGGTTTTAGAACCATCAATGATTGGTGAACCAGCAGATCCATTTGCAACCCCCTTGGAAATATTACCTGAATGGTATTTCTTTCCCGTATTTCAAATACTTCGAACAGTACCCAATAAATTATTGGGTGTTCTTTTAATGGTTTCAGTACCTGCGGGGTTATTAACAGTACCTTTTTTAGAGAATGTTAATAAA…	TTCCCAATGATACGTAAACAAGGCATTTCTGGTCCTTTATAGATGGGAATAACAAAAAAACCTGACTTGAATGATCCTGTATTAAGAGCTAAATTGGCTAAAGGAATGGGTCATAATTATTACGGAGAGCCTGCATGGCCCAACGATCTTTTATATATTTTTCCAGTAGTCATTCTAGGTACTATTGCATGTAACGTAGGTTTAGCGGTTTTAGAACCATCAATGATTGGTGAACCAGCAGATCCATTTGCAACCCCCTTGGAAATATTACCTGAATGGTATTTCTTTCCCGTATTTCAAATACTTCGAACAGTACCCAATAAATTATTGGGTGTTCTTTTAATGGTTTCAGTACCTGCGGGATTATTAACAGTACCTTTTTTAGAGAATGTTAATAAA…	TTCCCAATGATACGTAAACAAGGCATTTCTGGTCCTTTATAGATGGGAATAACAAAAAAACCTGACTTGAATGATCCTGTATTAAGAGCTAAATTGGCTAAAGGAATGGGTCATAATTATTACGGAGAGCCTGCATGGCCCAACGATCTTTTATATATTTTTCCAGTAGTCATTCTAGGGACTATTGCATGTAACGTAGGTTTAGCGGTTTTAGAACCATCAATGATTGGTGAACCAGCAGATCCATTTGCAACCCCCTTGGAAATATTACCTGAATGGTATTTCTTTCCCGTATTTCAAATACTTCGAACAGTACCCAATAAATTATTGGGTGTTCTTTTAATGGTTTCAGTACCTGCGGGATTATTAACAGTACCTTTTTTAGAGAATGTTAATAAA…	TTCCCAATGATACGTAAACAAGGCATTTCTGGTCCTTTATAGATGGGAATAACAAAAAAACCTGACTTGAATGATCCTGTATTAAGAGCTAAATTGGCTAAAGGAATGGGTCATAATTATTACGGAGAGCCTGCATGGCCCAACGATCTTTTATATATTTTTCCAGTAGTCATTCTAGGTACTATTGCATGTAACGTAGGTTTAGCGGTTTTAGAACCATCAATGATTGGTGAACCAGCAGATCCATTTGCAACCCCCTTGGAAATATTACCTGAATGGTATTTCTTTCCCGTATTTCAAATACTTCGAACAGTACCCAATAAATTATTGGGTGTTCTTTTAATGGTTTCAGTACCTGCGGGATTATTAACAGTACCTTTTTTAGAGAATGTTAATAAA…	TTCCCAATGATACGTAAACAAGGCATTTCTGGTCCTTTATAGATGGGAGTAACAAAAAAACCTGACTTGAATGATCCTGTATTAAGAGCTAAATTGGCTAAAGGAATGGGTCATAATTATTACGGAGAGCCTGCATGGCCCAACGATCTTTTATATATTTTTCCAGTAGTCATTCTAGGTACTATTGCATGTAACGTAGGTTTAGCGGTTTTAGAACCATCAATGATTGGTGAACCAGCAGATCCATTTGCAACCCCCTTGGAAATATTACCTGAATGGTATTTCTTTCCCGTATTTCAAATACTTCGAACAGTACCCAATAAATTATTGGGTGTTCTTTTAATGGTTTCAGTACCTGCGGGGTTATTAACAGTACCTTTTTTAGAGAATGTTAATAAA…	CACTTCCCAATGATACGTAAACAAGGCATTTCTGGTCCTTTATAGATGGGAACAAAAAAACCTGACTTGAATGATCCTGTATTAAGAGCTAAATTGGCTAAAGGAATGGGTCATAATTATTACGGAGAGCCTGCATGGCCCAACGATCTTTTATATATTTTTCCAGTAGTCATTCTAGGTACTATTGCATGTAACGTAGGTTTAGCGGTTTTAGAACCATCAATGATTGGTGAACCAGCAGATCCATTTGCAACCCCCTTGGAAATATTACCTGAATGGTATTTCTTTCCCGTATTTCAAATACTTCGAACAGTACCCAATAAATTATTGGGTGTTCTTTTAATGGTTTCAGTACCTGCGGGATTATTAACAGTACCTTTTTTAGAGAATGTTAATAAA…	ATGGGAGTAACAAAAAAACCTGACTTAAATGATCCTGTATTAAGAGCTAAATTAGCTAAAGGAATGGGTCATAATTATTACGGAGAGCCTGCATGGCCCAACGATCTTTTATATATTTTTCCAGTAGTAATTCTGGGTACTATTGCATGTAACGTAGGTTTAGCGGTTTTAGAACCATCAATGATTGGTGAACCAGCAGATCCATTTGCAACCCCTTTGGAAATATTACCCGAATGGTATTTCTTTCCCGTATTTCAAATCCTTCGAACAGTACCCAATAAATTATTGGGTGTTCTTTTAATGGTTTCAGTACCTGCGGGATTATTAACAGTACCTTTTTTAGAGAATGTTAATAAATTCCAAAATCCATTTCGTCGTCCAGTAGCGACAACCGTCTTT…	ATGGGAGTAACAAAAAAACCTGACTTAAATGATCCTGTATTAAGAGCTAAATTAGCTAAAGGAATGGGTCATAATTATTACGGAGAGCCTGCATGGCCCAACGATCTTTTATATATTTTTCCAGTAGTAATTCTGGGTACTATTGCATGTAACGTAGGTTTAGCGGTTTTAGAACCATCAATGATTGGTGAACCAGCAGATCCATTTGCAACCCCTTTGGAAATATTACCCGAATGGTATTTCTTTCCCGTATTTCAAATCCTTCGAACAGTACCCAATAAATTATTGGGTGTTCTTTTAATGGTTTCAGTACCTGCGGGATTATTAACAGTACCTTTTTTAGAGAATGTTAATAAATTCCAAAATCCATTTCGTCGTCCAGTAGCGACAACCGTCTTT…	TTCCCAATGATACGTAAACAAGGCATTTCTGGTCCTTTATAGATGGGAATAACAAAAAAACCTGACTTGAATGATCCTGTATTAAGAGCTAAATTGGCTAAAGGAATGGGTCATAATTATTACGGAGAGCCTGCATGGCCCAACGATCTTTTATATATTTTTCCAGTAGTCATTCTAGGTACTATTGCATGTAACGTAGGTTTAGCGGTTTTAGAACCATCAATGATTGGTGAACCAGCAGATCCATTTGCAACCCCCTTGGAAATATTACCTGAATGGTATTTCTTTCCCGTATTTCAAATACTTCGAACAGTACCCAATAAATTATTGGGTGTTCTTTTAATGGTTTCAGTACCTGCGGGGTTATTAACAGTACCTTTTTTAGAGAATGTTAATAAA…	CACTTCCCAATGATACGTAAACAAGGCATTTCTGGTCCTTTATAGATGGGAACAAAAAAACCTGACTTGAATGATCCTGTATTAAGAGCTAAATTGGCTAAAGGAATGGGTCATAATTATTACGGAGAGCCTGCATGGCCCAACGATCTTTTATATATTTTTCCAGTAGTCATTCTAGGTACTATTGCATGTAACGTAGGTTTAGCGGTTTTAGAACCATCAATGATTGGTGAACCAGCAGATCCATTTGCAACCCCCTTGGAAATATTACCTGAATGGTATTTCTTTCCCGTATTTCAAATACTTCGAACAGTACCCAATAAATTATTGGGTGTTCTTTTAATGGTTTCAGTACCTGCGGGGTTATTAACAGTACCTTTTTTAGAGAATGTTAATAAA…	ATGTCCGGTTCCTTCGGAGGATGGATCTATAAGAATTCACCTATCCCAATAACAAAAAAACCTGACTTGAATGATCCTGTATTAAGAGCTAAATTGGCTAAAGGAATGGGTCATAATTATTACGGAGAGCCTGCATGGCCCAATGATCTTTTATATATTTTTCCAGTAGTCATTCTAGGTACTATTGCATGTAACGTAGGTTTAGCGGTTTTAGAACCATCAATGATTGGTGAACCAGCAGATCCATTTGCAACCCCCTTGGAAATATTACCTGAATGGTATTTCTTTCCCGTATTTCAAATACTTCGAACAGTACCCAATAAATTATTGGGTGTTCTTTTAATGGTTTCAGTACCTGCGGGATTATTAACAGTACCTTTTTTAGAGAATGTTAATAAA…	ATGTCCGGTTCCTTCGGAGGATGGATCTATAAGAATTCACCTATCCCAATAACAAAAAAACCTGACTTGAATGATCCTGTATTAAGAGCTAAATTGGCTAAAGGAATGGGTCATAATTATTACGGAGAGCCTGCATGGCCCAATGATCTTTTATATATTTTTCCAGTAGTCATTCTAGGTACTATTGCATGTAACGTAGGTTTAGCGGTTTTAGAACCATCAATGATTGGTGAACCAGCAGATCCATTTGCAACCCCCTTGGAAATATTACCTGAATGGTATTTCTTTCCCGTATTTCAAATACTTCGAACAGTACCCAATAAATTATTGGGTGTTCTTTTAATGGTTTCAGTACCTGCGGGATTATTAACAGTACCTTTTTTAGAGAATGTTAATAAA…	TTCCCAATGATACGTAAACAAGGCATTTCTGGTCCTTTATAGATGGGAGTAACAAAAAAACCTGACTTGAATGATCCTGTATTAAGAGCTAAATTGGCTAAAGGAATGGGTCATAATTATTACGGAGAGCCTGCATGGCCCAACGATCTTTTATATATTTTTCCAGTAGTCATTCTAGGTACTATTGCATGTAACGTAGGTTTAGCGGTTTTAGAACCATCAATGATTGGTGAACCAGCAGATCCATTTGCAACCCCCTTGGAAATATTACCTGAATGGTATTTCTTTCCCGTATTTCAAATACTTCGAACAGTACCCAATAAATTATTGGGTGTTCTTTTAATGGTTTCAGTACCTGCGGGATTATTAACAGTACCTTTTTTAGAGAATGTTAATAAA…	TTCCCAATGATACGTAAACAAGGCATTTCTGGTCCTTTATAGATGGGAGTAACAAAAAAACCTGACTTGAATGATCCTGTATTAAGAGCTAAATTGGCTAAAGGAATGGGTCATAATTATTACGGAGAGCCTGCATGGCCCAACGATCTTTTATATATTTTTCCAGTAGTCATTCTAGGTACTATTGCATGTAACGTAGGTTTAGCGGTTTTAGAACCATCAATGATTGGTGAACCAGCAGATCCATTTGCAACCCCCTTGGAAATATTACCTGAATGGTATTTCTTTCCCGTATTTCAAATACTTCGAACAGTACCCAATAAATTATTGGGTGTTCTTTTAATGGTTTCAGTACCTGCGGGATTATTAACAGTACCTTTTTTAGAGAATGTTAATAAA…	TTCCCAATGATACGTAAACAAGGCATTTCTGGTCCTTTATAGATGGGAGTAACAAAAAAACCTGACTTGAATGATCCTGTATTAAGAGCTAAATTGGCTAAAGGAATGGGTCATAATTATTACGGAGAGCCTGCATGGCCCAACGATCTTTTATATATTTTTCCAGTAGTCATTCTAGGTACTATTGCATGTAACGTAGGTTTAGCGGTTTTAGAACCATCAATGATTGGTGAACCAGCAGATCCATTTGCAACCCCCTTGGAAATATTACCTGAATGGTATTTCTTTCCCGTATTTCAAATACTTCGAACAGTACCCAATAAATTATTGGGTGTTCTTTTAATGGTTTCAGTACCTGCGGGATTATTAACAGTACCTTTTTTAGAGAATGTTAATAAA…
	length (bp)	483	525	525	525	525	525	525	525	483	483	525	525	525	525	525	525	525
petG	sequence	ATGATTGAAGTTTTTCTATTTGGAATCGTGTTAGGTCTAATTCCTATTACTTTGGCTGGATTATTCGTAACTGCATATTTACAATACATACGCGGTGATCAGTTGGATCTTTGA	ATGATTGAAGTTTTTCTATTTGGAATCGTGTTAGGTCTAATTCCTATTACTTTGGCTGGATTATTCGTAACTGCATATTTACAATACATACGCGGTGATCAGTTGGATCTTTGA	ATGATTGAAGTTTTTCTATTTGGAATCGTGTTAGGTCTAATTCCTATTACTTTGGCTGGATTATTCGTAACTGCATATTTACAATACATACGCGGTGATCAGTTGGATCTTTGA	ATGATTGAAGTTTTTCTATTTGGAATCGTGTTAGGTCTAATTCCTATTACTTTGGCTGGATTATTCGTAACTGCATATTTACAATACATACGCGGTGATCAGTTGGATCTTTGA	ATGATTGAAGTTTTTCTATTTGGAATCGTGTTAGGTCTAATTCCTATTACTTTGGCTGGATTATTCGTAACTGCATATTTACAATACATACGCGGTGATCAGTTGGATCTTTGA	ATGATTGAAGTTTTTCTATTTGGAATCGTGTTAGGTCTAATTCCTATTACTTTGGCTGGATTATTCGTAACTGCATATTTACAATACATACGCGGTGATCAGTTGGATCTTTGA	ATGATTGAAGTTTTTCTATTTGGAATCGTGTTAGGTCTAATTCCTATTACTTTGGCTGGATTATTCGTAACTGCATATTTACAATACATACGCGGTGATCAGTTGGATCTTTGA	ATGATTGAAGTTTTTCTATTTGGAATCGTGTTAGGTCTAATTCCTATTACTTTGGCTGGATTATTCGTAACTGCATATTTACAATACATACGCGGTGATCAGTTGGATCTTTGA	ATGATTGAAGTTTTTCTATTTGGAATCGTGTTAGGTCTAATTCCTATTACTTTGGCTGGATTATTCGTAACTGCATATTTACAATACAGACGTGGTGATCAGTTGGACCTTTGA	ATGATTGAAGTTTTTCTATTTGGAATCGTGTTAGGTCTAATTCCTATTACTTTGGCTGGATTATTCGTAACTGCATATTTACAATACAGACGTGGTGATCAGTTGGACCTTTGA	ATGATTGAAGTTTTTCTATTTGGAATCGTGTTAGGTCTAATTCCTATTACTTTGGCTGGATTATTCGTAACTGCATATTTACAATACATACGCGGTGATCAGTTGGATCTTTGA	ATGATTGAAGTTTTTCTATTTGGAATCGTGTTAGGTCTAATTCCTATTACTTTGGCTGGATTATTCGTAACTGCATATTTACAATACATACGCGGTGATCAGTTGGATCTTTGA	ATGATTGAAGTTTTTCTATTTGGAATCGTGTTAGGTCTAATTCCTATTACTTTGGCTGGATTATTCGTAACTGCATATTTACAATACATACGCGGTGATCAGTTGGATCTTTGA	ATGATTGAAGTTTTTCTATTTGGAATCGTGTTAGGTCTAATTCCTATTACTTTGGCTGGATTATTCGTAACTGCATATTTACAATACATACGCGGTGATCAGTTGGATCTTTGA	ATGATTGAAGTTTTTCTATTTGGAATCGTGTTAGGTCTAATTCCTATTACTTTGGCTGGATTATTCGTAACTGCATATTTACAATACATACGCGGTGATCAGTTGGATCTTTAA	ATGATTGAAGTTTTTCTATTTGGAATCGTGTTAGGTCTAATTCCTATTACTTTGGCTGGATTATTCGTAACTGCATATTTACAATACATACGCGGTGATCAGTTGGATCTTTGA	ATGATTGAAGTTTTTCTATTTGGAATCGTGTTAGGTCTAATTCCTATTACTTTGGCTGGATTATTCGTAACTGCATATTTACAATACATACGCGGTGATCAGTTGGATCTTTGA
	length (bp)	114	114	114	114	114	114	114	114	114	114	114	114	114	114	114	114	114
petL	sequence	ATGTCTATTATAACTAGTTATTTCGGTTTTTTATTAGCGGCTTTAACTATAACCTCAGCTCTATTTATTGGTCTGAGCAAGATACGACTTATTTGA	ATGCCTATTATAACTAGTTATTTCGGTTTTTTATTAGCGGCTTTAACTATAACCTCAGCTCTATTTATTGGTCTGAGCAAGATACGACTTATTTGA	ATGCCTATTATAACTAGTTATTTCGGTTTTTTATTAGCGGCTTTAACTATAACCTCAGCTCTATTTATTGGTCTGAGCAAGATACGACTTATTTGA	ATGTCTATTATAACTAGTTATTTCGGTTTTTTATTAGCGGCTTTAACTATAACCTCAGCTCTATTTATTGGTCTGAGCAAGATACGACTTATTTGA	ATGCCTATTATAACTAGTTATTTCGGTTTTTTATTAGCGGCTTTAACTATAACCTCAGCTCTATTTATTGGTCTGAGCAAGATACGACTTATTTGA	ATGCCTATTATAACTAGTTATTTCGGTTTTTTATTAGCGGCTTTAACTATAACCTCAGCTCTATTTATTGGTCTGAGCAAGATACGACTTATTTGA	ATGCCTATTATAACTAGTTATTTCGGTTTTTTATTAGCGGCTTTAACTATAACCTCAGCTCTATTTATTGGTCTGAGCAAGATACGACTTATTTGA	ATGCCTATTATAACTAGTTATTTCGGTTTTTTATTAGCGGCTTTAACTATAACCTCAGCTCTATTTATTGGTCTGAGCAAGATACGACTTATTTGA	ATGCCTACTATAACTAGTTATTTCGGTTTTTTACTAGCGGCTTTAACTATAACCTCAGCTCTCTTTATTGGTCTGAGCAAGATACGACTTATTTGA	ATGCCTACTATAACTAGTTATTTCGGTTTTTTACTAGCGGCTTTAACTATAACCTCAGCTCTCTTTATTGGTCTGAGCAAGATACGACTTATTTGA	ATGCCTATTATAACTAGTTATTTCGGTTTTTTATTAGCGGCTTTAACTATAACCTCAGCTCTATTTATTGGTCTGAGCAAGATACGACTTATTTGA	ATGCCTATTATAACTAGTTATTTCGGTTTTTTATTAGCGGCTTTAACTATAACCTCAGCTCTATTTATTGGTCTGAGCAAGATACGACTTATTTGA	ATGCCTATTATAACTAGTTATTTCGGTTTTTTATTAGCGGCTTTAACTATAACCTCAGCTCTATTTATTGGTCTGAGCAAGATACGACTTATTTGA	ATGCCTATTATAACTAGTTATTTCGGTTTTTTATTAGCGGCTTTAACTATAACCTCAGCTCTATTTATTGGTCTGAGCAAGATACGACTTATTTGA	ATGCCTATTATAACTAGTTATTTCGGTTTTTTATTAGCGGCTTTAACTATAACCTCAGCTCTATTTATTGGTCTGAGCAAGATACGACTTATTTGA	ATGTCTATTATAACTAGTTATTTCGGTTTTTTATTAGCGGCTTTAACTATAACCTCAGCTCTATTTATTGGTCTGAGCAAGATACGACTTATTTGA	ATGCCTATTATAACTAGTTATTTCGGTTTTTTATTAGCGGCTTTAACTATAACCTCAGCTCTATTTATTGGTCTGAGCAAGATACGACTTATTTGA
	length (bp)	96	96	96	96	96	96	96	96	96	96	96	96	96	96	96	96	96
petN	sequence	ATGGATATAGTAAGTCTCGCTTGGGCTGCTTTAATGGTAGTCTTTACATTTTCTCTTTCACTCGTAGTATGGGGAAGAAGTGGACTCTAG	ATGGATATAGTAAGTCTCGCTTGGGCTGCTTTAATGGTAGTCTTTACATTTTCTCTTTCACTCGTAGTATGGGGAAGAAGTGGACTCTAG	ATGGATATAGTAAGTCTCGCTTGGGCTGCTTTAATGGTAGTCTTTACATTTTCTCTTTCACTCGTAGTATGGGGAAGAAGTGGACTCTAG	ATGGATATAGTAAGTCTCGCTTGGGCTGCTTTAATGGTAGTCTTTACATTTTCTCTTTCACTCGTAGTATGGGGAAGAAGTGGACTCTAG	ATGGATATAGTAAGTCTCGCTTGGGCTGCTTTAATGGTAGTCTTTACATTTTCTCTTTCACTCGTAGTATGGGGAAGAAGTGGACTCTAG	ATGGATATAGTAAGTCTCGCTTGGGCTGCTTTAATGGTAGTCTTTACATTTTCTCTTTCACTCGTAGTATGGGGAAGAAGTGGACTCTAG	ATGGATATAGTAAGTCTCGCTTGGGCTGCTTTAATGGTAGTCTTTACATTTTCTCTTTCACTCGTAGTATGGGGAAGAAGTGGACTCTAG	ATGGATATAGTAAGTCTCGCTTGGGCTGCTTTAATGGTAGTCTTTACATTTTCTCTTTCACTCGTAGTATGGGGAAGAAGTGGACTCTAG	ATGGATATAGTAAGTCTCGCTTGGGCTGCTTTAATGGTAGTCTTTACATTTTCTCTTTCACTCGTAGTATGGGGAAGAAGTGGACTCTAG	ATGGATATAGTAAGTCTCGCTTGGGCTGCTTTAATGGTAGTCTTTACATTTTCTCTTTCACTCGTAGTATGGGGAAGAAGTGGACTCTAG	ATTCACATGGATATAGTAAGTCTCGCTTGGGCTGCTTTAATGGTAGTCTTTACATTTTCTCTTTCACTCGTAGTATGGGGAAGAAGTGGACTCTAG	ATGGATATAGTAAGTCTCGCTTGGGCTGCTTTAATGGTAGTCTTTACATTTTCTCTTTCACTCGTAGTATGGGGAAGAAGTGGACTCTAG	ATGGATATAGTAAGTCTCGCTTGGGCTGCTTTAATGGTAGTCTTTACATTTTCTCTTTCACTCGTAGTATGGGGAAGAAGTGGACTCTAG	ATGGATATAGTAAGTCTCGCTTGGGCTGCTTTAATGGTAGTCTTTACATTTTCTCTTTCACTCGTAGTATGGGGAAGAAGTGGACTCTAG	ATGGATATAGTAAGTCTCGCTTGGGCTGCTTTAATGGTAGTCTTTACGTTTTCTCTTTCACTCGTAGTATGGGGAAGAAGTGGACTCTAG	ATGGATATAGTAAGTCTCGCTTGGGCTGCTTTAATGGTAGTCTTTACATTTTCTCTTTCACTCGTAGTATGGGGAAGAAGTGGACTCTAG	ATGGATATAGTAAGTCTCGCTTGGGCTGCTTTAATGGTAGTCTTTACATTTTCTCTTTCACTCGTAGTATGGGGAAGAAGTGGACTCTAG
	length (bp)	90	90	90	90	90	90	90	90	90	90	96	90	90	90	90	90	90
psaA	sequence	ATGATTATTCGTTCACCGGAACCAGAAGTCAAAATTTTGGTAGATAGGGATCCAGTAAAAACTTCTTTCGAGGAATGGGCCAGACCGGGCCATTTCTCAAGAACAATAGCTAAAGGCCCGGATACTACCACTTGGATCTGGAACCTACATGCTGATGCTCACGATTTTGATAGCCATACCAGTGATTTGGAGGAGATCTCGCGAAAAGTATTTAGTGCCCATTTTGGTCAACTCTCCATCATCTTTCTTTGGCTGAGTGGCATGTATTTCCACGGTGCTCGTTTTTCCAACTATGAAGCATGGTTAAGCGATCCTACTCACATTGCGCCTAGTGCCCAAGTGGTTTGGGCAATCGTGGGCCAAGAAATATTAAATGGTGATGTGGGCGGGGGTTTCCGC…	ATGATTATTCGTTCACCGGAACCAGAAGTCAAAATTTTGGTAGATAGGGATCCAGTAAAAACTTCTTTCGAGGAATGGGCCAGACCGGGCCATTTCTCAAGAACAATAGCTAAAGGCCCGGATACTACCACTTGGATCTGGAACCTACATGCTGATGCTCACGATTTTGATAGCCATACCAGTGATTTGGAGGAGATCTCGCGAAAAGTATTTAGTGCCCATTTTGGTCAACTCTCCATCATCTTTCTTTGGCTGAGTGGCATGTATTTCCACGGTGCTCGTTTTTCCAACTATGAAGCATGGTTAAGCGATCCTACTCACATTGCGCCTAGTGCCCAAGTGGTTTGGGCAATCGTGGGCCAAGAAATATTAAATGGTGATGTGGGCGGGGGTTTCCGC…	ATGATTATTCGTTCACCGGAACCAGAAGTCAAAATTTTGGTAGATAGGGATCCAGTAAAAACTTCTTTCGAGGAATGGGCCAGACCGGGCCATTTCTCAAGAACAATAGCTAAAGGCCCGGATACTACCACTTGGATCTGGAACCTACATGCTGATGCTCACGATTTTGATAGCCATACCAGTGATTTGGAGGAGATCTCGCGAAAAGTATTTAGTGCCCATTTTGGTCAACTCTCCATCATCTTTCTTTGGCTGAGTGGCATGTATTTCCACGGTGCTCGTTTTTCCAACTATGAAGCATGGTTAAGCGATCCTACTCACATTGCGCCTAGTGCCCAAGTGGTTTGGGCAATCGTGGGCCAAGAAATATTAAATGGTGATGTGGGCGGGGGTTTCCGC…	ATGATTATTCGTTCACCGGAACCAGAAGTCAAAATTTTGGTAGATAGGGATCCAGTAAAAACTTCTTTCGAGGAATGGGCCAGACCGGGCCATTTCTCAAGAACAATAGCTAAAGGCCCGGATACTACCACTTGGATCTGGAACCTACATGCTGATGCTCACGATTTTGATAGCCATACCAGTGATTTGGAGGAGATCTCGCGAAAAGTATTTAGTGCCCATTTTGGTCAACTCTCCATCATCTTTCTTTGGCTGAGTGGCATGTATTTCCACGGTGCTCGTTTTTCCAACTATGAAGCATGGTTAAGCGATCCTACTCACATTGCGCCTAGTGCCCAAGTGGTTTGGGCAATCGTGGGCCAAGAAATATTAAATGGTGATGTGGGCGGGGGTTTCCGC…	ATGATTATTCGTTCACCGGAACCAGAAGTCAAAATTTTGGTAGATAGGGATCCAGTAAAAACTTCTTTCGAGGAATGGGCCAGACCGGGCCATTTCTCAAGAACAATAGCTAAAGGCCCGGATACTACCACTTGGATCTGGAACCTACATGCTGATGCTCACGATTTTGATAGCCATACCAGTGATTTGGAGGAGATCTCGCGAAAAGTATTTAGTGCCCATTTTGGTCAACTCTCCATCATCTTTCTTTGGCTGAGTGGCATGTATTTCCACGGTGCTCGTTTTTCCAACTATGAAGCATGGTTAAGCGATCCTACTCACATTGCGCCTAGTGCCCAAGTGGTTTGGGCAATCGTGGGCCAAGAAATATTAAATGGTGATGTGGGCGGGGGTTTCCGC…	ATGATTATTCGTTCACCGGAACCAGAAGTCAAAATTTTGGTAGATAGGGATCCAGTAAAAACTTCTTTCGAGGAATGGGCCAGACCGGGCCATTTCTCAAGAACAATAGCTAAAGGCCCGGATACTACCACTTGGATCTGGAACCTACATGCTGATGCTCACGATTTTGATAGCCATACCAGTGATTTGGAGGAGATCTCGCGAAAAGTATTTAGTGCCCATTTTGGTCAACTCTCCATCATCTTTCTTTGGCTGAGTGGCATGTATTTCCACGGTGCTCGTTTTTCCAACTATGAAGCATGGTTAAGCGATCCTACTCACATTGCGCCTAGTGCCCAAGTGGTTTGGGCAATCGTGGGCCAAGAAATATTAAATGGTGATGTGGGCGGGGGTTTCCGC…	ATGATTATTCGTTCACCGGAACCAGAAGTCAAAATTTTGGTAGATAGGGATCCAGTAAAAACTTCTTTCGAGGAATGGGCCAGACCGGGCCATTTCTCAAGAACAATAGCTAAAGGCCCGGATACTACCACTTGGATCTGGAACCTACATGCTGATGCTCACGATTTTGATAGCCATACCAGTGATTTGGAGGAGATCTCGCGAAAAGTATTTAGTGCCCATTTTGGTCAACTCTCCATCATCTTTCTTTGGCTGAGTGGCATGTATTTCCACGGTGCTCGTTTTTCCAACTATGAAGCATGGTTAAGCGATCCTACTCACATTGCGCCTAGTGCCCAAGTGGTTTGGGCAATCGTGGGCCAAGAAATATTAAATGGTGATGTGGGCGGGGGTTTCCGC…	ATGATTATTCGTTCACCGGAACCAGAAGTCAAAATTTTGGTAGATAGGGATCCAGTAAAAACTTCTTTCGAGGAATGGGCCAGACCGGGCCATTTCTCAAGAACAATAGCTAAAGGCCCGGATACTACCACTTGGATCTGGAACCTACATGCTGATGCTCACGATTTTGATAGCCATACCAGTGATTTGGAGGAGATCTCGCGAAAAGTATTTAGTGCCCATTTTGGTCAACTCTCCATCATCTTTCTTTGGCTGAGTGGCATGTATTTCCACGGTGCTCGTTTTTCCAACTATGAAGCATGGTTAAGCGATCCTACTCACATTGCGCCTAGTGCCCAAGTGGTTTGGGCAATCGTGGGCCAAGAAATATTAAATGGTGATGTGGGCGGGGGTTTCCGC…	ATGATTATTCGTTCGCCGGAACCAGAAGTCAAAATTTTGGTAGATAGGGATCCGATAAAAACTTCTTTCGAGGAATGGGCCAGACCGGGTCATTTCTCAAGAACAATAGCTAAAGGTCCGGATACTACCACTTGGATCTGGAACCTACATGCTGATGCTCACGATTTCGATAGCCATACCAGCGATTTGGAGGAGATCTCTCGAAAAGTTTTTAGTGCCCATTTTGGTCAACTTTCCATCATCTTTCTTTGGCTGAGTGGCATGTATTTCCACGGTGCTCGTTTTTCCAACTATGAAGCATGGTTAAGCGATCCTACTCACATTGGGCCTAGTGCCCAAGTAGTTTGGCCAATAGTGGGCCAAGAAATATTGAATGGTGATGTGGGCGGCGGTTTCCGA…	ATGATTATTCGTTCGCCGGAACCAGAAGTCAAAATTTTGGTAGATAGGGATCCGATAAAAACTTCTTTCGAGGAATGGGCCAGACCGGGTCATTTCTCAAGAACAATAGCTAAAGGTCCGGATACTACCACTTGGATCTGGAACCTACATGCTGATGCTCACGATTTCGATAGCCATACCAGCGATTTGGAGGAGATCTCTCGAAAAGTTTTTAGTGCCCATTTTGGTCAACTTTCCATCATCTTTCTTTGGCTGAGTGGCATGTATTTCCACGGTGCTCGTTTTTCCAACTATGAAGCATGGTTAAGCGATCCTACTCACATTGGGCCTAGTGCCCAAGTAGTTTGGCCAATAGTGGGCCAAGAAATATTGAATGGTGATGTGGGCGGCGGTTTCCGA…	ATGATTATTCGTTCACCGGAACCAGAAGTCAAAATTTTGGTAGATAGGGATCCAGTAAAAACTTCTTTCGAGGAATGGGCCAGACCGGGCCATTTCTCAAGAACAATAGCTAAAGGCCCGGATACTACCACTTGGATCTGGAACCTACATGCTGATGCTCACGATTTTGATAGCCATACCAGTGATTTGGAGGAGATCTCGCGAAAAGTATTTAGTGCCCATTTTGGTCAACTCTCCATCATCTTTCTTTGGCTGAGTGGCATGTATTTCCACGGTGCTCGTTTTTCCAACTATGAAGCATGGTTAAGCGATCCTACTCACATTGCGCCTAGTGCCCAAGTGGTTTGGGCAATCGTGGGCCAAGAAATATTAAATGGTGATGTGGGCGGGGGTTTCCGC…	ATGATTATTCGTTCACCGGAACCAGAAGTCAAAATTTTGGTAGATAGGGATCCAGTAAAAACTTCTTTCGAGGAATGGGCCAGACCGGGCCATTTCTCAAGAACAATAGCTAAAGGCCCGGATACTACCACTTGGATCTGGAACCTACATGCTGATGCTCACGATTTTGATAGCCATACCAGTGATTTGGAGGAGATCTCGCGAAAAGTATTTAGTGCCCATTTTGGTCAACTCTCCATCATCTTTCTTTGGCTGAGTGGCATGTATTTCCACGGTGCTCGTTTTTCCAACTATGAAGCATGGTTAAGCGATCCTACTCACATTGCGCCTAGTGCCCAAGTGGTTTGGGCAATCGTGGGCCAAGAAATATTAAATGGTGATGTGGGCGGGGGTTTCCGC…	ATGATTATTCGTTCACCGGAACCAGAAGTCAAAATTTTGGTAGATAGGGATCCAGTAAAAACTTCTTTCGAGGAATGGGCCAGACCGGGCCATTTCTCAAGAACAATAGCTAAAGGCCCGGATACTACCACTTGGATCTGGAACCTACATGCTGATGCTCACGATTTTGATAGCCATACCAGTGATTTGGAGGAGATCTCGCGAAAAGTATTTAGTGCCCATTTTGGTCAACTCTCCATCATCTTTCTTTGGCTGAGTGGCATGTATTTCCACGGTGCTCGTTTTTCCAACTATGAAGCATGGTTAAGCGATCCTACTCACATTGCGCCTAGTGCCCAAGTGGTTTGGGCAATCGTGGGCCAAGAAATATTAAATGGTGATGTGGGCGGGGGTTTCCGC…	ATGATTATTCGTTCACCGGAACCAGAAGTCAAAATTTTGGTAGATAGGGATCCAGTAAAAACTTCTTTCGAGGAATGGGCCAGACCGGGCCATTTCTCAAGAACAATAGCTAAAGGCCCGGATACTACCACTTGGATCTGGAACCTACATGCTGATGCTCACGATTTTGATAGCCATACCAGTGATTTGGAGGAGATCTCGCGAAAAGTATTTAGTGCCCATTTTGGTCAACTCTCCATCATCTTTCTTTGGCTGAGTGGCATGTATTTCCACGGTGCTCGTTTTTCCAACTATGAAGCATGGTTAAGCGATCCTACTCACATTGCGCCTAGTGCCCAAGTGGTTTGGGCAATCGTGGGCCAAGAAATATTAAATGGTGATGTGGGCGGGGGTTTCCGC…	ATGATTATTCGTTCACCGGAACCAGAAGTCAAAATTTTGGTAGATAGGGATCCAGTAAAAACTTCTTTCGAGGAATGGGCCAGACCGGGCCATTTCTCAAGAACAATAGCTAAAGGCCCGGATACTACCACTTGGATCTGGAACCTACATGCTGATGCTCACGATTTTGATAGCCATACCAGTGATTTGGAGGAGATCTCGCGAAAAGTATTTAGTGCCCATTTTGGTCAACTCTCCATCATCTTTCTTTGGCTGAGTGGCATGTATTTCCACGGTGCTCGTTTTTCCAACTATGAAGCATGGTTAAGCGATCCTACTCACATTGCGCCTAGTGCCCAAGTGGTTTGGGCAATCGTGGGCCAAGAAATATTAAATGGTGATGTGGGCGGGGGTTTCCGC…	ATGATTATTCGTTCACCGGAACCAGAAGTCAAAATTTTGGTAGATAGGGATCCAGTAAAAACTTCTTTCGAGGAATGGGCCAGACCGGGCCATTTCTCAAGAACAATAGCTAAAGGCCCGGATACTACCACTTGGATCTGGAACCTACATGCTGATGCTCACGATTTTGATAGCCATACCAGTGATTTGGAGGAGATCTCGCGAAAAGTATTTAGTGCCCATTTTGGTCAACTCTCCATCATCTTTCTTTGGCTGAGTGGCATGTATTTCCACGGTGCTCGTTTTTCCAACTATGAAGCATGGTTAAGCGATCCTACTCACATTGCGCCTAGTGCCCAAGTGGTTTGGGCAATCGTGGGCCAAGAAATATTAAATGGTGATGTGGGCGGGGGTTTCCGC…	ATGATTATTCGTTCACCGGAACCAGAAGTCAAAATTTTGGTAGATAGGGATCCAGTAAAAACTTCTTTCGAGGAATGGGCCAGACCGGGCCATTTCTCAAGAACAATAGCTAAAGGCCCGGATACTACCACTTGGATCTGGAACCTACATGCTGATGCTCACGATTTTGATAGCCATACCAGTGATTTGGAGGAGATCTCGCGAAAAGTATTTAGTGCCCATTTTGGTCAACTCTCCATCATCTTTCTTTGGCTGAGTGGCATGTATTTCCACGGTGCTCGTTTTTCCAACTATGAAGCATGGTTAAGCGATCCTACTCACATTGCGCCCAGTGCCCAAGTGGTTTGGGCAATCGTGGGCCAAGAAATATTAAATGGTGATGTGGGCGGGGGTTTCCGC…
	length (bp)	2253	2253	2253	2253	2253	2253	2253	2253	2253	2253	2253	2253	2253	2253	2253	2253	2253
psaB	sequence	ATGGCATTAAGATTTCCAAGGTTTAGCCAAGGCTTAGCTCAGGACCCCACTACTCGTCGTATTTGGTTTGGTATTGCTACCGCACATGACTTCGAGAGTCATGATGATATTACTGAGGAACGTCTTTATCAGAATATTTTTGCTTCTCACTTTGGGCAATTAGCAATAATTTTTCTGTGGACTTCTGGAAATCTGTTTCATGTAGCTTGGCAAGGAAATTTTGAGTCATGGGTACAGGACCCTTTACACGTAAGGCCTATTGCTCATGCAATTTTGGATCCTCATTTTGGTCAACCGGCTGTCGAAGCTTTTACTCGAGGGGGTGCTCTTGGCCCAGTGAATATCGCTTATTCTGGTGTTTATCAGTGGTGGTATACAATTGGGTTACGCACTAATGAA…	ATGGCATTAAGATTTCCAAGGTTTAGCCAAGGCTTAGCTCAGGACCCCACTACTCGTCGTATTTGGTTTGGTATTGCTACCGCACATGACTTCGAGAGTCATGATGATATTACTGAGGAACGTCTTTATCAGAATATTTTTGCTTCTCACTTTGGGCAATTAGCAATAATTTTTCTGTGGACTTCTGGAAATCTGTTTCATGTAGCTTGGCAAGGAAATTTTGAGTCATGGGTACAGGACCCTTTACACGTAAGGCCTATTGCTCATGCAATTTGGGATCCTCATTTTGGTCAACCGGCTGTCGAAGCTTTTACTCGAGGGGGTGCTCTTGGCCCAGTGAATATCGCTTATTCTGGTGTTTATCAGTGGTGGTATACAATTGGGTTACGCACTAATGAA…	ATGGCATTAAGATTTCCAAGGTTTAGCCAAGGCTTAGCTCAGGACCCCACTACTCGTCGTATTTGGTTTGGTATTGCTACCGCACATGACTTCGAGAGTCATGATGATATTACTGAGGAACGTCTTTATCAGAATATTTTTGCTTCTCACTTTGGGCAATTAGCAATAATTTTTCTGTGGACTTCTGGAAATCTGTTTCATGTAGCTTGGCAAGGAAATTTTGAGTCATGGGTACAGGACCCTTTACACGTAAGGCCTATTGCTCATGCAATTTGGGATCCTCATTTTGGTCAACCGGCTGTCGAAGCTTTTACTCGAGGGGGTGCTCTTGGCCCAGTGAATATCGCTTATTCTGGTGTTTATCAGTGGTGGTATACAATTGGGTTACGCACTAATGAA…	ATGGCATTAAGATTTCCAAGGTTTAGCCAAGGCTTAGCTCAGGACCCCACTACTCGTCGTATTTGGTTTGGTATTGCTACCGCACATGACTTCGAGAGTCATGATGATATTACTGAGGAACGTCTTTATCAGAATATTTTTGCTTCTCACTTTGGGCAATTAGCAATAATTTTTCTGTGGACTTCTGGAAATCTGTTTCATGTAGCTTGGCAAGGAAATTTTGAGTCATGGGTACAGGACCCTTTACACGTAAGGCCTATTGCTCATGCAATTTTGGATCCTCATTTTGGTCAACCGGCTGTCGAAGCTTTTACTCGAGGGGGTGCTCTTGGCCCAGTGAATATCGCTTATTCTGGTGTTTATCAGTGGTGGTATACAATTGGGTTACGCACTAATGAA…	ATGGCATTAAGATTTCCAAGGTTTAGCCAAGGCTTAGCTCAGGACCCCACTACTCGTCGTATTTGGTTTGGTATTGCTACCGCACATGACTTCGAGAGTCATGATGATATTACTGAGGAACGTCTTTATCAGAATATTTTTGCTTCTCACTTTGGGCAATTAGCAATAATTTTTCTGTGGACTTCTGGAAATCTGTTTCATGTAGCTTGGCAAGGAAATTTTGAGTCATGGGTACAGGACCCTTTACACGTAAGGCCTATTGCTCATGCAATTTGGGATCCTCATTTTGGTCAACCGGCTGTCGAAGCTTTTACTCGAGGGGGTGCTCTTGGCCCAGTGAATATCGCTTATTCTGGTGTTTATCAGTGGTGGTATACAATTGGGTTACGCACTAATGAA…	ATGGCATTAAGATTTCCAAGGTTTAGCCAAGGCTTAGCTCAGGACCCCACTACTCGTCGTATTTGGTTTGGTATTGCTACCGCACATGACTTCGAGAGTCATGATGATATTACTGAGGAACGTCTTTATCAGAATATTTTTGCTTCTCACTTTGGGCAATTAGCAATAATTTTTCTGTGGACTTCTGGAAATCTGTTTCATGTAGCTTGGCAAGGAAATTTTGAGTCATGGGTACAGGACCCTTTACACGTAAGGCCTATTGCTCATGCAATTTGGGATCCTCATTTTGGTCAACCGGCTGTCGAAGCTTTTACTCGAGGGGGTGCTCTTGGCCCAGTGAATATCGCCTATTCTGGTGTTTATCAGTGGTGGTATACAATTGGGTTACGCACTAATGAA…	ATGGCATTAAGATTTCCAAGGTTTAGCCAAGGCTTAGCTCAGGACCCCACTACTCGTCGTATTTGGTTTGGTATTGCTACCGCACATGACTTCGAGAGTCATGATGATATTACTGAGGAACGTCTTTATCAGAATATTTTTGCTTCTCACTTTGGGCAATTAGCAATAATTTTTCTGTGGACTTCTGGAAATCTGTTTCATGTAGCTTGGCAAGGAAATTTTGAGTCATGGGTACAGGACCCTTTACACGTAAGGCCTATTGCTCATGCAATTTGGGATCCTCATTTTGGTCAACCGGCTGTCGAAGCTTTTACTCGAGGGGGTGCTCTTGGCCCAGTGAATATCGCTTATTCTGGTGTTTATCAGTGGTGGTATACAATTGGGTTACGCACTAATGAA…	ATGGCATTAAGATTTCCAAGGTTTAGCCAAGGCTTAGCTCAGGACCCCACTACTCGTCGTATTTGGTTTGGTATTGCTACCGCACATGACTTCGAGAGTCATGATGATATTACTGAGGAACGTCTTTATCAGAATATTTTTGCTTCTCACTTTGGGCAATTAGCAATAATTTTTCTGTGGACTTCTGGAAATCTGTTTCATGTAGCTTGGCAAGGAAATTTTGAGTCATGGGTACAGGACCCTTTACACGTAAGGCCTATTGCTCATGCAATTTGGGATCCTCATTTTGGTCAACCGGCTGTCGAAGCTTTTACTCGAGGGGGTGCTCTTGGCCCAGTGAATATCGCTTATTCTGGTGTTTATCAGTGGTGGTATACAATTGGGTTACGCACTAATGAA…	ATGGCATTAAGATTTCCAAGGTTTAGCCAAGGCTTAGCTCAGGACCCCACTACTCGTCGTATTTGGTTTGGTATTGCTACCGCACATGACTTCGAGAGTCATGATGATATTAGTGAGGAACGTCTTTATCAGAATATTTTTGCTTCTCACTTTGGGCAATTAGCAATAATTTTTCTGTGGACTTCCGGAAATCTGTTTCATGTAGCTTGGCAAGGAAATTTTGAGTCATGGGTACAGGACCCTTTACATGTAAGGCCTATTGCTCATGCAATTTGGGATCCTCATTTTGGTCAACCGGCTGTGGAAGCTTTTACTCGAGGGGGTGCTCTTGGCCCAGTGAATATCGCTTATTCTGGTGTTTATCAGTGGTGGTATACAATCGGTTTACGCACTAACGAA…	ATGGCATTAAGATTTCCAAGGTTTAGCCAAGGCTTAGCTCAGGACCCCACTACTCGTCGTATTTGGTTTGGTATTGCTACCGCACATGACTTCGAGAGTCATGATGATATTAGTGAGGAACGTCTTTATCAGAATATTTTTGCTTCTCACTTTGGGCAATTAGCAATAATTTTTCTGTGGACTTCCGGAAATCTGTTTCATGTAGCTTGGCAAGGAAATTTTGAGTCATGGGTACAGGACCCTTTACATGTAAGGCCTATTGCTCATGCAATTTGGGATCCTCATTTTGGTCAACCGGCTGTGGAAGCTTTTACTCGAGGGGGTGCTCTTGGCCCAGTGAATATCGCTTATTCTGGTGTTTATCAGTGGTGGTATACAATCGGTTTACGCACTAACGAA…	ATGGCATTAAGATTTCCAAGGTTTAGCCAAGGCTTAGCTCAGGACCCCACTACTCGTCGTATTTGGTTTGGTATTGCTACCGCACATGACTTCGAGAGTCATGATGATATTACTGAGGAACGTCTTTATCAGAATATTTTTGCTTCTCACTTTGGGCAATTAGCAATAATTTTTCTGTGGACTTCTGGAAATCTGTTTCATGTAGCTTGGCAAGGAAATTTTGAGTCATGGGTACAGGACCCTTTACACGTAAGGCCTATTGCTCATGCAATTTGGGATCCTCATTTTGGTCAACCGGCTGTCGAAGCTTTTACTCGAGGGGGTGCTCTTGGCCCAGTGAATATCGCTTATTCTGGTGTTTATCAGTGGTGGTATACAATTGGGTTACGCACTAATGAA…	ATGGCATTAAGATTTCCAAGGTTTAGCCAAGGCTTAGCTCAGGACCCCACTACTCGTCGTATTTGGTTTGGTATTGCTACCGCACATGACTTCGAGAGTCATGATGATATTACTGAGGAACGTCTTTATCAGAATATTTTTGCTTCTCACTTTGGGCAATTAGCAATAATTTTTCTGTGGACTTCTGGAAATCTGTTTCATGTAGCTTGGCAAGGAAATTTTGAGTCATGGGTACAGGACCCTTTACACGTAAGGCCTATTGCTCATGCAATTTGGGATCCTCATTTTGGTCAACCGGCTGTCGAAGCTTTTACTCGAGGGGGTGCTCTTGGCCCAGTGAATATCGCTTATTCTGGTGTTTATCAGTGGTGGTATACAATTGGGTTACGCACTAATGAA…	ATGGCATTAAGATTTCCAAGGTTTAGCCAAGGCTTAGCTCAGGACCCCACTACTCGTCGTATTTGGTTTGGTATTGCTACCGCACATGACTTCGAGAGTCATGATGATATTACTGAGGAACGTCTTTATCAGAATATTTTTGCTTCTCACTTTGGGCAATTAGCAATAATTTTTCTGTGGACTTCTGGAAATCTGTTTCATGTAGCTTGGCAAGGAAATTTTGAGTCATGGGTACAGGACCCTTTACACGTAAGGCCTATTGCTCATGCAATTTGGGATCCTCATTTTGGTCAACCAGCTGTCGAAGCTTTTACTCGAGGGGGTGCTCTTGGCCCAGTGAATATCGCTTATTCTGGTGTTTATCAGTGGTGGTATACAATTGGGTTACGCACTAATGAA…	ATGGCATTAAGATTTCCAAGGTTTAGCCAAGGCTTAGCTCAGGACCCCACTACTCGTCGTATTTGGTTTGGTATTGCTACCGCACATGACTTCGAGAGTCATGATGATATTACTGAGGAACGTCTTTATCAGAATATTTTTGCTTCTCACTTTGGGCAATTAGCAATAATTTTTCTGTGGACTTCTGGAAATCTGTTTCATGTAGCTTGGCAAGGAAATTTTGAGTCATGGGTACAGGACCCTTTACACGTAAGGCCTATTGCTCATGCAATTTGGGATCCTCATTTTGGTCAACCAGCTGTCGAAGCTTTTACTCGAGGGGGTGCTCTTGGCCCAGTGAATATCGCTTATTCTGGTGTTTATCAGTGGTGGTATACAATTGGGTTACGCACTAATGAA…	ATGGCATTAAGATTTCCAAGGTTTAGCCAAGGCTTAGCTCAGGACCCCACTACTCGTCGTATTTGGTTTGGTATTGCTACCGCACATGACTTCGAGAGTCATGATGATATTACTGAGGAACGTCTTTATCAGAATATTTTTGCTTCTCACTTTGGGCAATTAGCAATAATTTTTCTGTGGACTTCTGGAAATCTGTTTCATGTAGCTTGGCAAGGAAATTTTGAGTCATGGGTACAGGACCCTTTACACGTAAGGCCTATTGCTCATGCAATTTTGGATCCTCATTTTGGTCAACCTGCTGTCGAAGCTTTTACTCGAGGGGGTGCTCTTGGCCCAGTGAATATCGCTTATTCTGGTGTTTATCAGTGGTGGTATACAATTGGGTTACGCACTAATGAA…	ATGGCATTAAGATTTCCAAGGTTTAGCCAAGGCTTAGCTCAGGACCCCACTACTCGTCGTATTTGGTTTGGTATTGCTACCGCACATGACTTCGAGAGTCATGATGATATTACTGAGGAACGTCTTTATCAGAATATTTTTGCTTCTCACTTTGGGCAATTAGCAATAATTTTTCTGTGGACTTCTGGAAATCTGTTTCATGTAGCTTGGCAAGGAAATTTTGAGTCATGGGTACAGGACCCTTTACACGTAAGGCCTATTGCTCATGCAATTTTGGATCCTCATTTTGGTCAACCGGCTGTCGAAGCTTTTACTCGAGGGGGTGCTCTTGGCCCAGTGAATATCGCTTATTCTGGTGTTTATCAGTGGTGGTATACAATTGGGTTACGCACTAATGAA…	ATGGCATTAAGATTTCCAAGGTTTAGCCAAGGCTTAGCTCAGGACCCCACTACTCGTCGTATTTGGTTTGGTATTGCTACCGCACATGACTTCGAGAGTCATGATGATATTACTGAGGAACGTCTTTATCAGAATATTTTTGCTTCTCACTTTGGGCAATTAGCAATAATTTTTCTGTGGACTTCTGGAAATCTGTTTCATGTAGCTTGGCAAGGAAATTTTGAGTCATGGGTACAGGACCCTTTACACGTAAGGCCTATTGCTCATGCAATTTTGGATCCTCATTTTGGTCAACCGGCTGTCGAAGCTTTTACTCGAGGGGGTGCTCTTGGCCCAGTGAATATCGCTTATTCTGGTGTTTATCAGTGGTGGTATACAATTGGGTTACGCACTAATGAA…
	length (bp)	2205	2205	2205	2205	2205	2205	2205	2205	2205	2205	2205	2205	2205	2205	2205	2205	2205
psaC	sequence	ATGTCACATTCAGTAAAAATTTATGATACATGTATAGGGTGTACTCAATGTGTCCGAGCCTGCCCCACAGATGTATTAGAAATGATACCTTGGGACGGGTGTAAAGCTAAGCAAATTGCTTCTGCTCCAAGAACAGAGGATTGTGTCGGTTGTAAGAGATGTGAATCTGCCTGTCCAACGGATTTCTTGAGTGTTCGAGTTTATTTATGGCATGAAACAACTCGCAGCATGGGTCTAGCTTATTGA	ATGTCACATTCAGTAAAAATTTATGATACATGTATAGGGTGTACTCAATGTGTGCGAGCCTGCCCCACAGATGTATTAGAAATGATACCTTGGGACGGGTGTAAAGCTAAGCAAATTGCTTCTGCTCCAAGAACAGAGGATTGTGTCGGTTGTAAGAGATGTGAATCTGCCTGTCCAACGGATTTCTTGAGTGTTCGAGTTTATTTATGGCATGAAACAACTCGCAGCATGGGTCTAGCTTATTGA	ATGTCACATTCAGTAAAAATTTATGATACATGTATAGGGTGTACTCAATGTGTCCGAGCCTGCCCCACAGATGTATTAGAAATGATACCTTGGGACGGGTGTAAAGCTAAGCAAATTGCTTCTGCTCCAAGAACAGAGGATTGTGTCGGTTGTAAGAGATGTGAATCTGCCTGTCCAACGGATTTCTTGAGTGTTCGAGTTTATTTATGGCATGAAACAACTCGCAGCATGGGTCTAGCTTATTGA	ATGTCACATTCAGTAAAAATTTATGATACATGTATAGGGTGTACTCAATGTGTCCGAGCCTGCCCCACAGATGTATTAGAAATGATACCTTGGGACGGGTGTAAAGCTAAGCAAATTGCTTCTGCTCCAAGAACAGAGGATTGTGTCGGTTGTAAGAGATGTGAATCTGCCTGTCCAACGGATTTCTTGAGTGTTCGAGTTTATTTATGGCATGAAACAACTCGCAGCATGGGTCTAGCTTATTGA	ATGTCACATTCAGTAAAAATTTATGATACATGTATAGGGTGTACTCAATGTGTCCGAGCCTGCCCCACAGATGTATTAGAAATGATACCTTGGGACGGGTGTAAAGCTAAGCAAATTGCTTCTGCTCCAAGAACAGAGGATTGTGTCGGTTGTAAGAGATGTGAATCTGCCTGTCCAACGGATTTCTTGAGTGTTCGAGTTTATTTATGGCATGAAACAACTCGCAGCATGGGTCTAGCTTATTGA	ATGTCACATTCAGTAAAAATTTATGATACATGTATAGGGTGTACTCAATGTGTCCGAGCCTGCCCCACAGATGTATTAGAAATGATACCTTGGGACGGGTGTAAAGCTAAGCAAATTGCTTCTGCTCCAAGAACAGAGGATTGTGTCGGTTGTAAGAGATGTGAATCTGCCTGTCCAACGGATTTCTTGAGTGTTCGAGTTTATTTATGGCATGAAACAACTCGCAGCATGGGTCTAGCTTATTGA	ATGTCACATTCAGTAAAAATTTATGATACATGTATAGGGTGTACTCAATGTGTCCGAGCCTGCCCCACAGATGTATTAGAAATGATACCTTGGGACGGGTGTAAAGCTAAGCAAATTGCTTCTGCTCCAAGAACAGAGGATTGTGTCGGTTGTAAGAGATGTGAATCTGCCTGTCCAACGGATTTCTTGAGTGTTCGAGTTTATTTATGGCATGAAACAACTCGCAGCATGGGTCTAGCTTATTGA	ATGTCACATTCAGTAAAAATTTATGATACATGTATAGGGTGTACTCAATGTGTCCGAGCCTGCCCCACAGATGTATTAGAAATGATACCTTGGGACGGGTGTAAAGCTAAGCAAATTGCTTCTGCTCCAAGAACAGAGGATTGTGTCGGTTGTAAGAGATGTGAATCTGCCTGTCCAACGGATTTCTTGAGTGTTCGAGTTTATTTATGGCATGAAACAACTCGCAGCATGGGTCTAGCTTATTGA	ATGTCACATTCAGTAAAAATTTATGATACATGTATAGGGTGTACTCAATGTGTTCGAGCCTGCCCCACAGATGTATTAGAAATGATACCTTGGGACGGGTGTAAAGCTAAGCAAATTGCTTCGGCTCCAAGAACAGAGGATTGTGTGGGTTGTAAGAGATGTGAATCCGCCTGTCCAACGGATTTCTTGAGTGTTCGAGTTTATTTATGGCATGAAACAACTCGCAGCATGGGTCTAGCTTATTGA	ATGTCACATTCAGTAAAAATTTATGATACATGTATAGGGTGTACTCAATGTGTTCGAGCCTGCCCCACAGATGTATTAGAAATGATACCTTGGGACGGGTGTAAAGCTAAGCAAATTGCTTCGGCTCCAAGAACAGAGGATTGTGTGGGTTGTAAGAGATGTGAATCCGCCTGTCCAACGGATTTCTTGAGTGTTCGAGTTTATTTATGGCATGAAACAACTCGCAGCATGGGTCTAGCTTATTGA	ATGTCACATTCAGTAAAAATTTATGATACATGTATAGGGTGTACTCAATGTGTCCGAGCCTGCCCCACAGATGTATTAGAAATGATACCTTGGGACGGGTGTAAAGCTAAGCAAATTGCTTCTGCTCCAAGAACAGAGGATTGTGTCGGTTGTAAGAGATGTGAATCTGCCTGTCCAACGGATTTCTTGAGTGTTCGAGTTTATTTATGGCATGAAACAACTCGCAGCATGGGTCTAGCTTATTGA	ATGTCACATTCAGTAAAAATTTATGATACATGTATAGGGTGTACTCAATGTGTCCGAGCCTGCCCCACAGATGTATTAGAAATGATACCTTGGGACGGGTGTAAAGCTAAGCAAATTGCTTCTGCTCCAAGAACAGAGGATTGTGTCGGTTGTAAGAGATGTGAATCTGCCTGTCCAACGGATTTCTTGAGTGTTCGAGTTTATTTATGGCATGAAACAACTCGCAGCATGGGTCTAGCTTATTGA	ATGTCACATTCAGTAAAAATTTATGATACATGTATAGGGTGTACTCAATGTGTCCGAGCCTGCCCCACAGATGTATTAGAAATGATACCTTGGGACGGGTGTAAAGCTAAGCAAATTGCTTCTGCTCCAAGAACAGAGGATTGTGTCGGTTGTAAGAGATGTGAATCTGCCTGTCCAACGGATTTCTTGAGTGTTCGAGTTTATTTATGGCATGAAACAACTCGCAGCATGGGTCTAGCTTATTGA	ATGTCACATTCAGTAAAAATTTATGATACATGTATAGGGTGTACTCAATGTGTCCGAGCCTGCCCCACAGATGTATTAGAAATGATACCTTGGGACGGGTGTAAAGCTAAGCAAATTGCTTCTGCTCCAAGAACAGAGGATTGTGTCGGTTGTAAGAGATGTGAATCTGCCTGTCCAACGGATTTCTTGAGTGTTCGAGTTTATTTATGGCATGAAACAACTCGCAGCATGGGTCTAGCTTATTGA	ATGTCACATTCAGTAAAAATTTATGATACATGTATAGGGTGTACTCAATGTGTCCGAGCCTGCCCCACAGATGTATTAGAAATGATACCTTGGGACGGGTGTAAAGCTAAGCAAATTGCTTCTGCTCCAAGAACAGAGGATTGTGTCGGTTGTAAGAGATGTGAATCTGCCTGTCCAACGGATTTCTTGAGTGTTCGAGTTTATTTATGGCATGAAACAACTCGCAGCATGGGTCTAGCTTATTGA	ATGTCACATTCAGTAAAAATTTATGATACATGTATAGGGTGTACTCAATGTGTCCGAGCCTGCCCCACAGATGTATTAGAAATGATACCTTGGGACGGGTGTAAAGCTAAGCAAATTGCTTCTGCTCCAAGAACAGAGGATTGTGTCGGTTGTAAGAGATGTGAATCTGCCTGTCCAACGGATTTCTTGAGTGTTCGAGTTTATTTATGGCATGAAACAACTCGCAGCATGGGTCTAGCTTATTGA	ATGTCACATTCAGTAAAAATTTATGATACATGTATAGGGTGTACTCAATGTGTCCGAGCCTGCCCCACAGATGTATTAGAAATGATACCTTGGGACGGGTGTAAAGCTAAGCAAATTGCTTCTGCTCCAAGAACAGAGGATTGTGTCGGTTGTAAGAGATGTGAATCTGCCTGTCCAACGGATTTCTTGAGTGTTCGAGTTTATTTATGGCATGAAACAACTCGCAGCATGGGTCTAGCTTATTGA
	length (bp)	246	246	246	246	246	246	246	246	246	246	246	246	246	246	246	246	246
psaI	sequence	ATGATAACTTTCAACTTTCCCTGTATTTTTGTGCCTTTAGTAGGCCTAGTATTTCCGGCAATAGCAATGGCTTCTTTATCTCTTCATATTCAAAAAAACAAGATTGTTTAA	ATGATAACTTTCAACTTTCCCTGTATTTTTGTGCCTTTAGTAGGCCTAGTATTTCCGGCAATAGCAATGGCTTCTTTATCTCTTCATATTCAAAAAAACAAGATTGTTTAA	ATGATAACTTTCAACTTTCCCTGTATTTTTGTGCCTTTAGTAGGCCTAGTATTTCCGGCAATAGCAATGGCTTCTTTATCTCTTCATATTCAAAAAAACAAGATTGTTTAA	ATGATAACTTTCAACTTTCCCTGTATTTTTGTGCCTTTAGTAGGCCTAGTATTTCCGGCAATAGCAATGGCTTCTTTATCTCTTCATATTCAAAAAAACAAGATTGTTTAA	ATGATAACTTTCAACTTTCCCTGTATTTTTGTGCCTTTAGTAGGCCTAGTATTTCCGGCAATAGCAATGGCTTCTTTATCTCTTCATATTCAAAAAAACAAGATTGTTTAA	ATGATAACTTTCAACTTTCCCTGTATTTTTGTGCCTTTAGTAGGCCTAGTATTTCCGGCAATAGCAATGGCTTCTTTATCTCTTCATATTCAAAAAAACAAGATTGTTTAA	ATGATAACTTTCAACTTTCCCTGTATTTTTGTGCCTTTAGTAGGCCTAGTATTTCCGGCAATAGCAATGGCTTCTTTATCTCTTCATATTCAAAAAAACAAGATTGTTTAA	ATGATAACTTTCAACTTTCCCTGTATTTTTGTGCCTTTAGTAGGCCTAGTATTTCCGGCAATAGCAATGGCTTCTTTATCTCTTCATATTCAAAAAAACAAGATTGTTTAA	ATGATAACTTTCAACTTTCCCTCTATTTTTGTGCCTTTAGTAGGCCTAGTATTTCCGGCAATTGCAATGGTTTCGTTATCTCTTCATGTTCAAAAAAACAAGATTGTTTAA	ATGATAACTTTCAACTTTCCCTCTATTTTTGTGCCTTTAGTAGGCCTAGTATTTCCGGCAATTGCAATGGTTTCGTTATCTCTTCATGTTCAAAAAAACAAGATTGTTTAA	ATGATAACTTTCAACTTTCCCTGTATTTTTGTGCCTTTAGTAGGCCTAGTATTTCCGGCAATAGCAATGGCTTCTTTATCTCTTCATATTCAAAAAAACAAGATTGTTTAA	ATGATAACTTTCAACTTTCCCTGTATTTTTGTGCCTTTAGTAGGCCTAGTATTTCCGGCAATAGCAATGGCTTCTTTATCTCTTCATATTCAAAAAAACAAGATTGTTTAA	ATGATAACTTTCAACTTTCCCTGTATTTTTGTGCCTTTAGTAGGCCTAGTATTTCCGGCAATAGCAATGGCTTCTTTATCTCTTCATATTCAAAAAAACAAGATTGTTTAA	ATGATAACTTTCAACTTTCCCTGTATTTTTGTGCCTTTAGTAGGCCTAGTATTTCCGGCAATAGCAATGGCTTCTTTATCTCTTCATATTCAAAAAAACAAGATTGTTTAA	ATGATAACTTTCAACTTTCCCTGTATTTTTGTGCCTTTAGTAGGCCTAGTATTTCCGGCAATAGCAATGGCTTCTTTATCTCTTCATATTCAAAAAAACAAGATTGTTTAA	ATGATAACTTTCAACTTTCCCTGTATTTTTGTGCCTTTAGTAGGCCTAGTATTTCCGGCAATAGCAATGGCTTCTTTATCTCTTCATATTCAAAAAAACAAGATTGTTTAA	ATGATAACTTTCAACTTTCCCTGTATTTTTGTACCTTTAGTAGGCCTAGTATTTCCGGCAATAGCAATGGCTTCTTTATCTCTTCATATTCAAAAAAACAAGATTGTTTAA
	length (bp)	111	111	111	111	111	111	111	111	111	111	111	111	111	111	111	111	111
psbA	sequence	ATGACTGCAATTTTAGAGAGACGCGAAAGCGAAAGCCTATGGGGTCGCTTCTGTAACTGGATAACTAGCACTGAAAACCGTCTTTACATTGGATGGTTTGGTGTTTTGATGATCCCTACCTTATTAACCGCAACTTCTGTATTTATTATTGCCTTCATTGCTGCTCCTCCAGTCGATATTGATGGTATTCGTGAACCTGTTTCTGGATCTCTACTTTATGGAAACAATATTATCTCAGGTGCTATTATTCCTACTTCTGCAGCTATAGGCTTGCACTTTTACCCGATATGGGAAGCGGCATCGGTTGATGAATGGTTATACAATGGCGGTCCTTATGAGCTAATTGTTCTACACTTCTTACTTGGTGTAGCTTGTTATATGGGTCGTGAGTGGGAACTT…	ATGACTGCAATTTTAGAGAGACGCGAAAGCGAAAGCCTATGGGGTCGCTTCTGTAACTGGATAACTAGCACTGAAAACCGTCTTTACATTGGATGGTTTGGTGTTTTGATGATCCCTACCTTATTAACCGCAACTTCTGTATTTATTATTGCCTTCATTGCTGCTCCTCCAGTCGATATTGATGGTATTCGTGAACCTGTTTCTGGATCTCTACTTTATGGAAACAATATTATCTCAGGTGCCATTATTCCTACTTCTGCAGCTATAGGCTTGCACTTTTACCCCATATGGGAAGCGGCATCGGTTGATGAATGGTTATACAATGGCGGTCCTTATGAGCTAATTGTTCTACACTTCTTACTTGGTGTAGCTTGTTATATGGGTCGTGAGTGGGAACTT…	ATGACTGCAATTTTAGAGAGACGCGAAAGCGAAAGCCTATGGGGTCGCTTCTGTAACTGGATAACTAGCACTGAAAACCGTCTTTACATTGGATGGTTTGGTGTTTTGATGATCCCTACCTTATTAACCGCAACTTCTGTATTTATTATTGCCTTCATTGCTGCTCCTCCAGTCGATATTGATGGTATTCGTGAACCTGTTTCTGGATCTCTACTTTATGGAAACAATATTATCTCAGGTGCCATTATTCCTACTTCTGCAGCTATAGGCTTGCACTTTTACCCCATATGGGAAGCGGCATCGGTTGATGAATGGTTATACAATGGCGGTCCTTATGAGCTAATTGTTCTACACTTCTTACTTGGTGTAGCTTGTTATATGGGTCGTGAGTGGGAACTT…	ATGACTGCAATTTTAGAGAGACGCGAAAGCGAAAGCCTATGGGGTCGCTTCTGTAACTGGATAACTAGCACTGAAAACCGTCTTTACATTGGATGGTTTGGTGTTTTGATGATCCCTACCTTATTAACCGCAACTTCTGTATTTATTATTGCCTTCATTGCTGCTCCTCCAGTCGATATTGATGGTATTCGTGAACCTGTTTCTGGATCTCTACTTTATGGAAACAATATTATCTCAGGTGCTATTATTCCTACTTCTGCAGCTATAGGCTTGCACTTTTACCCGATATGGGAAGCGGCATCGGTTGATGAATGGTTATACAATGGCGGTCCTTATGAGCTAATTGTTCTACACTTCTTACTTGGTGTAGCTTGTTATATGGGTCGTGAGTGGGAACTT…	ATGACTGCAATTTTAGAGAGACGCGAAAGCGAAAGCCTATGGGGTCGCTTCTGTAACTGGATAACTAGCACTGAAAACCGTCTTTACATTGGATGGTTTGGTGTTTTGATGATCCCTACCTTATTAACCGCAACTTCTGTATTTATTATTGCCTTCATTGCTGCTCCTCCAGTCGATATTGATGGTATTCGTGAACCTGTTTCTGGATCTCTACTTTATGGAAACAATATTATCTCAGGTGCCATTATTCCTACTTCTGCAGCTATAGGCTTGCACTTTTACCCGATATGGGAAGCGGCATCCGTTGATGAATGGTTATACAATGGCGGTCCTTATGAGCTAATTGTTCTACACTTCTTACTTGGTGTAGCTTGTTATATGGGTCGTGAGTGGGAACTT…	ATGACTGCAATTTTAGAGAGACGCGAAAGCGAAAGCCTATGGGGTCGCTTCTGTAACTGGATAACTAGCACTGAAAACCGTCTTTATATTGGATGGTTTGGTGTTTTGATGATCCCTACCTTATTAACCGCAACTTCTGTATTTATTATTGCCTTCATTGCTGCTCCTCCAGTCGATATTGATGGTATTCGTGAACCTGTTTCTGGATCTCTACTTTATGGAAACAATATTATCTCAGGTGCCATTATTCCTACTTCTGCAGCTATAGGCTTGCACTTTTACCCGATATGGGAAGCGGCATCCGTTGATGAATGGTTATACAATGGCGGTCCTTATGAGCTAATTGTTCTACACTTCTTACTTGGTGTAGCTTGTTATATGGGTCGTGAGTGGGAACTT…	ATGACTGCAATTTTAGAGAGACGCGAAAGCGAAAGCCTATGGGGTCGCTTCTGTAACTGGATAACTAGCACTGAAAACCGTCTTTACATTGGATGGTTTGGTGTTTTGATGATCCCTACCTTATTAACCGCAACTTCTGTATTTATTATTGCCTTCATTGCTGCTCCTCCAGTCGATATTGATGGTATTCGTGAACCTGTTTCTGGATCTCTACTTTATGGAAACAATATTATCTCAGGTGCCATTATTCCTACTTCTGCAGCTATAGGCTTGCACTTTTACCCCATATGGGAAGCGGCATCGGTTGATGAATGGTTATACAATGGCGGTCCTTATGAGCTAATTGTTCTACACTTCTTACTTGGTGTAGCTTGTTATATGGGTCGTGAGTGGGAACTT…	ATGACTGCAATTTTAGAGAGACGCGAAAGCGAAAGCCTATGGGGTCGCTTCTGTAACTGGATAACTAGCACTGAAAACCGTCTTTACATTGGATGGTTTGGTGTTTTGATGATCCCTACCTTATTAACCGCAACTTCTGTATTTATTATTGCCTTCATTGCTGCTCCTCCAGTCGATATTGATGGTATTCGTGAACCTGTTTCTGGATCTCTACTTTATGGAAACAATATTATCTCAGGTGCCATTATTCCTACTTCTGCAGCTATAGGCTTGCACTTTTACCCGATATGGGAAGCCGCATCGGTTGATGAATGGTTATACAATGGCGGTCCTTATGAGCTAATTGTTCTACACTTCTTACTTGGTGTAGCTTGTTATATGGGTCGTGAGTGGGAACTT…	ATGACTGCAATTTTAGAGAGACGCGAAAGCGAAAGCCTATGGGGTCGCTTCTGTAACTGGATAACTAGCACTGAAAACCGTCTTTACATTGGATGGTTTGGTGTTTTGATGATCCCTACCTTATTAACCGCAACTTCTGTATTTATTATCGCCTTCATTGCTGCTCCTCCAGTAGATATTGATGGGATTCGTGAGCCTGTTTCTGGATCTCTACTTTATGGAAACAATATTATCTCAGGTGCCATTATTCCTACTTCTGCAGCTATAGGTTTGCACTTTTACCCAATCTGGGAAGCGGCATCTGTTGATGAATGGTTATACAATGGCGGTCCTTATGAGCTAATTGTTCTACACTTCTTACTTGGTGTAGCTTGTTACATGGGTCGTGAGTGGGAACTT…	ATGACTGCAATTTTAGAGAGACGCGAAAGCGAAAGCCTATGGGGTCGCTTCTGTAACTGGATAACTAGCACTGAAAACCGTCTTTACATTGGATGGTTTGGTGTTTTGATGATCCCTACCTTATTAACCGCAACTTCTGTATTTATTATCGCCTTCATTGCTGCTCCTCCAGTAGATATTGATGGGATTCGTGAGCCTGTTTCTGGATCTCTACTTTATGGAAACAATATTATCTCAGGTGCCATTATTCCTACTTCTGCAGCTATAGGTTTGCACTTTTACCCAATCTGGGAAGCGGCATCTGTTGATGAATGGTTATACAATGGCGGTCCTTATGAGCTAATTGTTCTACACTTCTTACTTGGTGTAGCTTGTTACATGGGTCGTGAGTGGGAACTT…	ATGACTGCAATTTTAGAGAGACGCGAAAGCGAAAGCCTATGGGGTCGCTTCTGTAACTGGATAACTAGCACTGAAAACCGTCTTTACATTGGATGGTTTGGTGTTTTGATGATCCCTACCTTATTAACCGCAACTTCTGTATTTATTATTGCCTTCATTGCTGCTCCTCCAGTCGATATTGATGGTATTCGTGAACCTGTTTCTGGATCTCTACTTTATGGAAACAATATTATCTCAGGTGCCATTATTCCTACTTCTGCAGCTATAGGCTTGCACTTTTACCCCATATGGGAAGCGGCATCGGTTGATGAATGGTTATACAATGGCGGTCCTTATGAGCTAATTGTTCTACACTTCTTACTTGGTGTAGCTTGTTATATGGGTCGTGAGTGGGAACTT…	ATGACTGCAATTTTAGAGAGACGCGAAAGCGAAAGCCTATGGGGTCGCTTCTGTAACTGGATAACTAGCACTGAAAACCGTCTTTACATTGGATGGTTTGGTGTTTTGATGATCCCTACCTTATTAACCGCAACTTCTGTATTTATTATTGCCTTCATTGCTGCTCCTCCAGTCGATATTGATGGTATTCGTGAACCTGTTTCTGGATCTCTACTTTATGGAAACAATATTATCTCAGGTGCCATTATTCCTACTTCTGCAGCTATAGGCTTGCACTTTTACCCCATATGGGAAGCGGCATCGGTTGATGAATGGTTATACAATGGCGGTCCTTATGAGCTAATTGTTCTACACTTCTTACTTGGTGTAGCTTGTTATATGGGTCGTGAGTGGGAACTT…	ATGACTGCAATTTTAGAGAGACGCGAAAGCGAAAGCCTATGGGGTCGCTTCTGTAACTGGATAACTAGCACTGAAAACCGTCTTTACATTGGATGGTTTGGTGTTTTGATGATCCCTACCTTATTAACCGCAACTTCTGTATTTATTATTGCCTTCATTGCTGCTCCTCCAGTTGATATTGATGGTATTCGTGAACCTGTTTCTGGATCTCTACTTTATGGAAACAATATTATCTCAGGTGCCATTATTCCTACTTCTGCAGCTATAGGCTTGCACTTTTACCCGATATGGGAAGCGGCATCCGTTGATGAATGGTTATACAATGGCGGTCCTTATGAGCTAATTGTTCTACACTTCTTACTTGGTGTAGCTTGTTATATGGGTCGTGAGTGGGAACTT…	ATGACTGCAATTTTAGAGAGACGCGAAAGCGAAAGCCTATGGGGTCGCTTCTGTAACTGGATAACTAGCACTGAAAACCGTCTTTACATTGGATGGTTTGGTGTTTTGATGATCCCTACCTTATTAACCGCAACTTCTGTATTTATTATTGCCTTCATTGCTGCTCCTCCAGTTGATATTGATGGTATTCGTGAACCTGTTTCTGGATCTCTACTTTATGGAAACAATATTATCTCAGGTGCCATTATTCCTACTTCTGCAGCTATAGGCTTGCACTTTTACCCGATATGGGAAGCGGCATCCGTTGATGAATGGTTATACAATGGCGGTCCTTATGAGCTAATTGTTCTACACTTCTTACTTGGTGTAGCTTGTTATATGGGTCGTGAGTGGGAACTT…	ATGACTGCAATTTTAGAGAGACGCGAAAGCGAAAGCCTATGGGGTCGCTTCTGTAACTGGATAACTAGCACTGAAAACCGTCTTTACATTGGATGGTTTGGTGTTTTGATGATCCCTACCTTATTAACCGCAACTTCTGTATTTATTATTGCCTTCATTGCCGCTCCTCCAGTCGATATTGATGGTATTCGTGAACCTGTTTCTGGATCTCTACTTTATGGAAACAATATTATCTCAGGTGCCATTATTCCTACTTCTGCAGCTATAGGCTTGCACTTTTACCCGATATGGGAAGCGGCATCGGTTGATGAATGGTTATACAATGGCGGTCCTTATGAGCTAATTGTTCTACACTTCTTACTTGGTGTAGCTTGTTATATGGGTCGTGAGTGGGAACTT…	ATGACTGCAATTTTAGAGAGACGCGAAAGCGAAAGCCTATGGGGTCGCTTCTGTAACTGGATAACTAGCACTGAAAACCGTCTTTACATTGGATGGTTTGGTGTTTTGATGATCCCTACCTTATTAACCGCAACTTCTGTATTTATTATTGCCTTCATTGCTGCTCCTCCAGTCGATATTGATGGTATTCGTGAACCTGTTTCTGGATCTCTACTTTATGGAAACAATATTATCTCAGGTGCTATTATTCCTACTTCTGCAGCTATAGGCTTGCACTTTTACCCGATATGGGAAGCGGCATCGGTTGATGAATGGTTATACAATGGCGGTCCTTATGAGCTAATTGTTCTACACTTCTTACTTGGTGTAGCTTGTTATATGGGTCGTGAGTGGGAACTT…	ATGACTGCAATTTTAGAGAGACGCGAAAGCGAAAGCCTATGGGGTCGCTTCTGTAACTGGATAACTAGCACTGAAAACCGTCTTTACATTGGATGGTTTGGTGTTTTGATGATCCCTACCTTATTAACCGCAACTTCTGTATTTATTATTGCCTTCATTGCTGCTCCTCCAGTCGATATTGATGGTATTCGTGAACCTGTTTCTGGATCTCTACTTTATGGAAACAATATTATCTCAGGTGCCATTATTCCTACTTCTGCAGCTATAGGCTTGCACTTTTACCCGATATGGGAAGCGGCATCCGTTGATGAATGGTTATACAATGGCGGTCCTTATGAGCTAATTGTTCTACACTTCTTACTTGGTGTAGCTTGTTATATGGGTCGTGAGTGGGAACTT…
	length (bp)	1062	1062	1062	1062	1062	1062	1062	1062	1062	1062	1062	1062	1062	1062	1062	1062	1062
psbB	sequence	ATGGGTTTGCCTTGGTATCGTGTTCATACCGTTGTATTGAATGATCCCGGTCGGTTGCTTTCTGTCCATATAATGCATACAGCTTTGGTTGCTGGTTGGGCCGGTTCAATGGCTCTGTATGAATTAGCGGTTTTTGATCCCTCTGACCCTGTTCTTGATCCAATGTGGAGACAGGGTATGTTCGTTATACCTTTCATGACTCGTTTAGGAATAACCAATTCATGGGGCGGTTGGAGTATCACAGGGGGGACTGTCACGAATCCGGGGATTTGGAGTTACGAAGGTGTGGCCGGGGCACATATTGTCTTTTCTGGCTTGTGCTTCTTGGCAGCTATCTGGCATTGGGTGTATTGGGATCTAGAAATATTTTGTGATGAACGTACAGGAAAGCCTTCTTTG…	ATGGGTTTGCCTTGGTATCGTGTTCATACCGTTGTATTGAATGATCCCGGTCGGTTGCTTTCTGTCCATATAATGCATACAGCTTTGGTTGCTGGTTGGGCCGGTTCAATGGCTCTGTATGAATTAGCGGTTTTTGATCCCTCTGACCCTGTTCTTGATCCAATGTGGAGACAGGGTATGTTCGTTATACCTTTCATGACTCGTTTAGGAATAACCAATTCATGGGGCGGTTGGAGTATCACAGGGGGAACTGTCACCAATCCGGGGATTTGGAGTTACGAAGGTGTGGCCGGGGCACATATTGTCTTTTCTGGCTTGTGCTTCTTGGCAGCTATCTGGCATTGGGTGTATTGGGATCTAGAAATATTTTGTGATGAACGTACAGGAAAGCCTTCTTTG…	ATGGGTTTGCCTTGGTATCGTGTTCATACCGTTGTATTGAATGATCCCGGTCGGTTGCTTTCTGTCCATATAATGCATACAGCTTTGGTTGCTGGTTGGGCCGGTTCAATGGCTCTGTATGAATTAGCGGTTTTTGATCCCTCTGACCCTGTTCTTGATCCAATGTGGAGACAGGGTATGTTCGTTATACCTTTCATGACTCGTTTAGGAATAACCAATTCATGGGGCGGTTGGAGTATCACAGGGGGAACTGTCACCAATCCGGGGATTTGGAGTTACGAAGGTGTGGCCGGGGCACATATTGTCTTTTCTGGCTTGTGCTTCTTGGCAGCTATCTGGCATTGGGTGTATTGGGATCTAGAAATATTTTGTGATGAACGTACAGGAAAGCCTTCTTTG…	ATGGGTTTGCCTTGGTATCGTGTTCATACCGTTGTATTGAATGATCCCGGTCGGTTGCTTTCTGTCCATATAATGCATACAGCTTTGGTTGCTGGTTGGGCCGGTTCAATGGCTCTGTATGAATTAGCGGTTTTTGATCCCTCTGACCCTGTTCTTGATCCAATGTGGAGACAGGGTATGTTCGTTATACCTTTCATGACTCGTTTAGGAATAACCAATTCATGGGGCGGTTGGAGTATCACAGGGGGGACTGTCACGAATCCGGGGATTTGGAGTTACGAAGGTGTGGCCGGGGCACATATTGTCTTTTCTGGCTTGTGCTTCTTGGCAGCTATCTGGCATTGGGTGTATTGGGATCTAGAAATATTTTGTGATGAACGTACAGGAAAGCCTTCTTTG…	ATGGGTTTGCCTTGGTATCGTGTTCATACCGTTGTATTGAATGATCCCGGTCGGTTGCTTTCTGTCCATATAATGCATACAGCTTTGGTTGCTGGTTGGGCCGGTTCAATGGCTCTGTATGAATTAGCGGTTTTTGATCCCTCTGACCCTGTTCTTGATCCAATGTGGAGACAGGGTATGTTCGTTATACCTTTCATGACTCGTTTAGGAATAACCAATTCATGGGGCGGTTGGAGTATCACAGGGGGGACTGTCACGAATCCGGGGATTTGGAGTTACGAAGGTGTGGCCGGGGCACATATTGTCTTTTCTGGCTTGTGCTTCTTGGCAGCTATCTGGCATTGGGTGTATTGGGATCTAGAAATATTTTGTGATGAACGTACAGGAAAGCCTTCTTTG…	ATGGGTTTGCCTTGGTATCGTGTTCATACCGTTGTATTGAATGATCCCGGTCGGTTGCTTTCTGTCCATATAATGCATACAGCTTTGGTTGCTGGTTGGGCCGGTTCAATGGCTCTGTATGAATTAGCGGTTTTTGATCCCTCTGACCCTGTTCTTGATCCAATGTGGAGACAGGGTATGTTCGTTATACCTTTCATGACTCGTTTAGGAATAACCAATTCATGGGGCGGTTGGAGTATCACAGGGGGGACTGTCACGAATCCGGGGATTTGGAGTTACGAAGGTGTGGCCGGGGCACATATTGTCTTTTCTGGCTTGTGCTTCTTGGCAGCTATCTGGCATTGGGTGTATTGGGATCTAGAAATATTTTGTGATGAACGTACAGGAAAGCCTTCTTTG…	ATGGGTTTGCCTTGGTATCGTGTTCATACCGTTGTATTGAATGATCCCGGTCGGTTGCTTTCTGTCCATATAATGCATACAGCTTTGGTTGCTGGTTGGGCCGGTTCAATGGCTCTGTATGAATTAGCGGTTTTTGATCCCTCTGACCCTGTTCTTGATCCAATGTGGAGACAGGGTATGTTCGTTATACCTTTCATGACTCGTTTAGGAATAACCAATTCATGGGGCGGTTGGAGTATCACAGGGGGAACTGTCACCAATCCGGGGATTTGGAGTTACGAAGGTGTGGCCGGGGCACATATTGTCTTTTCTGGCTTGTGCTTCTTGGCAGCTATCTGGCATTGGGTGTATTGGGATCTAGAAATATTTTGTGATGAACGTACAGGAAAGCCTTCTTTG…	ATGGGTTTGCCTTGGTATCGTGTTCATACCGTTGTATTGAATGATCCCGGTCGGTTGCTTTCTGTCCATATAATGCATACAGCTTTGGTTGCTGGTTGGGCCGGTTCAATGGCTCTGTATGAATTAGCGGTTTTTGATCCCTCTGACCCTGTTCTTGATCCAATGTGGAGACAGGGTATGTTCGTTATACCTTTCATGACTCGTTTAGGAATAACCAATTCATGGGGCGGTTGGAGTATCACAGGGGGGACTGTCACGAATCCGGGGATTTGGAGTTACGAAGGTGTGGCCGGGGCACATATTGTCTTTTCTGGCTTGTGCTTCTTGGCAGCTATCTGGCATTGGGTGTATTGGGATCTAGAAATATTTTGTGATGAACGTACAGGAAAGCCTTCTTTG…	ATGGGTTTGCCTTGGTATCGTGTTCATACCGTTGTGTTGAATGATCCTGGTCGGTTGCTTTCTGTCCATATAATGCATACAGCTTTGGTTGCTGGTTGGGCCGGTTCAATGGCTCTATATGAATTAGCAGTTTTTGATCCCTCTGACCCTGTTCTTGATCCAATGTGGAGGCAGGGTATGTTCGTTATACCTTTCATGACTCGTTTAGGAATAACCAATTCATGGGGCGGTTGGAGTATCACAGGAGGGACTGTAGTGAATCCGGGTATTTGGAGTTACGAAGGTGTGGCCGGGGCACATATTGTCTTTTCTGGCTTGTGCTTCTTGGCAGCTATTTGGCATTGGGTGTATTGGGATCTAGAAATCTTTTGTGATGAACGTACAGGAAAACCTTCTTTG…	ATGGGTTTGCCTTGGTATCGTGTTCATACCGTTGTGTTGAATGATCCTGGTCGGTTGCTTTCTGTCCATATAATGCATACAGCTTTGGTTGCTGGTTGGGCCGGTTCAATGGCTCTATATGAATTAGCAGTTTTTGATCCCTCTGACCCTGTTCTTGATCCAATGTGGAGGCAGGGTATGTTCGTTATACCTTTCATGACTCGTTTAGGAATAACCAATTCATGGGGCGGTTGGAGTATCACAGGAGGGACTGTAGTGAATCCGGGTATTTGGAGTTACGAAGGTGTGGCCGGGGCACATATTGTCTTTTCTGGCTTGTGCTTCTTGGCAGCTATTTGGCATTGGGTGTATTGGGATCTAGAAATCTTTTGTGATGAACGTACAGGAAAACCTTCTTTG…	ATGGGTTTGCCTTGGTATCGTGTTCATACCGTTGTATTGAATGATCCCGGTCGGTTGCTTTCTGTCCATATAATGCATACAGCTTTGGTTGCTGGTTGGGCCGGTTCAATGGCTCTGTATGAATTAGCGGTTTTTGATCCCTCTGACCCTGTTCTTGATCCAATGTGGAGACAGGGTATGTTCGTTATACCTTTCATGACTCGTTTAGGAATAACCAATTCATGGGGCGGTTGGAGTATCACAGGGGGAACTGTCACCAATCCGGGGATTTGGAGTTACGAAGGTGTGGCCGGGGCACATATTGTCTTTTCTGGCTTGTGCTTCTTGGCAGCTATCTGGCATTGGGTGTATTGGGATCTAGAAATATTTTGTGATGAACGTACAGGAAAGCCTTCTTTG…	ATGGGTTTGCCTTGGTATCGTGTTCATACCGTTGTATTGAATGATCCCGGTCGGTTGCTTTCTGTCCATATAATGCATACAGCTTTGGTTGCTGGTTGGGCCGGTTCAATGGCTCTGTATGAATTAGCGGTTTTTGATCCCTCTGACCCTGTTCTTGATCCAATGTGGAGACAGGGTATGTTCGTTATACCTTTCATGACTCGTTTAGGAATAACCAATTCATGGGGCGGTTGGAGTATCACAGGGGGAACTGTCACCAATCCGGGGATTTGGAGTTACGAAGGTGTGGCCGGGGCACATATTGTCTTTTCTGGCTTGTGCTTCTTGGCAGCTATCTGGCATTGGGTGTATTGGGATCTAGAAATATTTTGTGATGAACGTACAGGAAAGCCTTCTTTG…	ATGGGTTTGCCTTGGTATCGTGTTCATACCGTTGTATTGAATGATCCCGGTCGGTTGCTTTCTGTCCATATAATGCATACAGCTTTGGTTGCTGGTTGGGCCGGTTCAATGGCTCTGTATGAATTAGCGGTTTTTGATCCCTCTGACCCTGTTCTTGATCCAATGTGGAGACAGGGTATGTTCGTTATACCTTTTATGACTCGTTTAGGAATAACCAATTCATGGGGCGGTTGGAGTATCACAGGGGGGACTGTCACGAATCCGGGGATTTGGAGTTACGAAGGTGTGGCCGGGGCACATATTGTCTTTTCTGGCTTGTGCTTCTTGGCAGCTATCTGGCATTGGGTGTATTGGGATCTAGAAATATTTTGTGATGAACGTACAGGAAAGCCTTCTTTG…	ATGGGTTTGCCTTGGTATCGTGTTCATACCGTTGTATTGAATGATCCCGGTCGGTTGCTTTCTGTCCATATAATGCATACAGCTTTGGTTGCTGGTTGGGCCGGTTCAATGGCTCTGTATGAATTAGCGGTTTTTGATCCCTCTGACCCTGTTCTTGATCCAATGTGGAGACAGGGTATGTTCGTTATACCTTTTATGACTCGTTTAGGAATAACCAATTCATGGGGCGGTTGGAGTATCACAGGGGGGACTGTCACGAATCCGGGGATTTGGAGTTACGAAGGTGTGGCCGGGGCACATATTGTCTTTTCTGGCTTGTGCTTCTTGGCAGCTATCTGGCATTGGGTGTATTGGGATCTAGAAATATTTTGTGATGAACGTACAGGAAAGCCTTCTTTG…	ATGGGTTTGCCTTGGTATCGTGTTCATACCGTTGTATTGAATGATCCCGGTCGGTTGCTTTCTGTCCATATAATGCATACAGCTTTGGTTGCTGGTTGGGCCGGTTCAATGGCTCTGTATGAATTAGCGGTTTTTGATCCCTCTGACCCTGTTCTTGATCCAATGTGGAGACAGGGTATGTTCGTTATACCTTTCATGACTCGTTTAGGAATAACCAATTCATGGGGCGGTTGGAGTATCACAGGGGGGACTGTCACGAATCCGGGGATTTGGAGTTACGAAGGTGTGGCCGGGGCACATATTGTCTTTTCTGGCTTGTGCTTCTTGGCAGCTATCTGGCATTGGGTGTATTGGGATCTAGAAATATTTTGTGATGAACGTACAGGAAAGCCTTCTTTG…	ATGGGTTTGCCTTGGTATCGTGTTCATACCGTTGTATTGAATGATCCCGGTCGGTTGCTTTCTGTCCATATAATGCATACAGCTTTGGTTGCTGGTTGGGCCGGTTCAATGGCTCTGTATGAATTAGCGGTTTTTGATCCCTCTGACCCTGTTCTTGATCCAATGTGGAGACAGGGTATGTTCGTTATACCTTTCATGACTCGTTTAGGAATAACCAATTCATGGGGCGGTTGGAGTATCACAGGGGGGACTGTCACGAATCCGGGGATTTGGAGTTACGAAGGTGTGGCCGGGGCACATATTGTCTTTTCTGGCTTGTGCTTCTTGGCAGCTATCTGGCATTGGGTGTATTGGGATCTAGAAATATTTTGTGATGAACGTACAGGAAAGCCTTCTTTG…	ATGGGTTTGCCTTGGTATCGTGTTCATACCGTTGTATTGAATGATCCCGGTCGGTTGCTTTCTGTCCATATAATGCATACAGCTTTGGTTGCTGGTTGGGCCGGTTCAATGGCTCTGTATGAATTAGCGGTTTTTGATCCCTCTGACCCTGTTCTTGATCCAATGTGGAGACAGGGTATGTTCGTTATACCTTTCATGACTCGTTTAGGAATAACCAATTCATGGGGCGGTTGGAGTATCACAGGGGGGACTGTCACGAATCCGGGGATTTGGAGTTACGAAGGTGTGGCCGGGGCACATATTGTCTTTTCTGGCTTGTGCTTCTTGGCAGCTATCTGGCATTGGGTGTATTGGGATCTAGAAATATTTTGTGATGAACGTACAGGAAAGCCTTCTTTG…
	length (bp)	1527	1527	1527	1527	1527	1527	1527	1527	1527	1527	1527	1527	1527	1527	1527	1527	1527
psbC	sequence	GTGGAAACGCTCTTTAATGGAACTTTAGCTTTAGCTGGCCGTGACCAAGAAACCACAGGTTTCGCTTGGTGGGCCGGAAATGCCCGACTTATCAATTTATCCGGTAAACTACTAGGGGCTCATGTAGCCCATGCCGGATTAATTGTATTCTGGGCTGGAGCGATGAACCTATTTGAAGTGGCTCATTTTCTACCCGAGAAGCCTATGTATGAACAAGGGTTAATTTTACTTCCGCACCTAGCTACTCTCGGGTGGGGGGTAGGTCCTGGTGGAGAAGTTATAGACACCTTTCCATACTTTGTATCTGGAGTACTTCACTTAATTTCCTCTGCAGTATTGGGCTTTGGCGGTATTTATCATGCACTTCTGGGACCTGAGACTCTTGAAGAATCTTTTCCT…	ATGAAAACCTTATATTCCCTGAGGAGGTTCTACCCCGTGGAAACGCTCTTTAATGGAACTTTAGCTTTAGCTGGCCGTGACCAAGAAACCACAGGTTTCGCTTGGTGGGCCGGAAATGCCCGACTTATCAATTTATCCGGTAAACTACTAGGGGCTCATGTAGCCCATGCCGGATTAATTGTATTCTGGGCTGGAGCGATGAACCTATTTGAAGTGGCTCATTTTCTACCCGAGAAGCCTATGTATGAACAAGGGTTAATTTTACTTCCGCACCTAGCTACTCTCGGGTGGGGGGTAGGTCCTGGTGGAGAAGTTATAGACACCTTTCCATACTTTGTATCTGGAGTACTTCACTTAATTTCCTCTGCAGTATTGGGCTTTGGCGGTATTTATCATGCA…	ATGAAAACCTTATATTCCCTGAGGAGGTTCTACCCCGTGGAAACGCTCTTTAATGGAACTTTAGCTTTAGCTGGCCGTGACCAAGAAACCACAGGTTTCGCTTGGTGGGCCGGAAATGCCCGACTTATCAATTTATCCGGTAAACTACTAGGGGCTCATGTAGCCCATGCCGGATTAATTGTATTCTGGGCTGGAGCGATGAACCTATTTGAAGTGGCTCATTTTCTACCCGAGAAGCCTATGTATGAACAAGGGTTAATTTTACTTCCGCACCTAGCTACTCTCGGGTGGGGGGTAGGTCCTGGTGGAGAAGTTATAGACACTTTTCCATACTTTGTATCTGGAGTACTTCACTTAATTTCCTCTGCAGTATTGGGCTTTGGCGGTATTTATCATGCA…	ATGAAAACCTTATATTCCCTGAGGAGGTTCTACCCCGTGGAAACGCTCTTTAATGGAACTTTAGCTTTAGCTGGCCGTGACCAAGAAACCACAGGTTTCGCTTGGTGGGCCGGAAATGCCCGACTTATCAATTTATCCGGTAAACTACTAGGGGCTCATGTAGCCCATGCCGGATTAATTGTATTCTGGGCTGGAGCGATGAACCTATTTGAAGTGGCTCATTTTCTACCCGAGAAGCCTATGTATGAACAAGGGTTAATTTTACTTCCGCACCTAGCTACTCTCGGGTGGGGGGTAGGTCCTGGTGGAGAAGTTATAGACACCTTTCCATACTTTGTATCTGGAGTACTTCACTTAATTTCCTCTGCAGTATTGGGCTTTGGCGGTATTTATCATGCA…	ATGAAAACCTTATATTCCCTGAGGAGGTTCTACCCCGTGGAAACGCTCTTTAATGGAACTTTAGCTTTAGCTGGCCGTGACCAAGAAACCACAGGTTTCGCTTGGTGGGCCGGAAATGCCCGACTTATCAATTTATCCGGTAAACTGCTAGGGGCTCATGTAGCCCATGCCGGATTAATTGTATTCTGGGCTGGAGCGATGAACCTATTTGAAGTGGCTCATTTTCTACCCGAGAAGCCTATGTATGAACAAGGGTTAATTTTACTTCCGCACCTAGCTACTCTCGGGTGGGGGGTAGGTCCTGGTGGAGAAGTTATAGACACCTTTCCATACTTTGTATCTGGAGTACTTCACTTAATTTCCTCTGCAGTATTGGGCTTTGGCGGTATTTATCATGCA…	ATGAAAACCTTATATTCCCTGAGGAGGTTCTACCCCGTGGAAACGCTCTTTAATGGAACTTTAGCTTTAGCTGGCCGTGACCAAGAAACCACAGGTTTCGCTTGGTGGGCCGGAAATGCCCGACTTATCAATTTATCCGGTAAACTACTAGGGGCTCATGTAGCCCATGCCGGATTAATTGTATTCTGGGCTGGAGCGATGAACCTATTTGAAGTGGCTCATTTTCTACCCGAGAAGCCTATGTATGAACAAGGGTTAATTTTACTTCCGCACCTAGCTACTCTCGGGTGGGGGGTAGGTCCTGGTGGAGAAGTTATAGACACCTTTCCATACTTTGTATCTGGAGTACTGCACTTAATTTCCTCTGCAGTATTGGGCTTTGGCGGTATTTATCATGCA…	ATGAAAACCTTATATTCCCTGAGGAGGTTCTACCCCGTGGAAACGCTCTTTAATGGAACTTTAGCTTTAGCTGGCCGTGACCAAGAAACCACAGGTTTCGCTTGGTGGGCCGGAAATGCCCGACTTATCAATTTATCCGGTAAACTACTAGGGGCTCATGTAGCCCATGCCGGATTAATTGTATTCTGGGCTGGAGCGATGAACCTATTTGAAGTGGCTCATTTTCTACCCGAGAAGCCTATGTATGAACAAGGGTTAATTTTACTTCCGCACCTAGCTACTCTCGGGTGGGGGGTAGGTCCTGGTGGAGAAGTTATAGACACTTTTCCATACTTTGTATCTGGAGTACTTCACTTAATTTCCTCTGCAGTATTGGGCTTTGGCGGTATTTATCATGCA…	ATGAAAACCTTATATTCCCTGAGGAGGTTCTACCCCGTGGAAACGCTCTTTAATGGAACTTTAGCTTTAGCTGGCCGTGACCAAGAAACCACAGGTTTCGCTTGGTGGGCCGGAAATGCCCGACTTATCAATTTATCCGGTAAACTACTAGGGGCTCATGTAGCCCATGCCGGATTAATTGTATTCTGGGCTGGAGCGATGAACCTATTTGAAGTGGCTCATTTTCTACCCGAGAAGCCTATGTATGAACAAGGGTTAATTTTACTTCCGCACCTAGCTACTCTCGGATGGGGGGTAGGTCCTGGTGGAGAAGTTATAGACACCTTTCCATACTTTGTATCTGGAGTACTTCACTTAATTTCCTCTGCAGTATTGGGCTTTGGCGGTATTTATCATGCA…	ATGAAAACCTTATATTCCCTGAGGAGGTTCTACCCCGTGGAAACGCTCTTTAATGGAACTTTAGCTTTAGCTGGTCGTGACCAAGAAACCACTGGTTTCGCTTGGTGGGCCGGAAATGCCCGACTTATCAATTTATCCGGTAAACTACTAGGGGCTCATGTAGCCCATGCCGGATTAATCGTATTCTGGGCCGGAGCAATGAACCTATTTGAAGTGGCTCATTTTGTACCAGAGAAGCCTATGTATGAACAAGGATTAATTTTACTTCCCCACCTAGCTACTCTAGGTTGGGGGGTAGGTCCTGGTGGGGAAGTTATAGACACCTTTCCATACTTTGTATCTGGAGTACTTCACTTAATTTCCTCTGCAGTATTGGGCTTTGGCGGTATTTATCATGCA…	ATGAAAACCTTATATTCCCTGAGGAGGTTCTACCCCGTGGAAACGCTCTTTAATGGAACTTTAGCTTTAGCTGGTCGTGACCAAGAAACCACTGGTTTCGCTTGGTGGGCCGGAAATGCCCGACTTATCAATTTATCCGGTAAACTACTAGGGGCTCATGTAGCCCATGCCGGATTAATCGTATTCTGGGCCGGAGCAATGAACCTATTTGAAGTGGCTCATTTTGTACCAGAGAAGCCTATGTATGAACAAGGATTAATTTTACTTCCCCACCTAGCTACTCTAGGTTGGGGGGTAGGTCCTGGTGGGGAAGTTATAGACACCTTTCCATACTTTGTATCTGGAGTACTTCACTTAATTTCCTCTGCAGTATTGGGCTTTGGCGGTATTTATCATGCA…	GTGCTTGGATGGCGGCTCAAGATCAGCCTCATGAAAACCTTATATTCCCTGAGGAGGTTCTACCCCGTGGAAACGCTCTTTAATGGAACTTTAGCTTTAGCTGGCCGTGACCAAGAAACCACAGGTTTCGCTTGGTGGGCCGGAAATGCCCGACTTATCAATTTATCCGGTAAACTACTAGGGGCTCATGTAGCCCATGCCGGATTAATTGTATTCTGGGCTGGAGCAATGAACCTATTTGAAGTGGCTCATTTTCTACCCGAGAAGCCTATGTATGAACAAGGGTTAATTTTACTTCCGCACCTAGCTACTCTCGGGTGGGGGGTAGGTCCTGGTGGAGAAGTTATAGACACTTTTCCATACTTTGTATCTGGAGTACTTCACTTAATTTCCTCTGCA…	ATGAAAACCTTATATTCCCTGAGGAGGTTCTACCCCGTGGAAACGCTCTTTAATGGAACTTTAGCTTTAGCTGGCCGTGACCAAGAAACCACAGGTTTCGCTTGGTGGGCCGGAAATGCCCGACTTATCAATTTATCCGGTAAACTACTAGGGGCTCATGTAGCCCATGCCGGATTAATTGTATTCTGGGCTGGAGCGATGAACCTATTTGAAGTGGCTCATTTTCTACCCGAGAAGCCTATGTATGAACAAGGGTTAATTTTACTTCCGCACCTAGCTACTCTCGGGTGGGGGGTAGGTCCTGGTGGAGAAGTTATAGACACTTTTCCATACTTTGTATCTGGAGTACTTCACTTAATTTCCTCTGCAGTATTGGGCTTTGGCGGTATTTATCATGCA…	ATGAAAACCTTATATTCCCTGAGGAGGTTCTACCCCGTGGAAACGCTCTTTAATGGAACTTTAGCTTTAGCTGGCCGTGACCAAGAAACCACAGGTTTCGCTTGGTGGGCCGGAAATGCCCGACTTATCAATTTATCCGGTAAACTACTAGGGGCTCATGTAGCCCATGCCGGATTAATTGTATTCTGGGCTGGAGCGATGAACCTATTTGAAGTGGCTCATTTTCTACCCGAGAAGCCTATGTATGAACAAGGGTTAATTTTACTTCCGCACCTAGCTACTCTCGGGTGGGGGGTAGGTCCTGGTGGAGAAGTTATAGACACCTTTCCATACTTTGTATCTGGAGTACTTCACTTAATTTCCTCTGCAGTATTGGGCTTTGGCGGTATTTATCATGCA…	ATGAAAACCTTATATTCCCTGAGGAGGTTCTACCCCGTGGAAACGCTCTTTAATGGAACTTTAGCTTTAGCTGGCCGTGACCAAGAAACCACAGGTTTCGCTTGGTGGGCCGGAAATGCCCGACTTATCAATTTATCCGGTAAACTACTAGGGGCTCATGTAGCCCATGCCGGATTAATTGTATTCTGGGCTGGAGCGATGAACCTATTTGAAGTGGCTCATTTTCTACCCGAGAAGCCTATGTATGAACAAGGGTTAATTTTACTTCCGCACCTAGCTACTCTCGGGTGGGGGGTAGGTCCTGGTGGAGAAGTTATAGACACCTTTCCATACTTTGTATCTGGAGTACTTCACTTAATTTCCTCTGCAGTATTGGGCTTTGGCGGTATTTATCATGCA…	ATGAAAACCTTATATTCCCTGAGGAGGTTCTACCCCGTGGAAACGCTCTTTAATGGAACTTTAGCTTTAGCTGGCCGTGACCAAGAAACCACAGGTTTCGCTTGGTGGGCCGGAAATGCCCGACTTATCAATTTATCCGGTAAACTACTAGGGGCTCATGTAGCCCATGCCGGATTAATTGTATTCTGGGCTGGAGCGATGAACCTATTTGAAGTGGCTCATTTTCTACCCGAGAAGCCTATGTATGAACAAGGGTTAATTTTACTTCCGCACCTAGCTACTCTCGGGTGGGGGGTAGGTCCTGGTGGAGAAGTTATAGACACCTTTCCATACTTTGTATCTGGAGTACTTCACTTAATTTCCTCTGCAGTATTGGGCTTTGGCGGTATTTATCATGCA…	CTGAGGAGGTTCTACCCCGTGGAAACGCTCTTTAATGGAACTTTAGCTTTAGCTGGCCGTGACCAAGAAACCACAGGTTTCGCTTGGTGGGCCGGAAATGCCCGACTTATCAATTTATCCGGTAAACTACTAGGGGCTCATGTAGCCCATGCCGGATTAATTGTATTCTGGGCTGGAGCGATGAACCTATTTGAAGTGGCTCATTTTCTACCCGAGAAGCCTATGTATGAACAAGGGTTAATTTTACTTCCGCACCTAGCTACTCTCGGGTGGGGGGTAGGTCCTGGTGGAGAAGTTATAGATACCTTTCCATACTTTGTATCTGGAGTACTTCACTTAATTTCCTCTGCAGTATTGGGCTTTGGCGGTATTTATCATGCACTTCTGGGACCTGAGACT…	CTGAGGAGGTTCTACCCCGTGGAAACGCTCTTTAATGGAACTTTAGCTTTAGCTGGCCGTGACCAAGAAACCACAGGTTTCGCTTGGTGGGCCGGAAATGCCCGACTTATCAATTTATCCGGTAAACTACTAGGGGCTCATGTAGCCCATGCCGGATTAATTGTATTCTGGGCTGGAGCGATGAACCTATTTGAAGTGGCTCATTTTCTATCCGAGAAGCCTATGTATGAACAAGGGTTAATTTTACTTCCGCACCTAGCTACTCTCGGGTGGGGGGTAGGTCCTGGTGGAGAAGTTATAGACACCTTTCCATACTTTGTATCTGGAGTACTTCACTTAATTTCCTCTGCAGTATTGGGCTTTGGCGGTATTTATCATGCACTTCTGGGACCTGAGACT…
	length (bp)	1386	1422	1422	1422	1422	1422	1422	1422	1422	1422	1452	1422	1422	1422	1422	1404	1404
psbD	sequence	ATGACTATAGCCCTTGGTAAATTTACCAAAGACGAAAATGATTTATTTGATATTATGGATGACTGGTTACGGAGGGACCGTTTCGTTTTTGTAGGCTGGTCTGGTTTATTGCTCTTTCCTTGTGCCTATTTCGCTTTAGGGGGTTGGTTTACAGGTACAACCTTTGTAACTTCATGGTATACTCATGGATTGGCCAGTTCCTATTTAGAAGGCTGCAATTTCTTAACAGCCGCAGTTTCTACTCCGGCTAATAGTTTAGCACATTCTTTGTTGTTACTATGGGGTCCTGAAGCACAAGGAGATTTTACTCGTTGGTGTCAACTAGGTGGTCTGTGGACTTTTGTTGCTCTCCATGGCGCTTTCGGACTAATAGGTTTCATGTTACGTCAATTCGAACTT…	ATGACTATAGCCCTTGGTAAATTTACCAAAGACGAAAATGATTTATTTGATATTATGGATGACTGGTTACGGAGGGACCGTTTCGTTTTTGTAGGCTGGTCTGGTTTATTGCTCTTTCCTTGTGCCTATTTCGCTTTAGGGGGTTGGTTTACAGGTACAACCTTTGTAACTTCATGGTATACTCATGGATTGGCCAGTTCCTATTTAGAAGGCTGCAATTTCTTAACAGCCGCAGTTTCTACTCCGGCTAATAGTTTAGCACATTCTTTGTTGTTACTATGGGGTCCTGAAGCACAAGGAGATTTTACTCGTTGGTGTCAACTAGGTGGTCTGTGGACTTTTGTTGCTCTCCATGGCGCTTTCGGACTAATAGGTTTCATGTTACGTCAATTCGAACTT…	ATGACTATAGCCCTTGGTAAATTTACCAAAGACGAAAATGATTTATTTGATATTATGGATGACTGGTTACGGAGGGACCGTTTTGTTTTTGTAGGCTGGTCTGGTTTATTGCTCTTTCCTTGTGCCTATTTCGCTTTAGGGGGTTGGTTTACAGGTACAACCTTTGTAACTTCATGGTATACTCATGGATTGGCCAGTTCCTATTTAGAAGGCTGCAATTTCTTAACAGCCGCAGTTTCTACTCCGGCTAATAGTTTAGCACATTCTTTGTTGTTACTATGGGGTCCTGAAGCACAAGGAGATTTTACTCGTTGGTGTCAACTAGGTGGTCTGTGGACTTTTGTTGCTCTCCATGGCGCTTTCGGACTAATAGGTTTCATGTTACGTCAATTCGAACTT…	ATGACTATAGCCCTTGGTAAATTTACCAAAGACGAAAATGATTTATTTGATATTATGGATGACTGGTTACGGAGGGACCGTTTCGTTTTTGTAGGCTGGTCTGGTTTATTGCTCTTTCCTTGTGCCTATTTCGCTTTAGGGGGTTGGTTTACAGGTACAACCTTTGTAACTTCATGGTATACTCATGGATTGGCCAGTTCCTATTTAGAAGGCTGCAATTTCTTAACAGCCGCAGTTTCTACTCCGGCTAATAGTTTAGCACATTCTTTGTTGTTACTATGGGGTCCTGAAGCACAAGGAGATTTTACTCGTTGGTGTCAACTAGGTGGTCTGTGGACTTTTGTTGCTCTCCATGGCGCTTTCGGACTAATAGGTTTCATGTTACGTCAATTCGAACTT…	ATGACTATAGCCCTTGGTAAATTTACCAAAGACGAAAATGATTTATTTGATATTATGGATGACTGGTTACGGAGGGACCGTTTCGTTTTTGTAGGCTGGTCTGGTTTATTGCTTTTTCCTTGTGCCTATTTCGCTTTAGGGGGTTGGTTTACAGGTACAACCTTTGTAACTTCATGGTATACTCATGGATTGGCCAGTTCCTATTTAGAAGGCTGCAATTTCTTAACAGCCGCAGTTTCTACTCCGGCTAATAGTTTAGCACATTCTTTGTTGTTACTATGGGGTCCTGAAGCACAAGGAGATTTTACTCGTTGGTGTCAACTAGGTGGTCTGTGGACTTTTGTTGCTCTCCATGGCGCTTTCGGACTAATAGGTTTCATGTTACGTCAATTCGAACTT…	ATGACTATAGCCCTTGGTAAATTTACCAAAGACGAAAATGATTTATTTGATATTATGGATGACTGGTTACGGAGGGACCGTTTCGTTTTTGTAGGCTGGTCTGGTTTATTGCTCTTTCCTTGTGCCTATTTCGCTTTAGGGGGTTGGTTTACAGGTACAACCTTTGTAACTTCATGGTATACTCATGGATTGGCCAGTTCCTATTTAGAAGGCTGCAATTTCTTAACAGCCGCAGTGTCTACTCCGGCTAATAGTTTAGCACATTCTTTGTTGTTACTATGGGGTCCTGAAGCACAAGGAGATTTTACTCGTTGGTGTCAACTAGGTGGTCTGTGGACTTTTGTTGCTCTCCATGGCGCTTTCGGACTAATAGGTTTCATGTTACGTCAATTCGAACTT…	ATGACTATAGCCCTTGGTAAATTTACCAAAGACGAAAATGATTTATTTGATATTATGGATGACTGGTTACGGAGGGACCGTTTTGTTTTTGTAGGCTGGTCTGGTTTATTGCTCTTTCCTTGTGCCTATTTCGCTTTAGGGGGTTGGTTTACAGGTACAACCTTTGTAACTTCATGGTATACTCATGGATTGGCCAGTTCCTATTTAGAAGGCTGCAATTTCTTAACAGCCGCAGTTTCTACTCCGGCTAATAGTTTAGCACATTCTTTGTTGTTACTATGGGGTCCTGAAGCACAAGGAGATTTTACTCGTTGGTGTCAACTAGGTGGTCTGTGGACTTTTGTTGCTCTCCATGGCGCTTTCGGACTAATAGGTTTCATGTTACGTCAATTCGAACTT…	ATGACTATAGCCCTTGGTAAATTTACCAAAGACGAAAATGATTTATTTGATATTATGGATGACTGGTTACGGAGGGACCGTTTCGTTTTTGTAGGCTGGTCTGGTTTATTGCTCTTTCCTTGTGCCTATTTCGCTTTAGGGGGTTGGTTTACAGGTACAACCTTTGTAACTTCGTGGTATACTCATGGATTGGCCAGTTCCTATTTAGAAGGCTGCAATTTCTTAACAGCCGCAGTTTCTACCCCGGCTAATAGTTTAGCACATTCTTTGTTGTTACTATGGGGTCCTGAAGCACAAGGAGATTTTACTCGTTGGTGTCAACTAGGTGGTCTGTGGACTTTTGTTGCTCTTCATGGCGCTTTCGGACTAATAGGTTTCATGTTACGTCAATTCGAACTT…	ATGACTATAGCCCTTGGTAAATTTACCAAAGACGAAAATGATTTATTTGATATTATGGATGACTGGTTACGGAGGGACCGTTTCGTTTTTGTAGGCTGGTCCGGTTTATTGCTCTTTCCTTGTGCCTATTTCGCTTTAGGAGGTTGGTTCACAGGTACAACCTTTGTAACTTCATGGTATACTCATGGATTGGCCAGTTCCTATTTGGAAGGCTGCAACTTCTTAACGGCCGCAGTTTCTACTCCTGCTAATAGTTTAGCACATTCTTTGTTGTTACTGTGGGGTCCTGAAGCACAAGGAGATTTTACTCGTTGGTGTCAATTAGGTGGTCTGTGGACTTTTGTTGCTCTCCATGGCGCCTTCGGACTAATCGGTTTCATGTTACGCCAATTCGAACTT…	ATGACTATAGCCCTTGGTAAATTTACCAAAGACGAAAATGATTTATTTGATATTATGGATGACTGGTTACGGAGGGACCGTTTCGTTTTTGTAGGCTGGTCCGGTTTATTGCTCTTTCCTTGTGCCTATTTCGCTTTAGGAGGTTGGTTCACAGGTACAACCTTTGTAACTTCATGGTATACTCATGGATTGGCCAGTTCCTATTTGGAAGGCTGCAACTTCTTAACGGCCGCAGTTTCTACTCCTGCTAATAGTTTAGCACATTCTTTGTTGTTACTGTGGGGTCCTGAAGCACAAGGAGATTTTACTCGTTGGTGTCAATTAGGTGGTCTGTGGACTTTTGTTGCTCTCCATGGCGCCTTCGGACTAATCGGTTTCATGTTACGCCAATTCGAACTT…	ATGACTATAGCCCTTGGTAAATTTACCAAAGACGAAAATGATTTATTTGATATTATGGATGACTGGTTACGGAGGGACCGTTTTGTTTTTGTAGGCTGGTCTGGTTTATTGCTCTTTCCTTGTGCCTATTTCGCTTTAGGGGGTTGGTTTACAGGTACAACCTTTGTAACTTCATGGTATACTCATGGATTGGCCAGTTCCTATTTAGAAGGCTGCAATTTCTTAACAGCCGCAGTTTCTACTCCGGCTAATAGTTTAGCACATTCTTTGTTGTTACTATGGGGTCCTGAAGCACAAGGAGATTTTACTCGTTGGTGTCAACTAGGTGGTCTGTGGACTTTTGTTGCTCTCCATGGCGCTTTCGGACTAATAGGTTTCATGTTACGTCAATTCGAACTT…	ATGACTATAGCCCTTGGTAAATTTACCAAAGACGAAAATGATTTATTTGATATTATGGATGACTGGTTACGGAGGGACCGTTTTGTTTTTGTAGGCTGGTCTGGTTTATTGCTCTTTCCTTGTGCCTATTTCGCTTTAGGGGGTTGGTTTACAGGTACAACCTTTGTAACTTCATGGTATACTCATGGATTGGCCAGTTCCTATTTAGAAGGCTGCAATTTCTTAACAGCCGCAGTTTCTACTCCGGCTAATAGTTTAGCACATTCTTTGTTGTTACTATGGGGTCCTGAAGCACAAGGAGATTTTACTCGTTGGTGTCAACTAGGTGGTCTGTGGACTTTTGTTGCTCTCCATGGCGCTTTCGGACTAATAGGTTTCATGTTACGTCAATTCGAACTT…	ATGACTATAGCCCTTGGTAAATTTACCAAAGACGAAAATGATTTATTTGATATTATGGATGACTGGTTACGGAGGGACCGTTTCGTTTTTGTAGGCTGGTCTGGTTTATTGCTCTTTCCTTGTGCCTATTTCGCTTTAGGGGGTTGGTTTACAGGTACAACCTTTGTAACTTCATGGTATACTCATGGATTGGCCAGTTCCTATTTAGAAGGCTGCAATTTCTTAACAGCCGCAGTTTCTACTCCGGCTAATAGTTTAGCACATTCTTTGTTGTTACTATGGGGTCCTGAAGCACAAGGAGATTTTACTCGTTGGTGTCAACTAGGTGGTCTGTGGACTTTTGTTGCTCTCCATGGCGCTTTCGGACTAATAGGTTTCATGTTACGTCAATTCGAACTT…	ATGACTATAGCCCTTGGTAAATTTACCAAAGACGAAAATGATTTATTTGATATTATGGATGACTGGTTACGGAGGGACCGTTTCGTTTTTGTAGGCTGGTCTGGTTTATTGCTCTTTCCTTGTGCCTATTTCGCTTTAGGGGGTTGGTTTACAGGTACAACCTTTGTAACTTCATGGTATACTCATGGATTGGCCAGTTCCTATTTAGAAGGCTGCAATTTCTTAACAGCCGCAGTTTCTACTCCGGCTAATAGTTTAGCACATTCTTTGTTGTTACTATGGGGTCCTGAAGCACAAGGAGATTTTACTCGTTGGTGTCAACTAGGTGGTCTGTGGACTTTTGTTGCTCTCCATGGCGCTTTCGGACTAATAGGTTTCATGTTACGTCAATTCGAACTT…	ATGACTATAGCCCTTGGTAAATTTACCAAAGACGAAAATGATTTATTTGATATTATGGATGACTGGTTACGGAGGGACCGTTTCGTTTTTGTAGGCTGGTCTGGTTTATTGCTCTTTCCTTGTGCCTATTTCGCTTTAGGGGGTTGGTTTACAGGTACAACCTTTGTAACTTCATGGTATACTCATGGATTAGCCAGTTCCTATTTAGAAGGCTGCAATTTCTTAACAGCCGCAGTTTCTACTCCGGCTAATAGTTTAGCACATTCTTTGTTGTTACTATGGGGTCCTGAAGCACAAGGAGATTTTACTCGTTGGTGTCAACTAGGTGGTCTGTGGACTTTTGTTGCTCTCCATGGCGCTTTCGGACTAATAGGTTTCATGTTACGTCAATTCGAACTT…	ATGACTATAGCCCTTGGTAAATTTACCAAAGACGAAAATGATTTATTTGATATTATGGATGACTGGTTACGGAGGGACCGTTTCGTTTTTGTAGGCTGGTCTGGTTTATTGCTCTTTCCTTGTGCCTATTTCGCTTTAGGGGGTTGGTTTACAGGTACAACCTTTGTAACTTCATGGTATACTCATGGATTGGCCAGTTCCTATTTAGAAGGCTGCAATTTCTTAACAGCCGCAGTTTCTACTCCGGCTAATAGTTTAGCACATTCTTTGTTGTTACTATGGGGTCCTGAAGCACAAGGAGATTTTACTCGTTGGTGTCAACTAGGTGGTCTGTGGACTTTTGTTGCTCTCCATGGCGCTTTCGGACTAATAGGTTTCATGTTACGTCAATTCGAACTT…	ATGACTATAGCCCTTGGTAAATTTACCAAAGACGAAAATGATTTATTTGATATTATGGATGACTGGTTACGGAGGGACCGTTTCGTTTTTGTAGGCTGGTCTGGTTTATTGCTCTTTCCTTGTGCCTATTTCGCTTTAGGGGGTTGGTTTACAGGTACAACCTTTGTAACTTCATGGTATACTCATGGATTGGCCAGTTCCTATTTAGAAGGCTGCAATTTCTTAACAGCCGCAGTTTCTACTCCGGCTAATAGTTTAGCACATTCTTTGTTGTTACTATGGGGTCCTGAAGCACAAGGAGATTTTACTCGTTGGTGTCAACTAGGTGGTCTGTGGACTTTTGTTGCTCTCCATGGCGCTTTCGGACTAATAGGTTTCATGTTACGTCAATTCGAACTT…
	length (bp)	1062	1062	1062	1062	1062	1062	1062	1062	1062	1062	1062	1062	1062	1062	1062	1062	1062
psbE	sequence	ATGTCTGGAAGCACAGGAGAACGTTCTTTTGCTGATATTATTACCAGTATTCGATACTGGGTCATTCATAGTATTACGATACCTTCCCTATTCATTGCGGGTTGGTTATTCGTCAGCACGGGCTTAGCTTACGATGTCTTTGGAAGCCCTCGGCCAAACGAATATTTCACAGAGAGTCGACAAGGAATTCCATTAATAACTGGCCGTTTTGATCCTTTGGAACAACTCGATGAATTTAGTAGATCCTTTTAG	ATGTCTGGAAGCACAGGAGAACGTTCTTTTGCTGATATTATTACCAGTATTCGATACTGGGTCATTCATAGTATTACGATACCTTCCCTATTCATTGCGGGTTGGTTATTCGTCAGCACGGGCTTAGCTTACGATGTGTTTGGAAGCCCTCGGCCAAACGAATATTTCACAGAGAGTCGACAAGGAATTCCATTAATAACTGGCCGTTTTGATCCTTTGGAACAACTCGATGAATTTAGTAGATCCTTTTAG	ATGTCTGGAAGCACAGGAGAACGTTCTTTTGCTGATATTATTACCAGTATTCGATACTGGGTCATTCATAGTATTACGATACCTTCCCTATTCATTGCGGGTTGGTTATTCGTCAGCACGGGCTTAGCTTACGATGTGTTTGGAAGCCCTCGGCCAAACGAATATTTCACAGAGAGTCGACAAGGAATTCCATTAATAACTGGCCGTTTTGATCCTTTGGAACAACTCGATGAATTTAGTAGATCCTTTTAG	ATGTCTGGAAGCACAGGAGAACGTTCTTTTGCTGATATTATTACCAGTATTCGATACTGGGTCATTCATAGTATTACGATACCTTCCCTATTCATTGCGGGTTGGTTATTCGTCAGCACGGGCTTAGCTTACGATGTCTTTGGAAGCCCTCGGCCAAACGAATATTTCACAGAGAGTCGACAAGGAATTCCATTAATAACTGGCCGTTTTGATCCTTTGGAACAACTCGATGAATTTAGTAGATCCTTTTAG	ATGTCTGGAAGCACAGGAGAACGTTCTTTTGCTGATATTATTACCAGTATTCGATACTGGGTCATTCATAGTATTACGATACCTTCCCTATTCATTGCGGGTTGGTTATTCGTCAGCACGGGCTTAGCTTACGATGTGTTTGGAAGCCCTCGGCCAAACGAATATTTCACAGAGAGTCGACAAGGAATTCCATTAATAACTGGCCGTTTTGATCCTTTGGAACAACTCGATGAATTTAGTAGATCCTTTTAG	ATGTCTGGAAGCACAGGAGAACGTTCTTTTGCTGATATTATTACCAGTATTCGATACTGGGTCATTCATAGTATTACGATACCTTCCCTATTCATTGCGGGTTGGTTATTCGTCAGCACGGGCTTAGCTTACGATGTGTTTGGAAGCCCTCGGCCAAACGAATATTTCACAGAGAGTCGACAAGGAATTCCATTAATAACTGGCCGTTTTGATCCTTTGGAACAACTCGATGAATTTAGTAGATCCTTTTAG	ATGTCTGGAAGCACAGGAGAACGTTCTTTTGCTGATATTATTACCAGTATTCGATACTGGGTCATTCATAGTATTACGATACCTTCCCTATTCATTGCGGGTTGGTTATTCGTCAGCACGGGCTTAGCTTACGATGTGTTTGGAAGCCCTCGGCCAAACGAATATTTCACAGAGAGTCGACAAGGAATTCCATTAATAACTGGCCGTTTTGATCCTTTGGAACAACTCGATGAATTTAGTAGATCCTTTTAG	ATGTCTGGAAGCACAGGAGAACGTTCTTTTGCTGATATTATTACCAGTATTCGATACTGGGTCATTCATAGTATTACGATACCTTCCCTATTCATTGCGGGTTGGTTATTCGTCAGCACGGGCTTAGCTTACGATGTGTTTGGAAGCCCTCGGCCAAACGAATATTTCACAGAGAGTCGACAAGGAATTCCATTAATAACTGGCCGTTTTGATCCTTTGGAACAACTCGATGAATTTAGTAGATCCTTTTAG	ATGTCTGGAAGCACAGGAGAACGTTCTTTTGCTGATATTATTACCAGTATTCGATACTGGGTCATTCATAGCATTACTATACCTTCCCTATTCATTGCGGGTTGGTTATTCGTCAGCACGGGCTTAGCTTACGATGTGTTTGGAAGCCCTCGACCAAACGAATATTTCACAGAGAGCCGACAAGGAATTCCATTAATAACTGGCCGTTTTGATCCTTTGGAACAACTCGATGAATTTAGTAGATCCTTTTAG	ATGTCTGGAAGCACAGGAGAACGTTCTTTTGCTGATATTATTACCAGTATTCGATACTGGGTCATTCATAGCATTACTATACCTTCCCTATTCATTGCGGGTTGGTTATTCGTCAGCACGGGCTTAGCTTACGATGTGTTTGGAAGCCCTCGACCAAACGAATATTTCACAGAGAGCCGACAAGGAATTCCATTAATAACTGGCCGTTTTGATCCTTTGGAACAACTCGATGAATTTAGTAGATCCTTTTAG	ATGTCTGGAAGCACAGGAGAACGTTCTTTTGCTGATATTATTACCAGTATTCGATACTGGGTCATTCATAGTATTACGATACCTTCCCTATTCATTGCGGGTTGGTTATTCGTCAGCACGGGCTTAGCTTACGATGTGTTTGGAAGCCCTCGGCCAAACGAATATTTCACAGAGAGTCGACAAGGAATTCCATTAATAACTGGCCGTTTTGATCCTTTGGAACAACTCGATGAATTTAGTAGATCCTTTTAG	ATGTCTGGAAGCACAGGAGAACGTTCTTTTGCTGATATTATTACCAGTATTCGATACTGGGTCATTCATAGTATTACGATACCTTCCCTATTCATTGCGGGTTGGTTATTCGTCAGCACGGGCTTAGCTTACGATGTGTTTGGAAGCCCTCGGCCAAACGAATATTTCACAGAGAGTCGACAAGGAATTCCATTAATAACTGGCCGTTTTGATCCTTTGGAACAACTCGATGAATTTAGTAGATCCTTTTAG	ATGTCTGGAAGCACAGGAGAACGTTCTTTTGCTGATATTATTACCAGTATTCGATACTGGGTCATTCATAGTATTACGATACCTTCCCTATTCATTGCGGGTTGGTTATTCGTCAGCACGGGCTTAGCTTACGATGTGTTTGGAAGCCCTCGGCCAAACGAATATTTCACAGAGAGTCGACAAGGAATTCCATTAATAACTGGCCGTTTTGATCCTTTGGAACAACTCGATGAATTTAGTAGATCCTTTTAG	ATGTCTGGAAGCACAGGAGAACGTTCTTTTGCTGATATTATTACCAGTATTCGATACTGGGTCATTCATAGTATTACGATACCTTCCCTATTCATTGCGGGTTGGTTATTCGTCAGCACGGGCTTAGCTTACGATGTGTTTGGAAGCCCTCGGCCAAACGAATATTTCACAGAGAGTCGACAAGGAATTCCATTAATAACTGGCCGTTTTGATCCTTTGGAACAACTCGATGAATTTAGTAGATCCTTTTAG	ATGTCTGGAAGCACAGGAGAACGTTCTTTTGCTGATATTATTACCAGTATTCGATACTGGGTCATTCATAGTATTACGATACCTTCCCTATTCATTGCGGGTTGGTTATTCGTCAGCACGGGCTTAGCTTACGATGTGTTTGGAAGCCCTCGGCCAAACGAATATTTCACAGAGAGTCGACAAGGAATTCCATTAATAACTGGCCGTTTTGATCCTTTGGAACAACTCGATGAATTTAGTAGATCCTTTTAG	ATGTCTGGAAGCACAGGAGAACGTTCTTTTGCTGATATTATTACCAGTATTCGATACTGGGTCATTCATAGTATTACGATACCTTCCCTATTCATTGCGGGTTGGTTATTCGTCAGCACGGGCTTAGCTTACGATGTCTTTGGAAGCCCTCGGCCAAACGAATATTTCACAGAGAGTCGACAAGGAATTCCATTAATAACTGGCCGTTTTGATCCTTTGGAACAACTCGATGAATTTAGTAGATCCTTTTAG	ATGTCTGGAAGCACAGGAGAACGTTCTTTTGCTGATATTATTACCAGTATTCGATACTGGGTCATTCATAGTATTACGATACCTTCCCTATTCATTGCGGGTTGGTTATTCGTCAGCACGGGCTTAGCTTACGATGTCTTTGGAAGCCCTCGGCCAAACGAATATTTCACAGAGAGTCGACAAGGAATTCCATTAATAACTGGCCGTTTTGATCCTTTGGAACAACTTGATGAATTTAGTAGATCCTTTTAG
	length (bp)	252	252	252	252	252	252	252	252	252	252	252	252	252	252	252	252	252
psbF	sequence	ATGACCATAGATCGAACCTATCCAATTTTTACAGTGCGATGGTTGGCTGTTCACGGACTTGCTGTACCTACTGTTTCTTTTTTAGGGTCAATATCAGCAATGCAATTTATCCAACGATAA	ATGACCATAGATCGAACCTATCCAATTTTTACAGTGCGATGGTTGGCTGTTCACGGACTTGCTGTACCTACTGTTTCTTTTTTAGGGTCAATATCAGCAATGCAATTTATCCAACGATAA	ATGACCATAGATCGAACCTATCCAATTTTTACAGTGCGATGGTTGGCTGTTCACGGACTTGCTGTACCTACTGTTTCTTTTTTAGGGTCAATATCAGCAATGCAATTTATCCAACGATAA	ATGACCATAGATCGAACCTATCCAATTTTTACAGTGCGATGGTTGGCTGTTCACGGACTTGCTGTACCTACTGTTTCTTTTTTAGGGTCAATATCAGCAATGCAATTTATCCAACGATAA	ATGACCATAGATCGAACCTATCCAATTTTTACAGTGCGATGGTTGGCTGTTCACGGACTTGCTGTACCTACTGTTTCTTTTTTAGGGTCAATATCAGCAATGCAATTTATCCAACGATAA	ATGACCATAGATCGAACCTATCCAATTTTTACAGTGCGATGGTTGGCTGTTCACGGACTTGCTGTACCTACTGTTTCTTTTTTAGGGTCAATATCAGCAATGCAATTTATCCAACGATAA	ATGACCATAGATCGAACCTATCCAATTTTTACAGTGCGATGGTTGGCTGTTCACGGACTTGCTGTACCTACTGTTTCTTTTTTAGGGTCAATATCAGCAATGCAATTTATCCAACGATAA	ATGACCATAGATCGAACCTATCCAATTTTTACAGTGCGATGGTTGGCTGTTCACGGACTTGCTGTACCTACTGTTTCTTTTTTAGGGTCAATATCAGCAATGCAATTTATCCAACGATAA	ATGACCATAGATCGAACCTATCCAATTTTTACAGTGCGATGGTTGGCTGTTCACGGACTAGCTGTACCTACCGTTTCTTTTTTGGGGTCAATATCAGCAATGCAGTTCATCCAACGATAA	ATGACCATAGATCGAACCTATCCAATTTTTACAGTGCGATGGTTGGCTGTTCACGGACTAGCTGTACCTACCGTTTCTTTTTTGGGGTCAATATCAGCAATGCAGTTCATCCAACGATAA	ATGACCATAGATCGAACCTATCCAATTTTTACAGTGCGATGGTTGGCTGTTCACGGACTTGCTGTACCTACTGTTTCTTTTTTAGGGTCAATATCAGCAATGCAATTTATCCAACGATAA	ATGACCATAGATCGAACCTATCCAATTTTTACAGTGCGATGGTTGGCTGTTCACGGACTTGCTGTACCTACTGTTTCTTTTTTAGGGTCAATATCAGCAATGCAATTTATCCAACGATAA	ATGACCATAGATCGAACCTATCCAATTTTTACAGTGCGATGGTTGGCTGTTCACGGACTTGCTGTACCTACCGTTTCTTTTTTAGGGTCAATATCAGCAATGCAATTTATCCAACGATAA	ATGACCATAGATCGAACCTATCCAATTTTTACAGTGCGATGGTTGGCTGTTCACGGACTTGCTGTACCTACCGTTTCTTTTTTAGGGTCAATATCAGCAATGCAATTTATCCAACGATAA	ATGACCATAGATCGAACCTATCCAATTTTTACAGTGCGATGGTTGGCTGTTCACGGACTTGCTGTACCTACTGTTTCTTTTTTAGGGTCAATATCAGCAATGCAATTTATCCAACGATAA	ATGACCATAGATCGAACCTATCCAATTTTTACAGTGCGATGGTTGGCTGTTCACGGACTTGCTGTACCTACTGTTTCTTTTTTAGGGTCAATATCAGCAATGCAATTTATCCAACGATAA	ATGACCATAGATCGAACCTATCCAATTTTTACAGTGCGATGGTTGGCTGTTCACGGACTTGCTGTACCTACTGTTTCTTTTTTAGGGTCAATATCAGCAATGCAATTTATCCAACGATAA
	length (bp)	120	120	120	120	120	120	120	120	120	120	120	120	120	120	120	120	120
psbJ	sequence	ATGGCCGATACTACTGGAAGGATTCCTCTTTGGCTAATAGGTACTGTAACTGGTATTCTTGTGATCGGTTTACTAGGTCTTTTCTTTTATGGTTCATATTCCGGATTGGGTTCATCCCTGTAG	ATGGCCGATACTACTGGAAGGATTCCTCTTTGGCTAATAGGTACTGTAACTGGTATTCTTGTGATCGGTTTACTAGGTCTTTTCTTTTATGGTTCATATTCCGGATTGGGTTCATCCCTGTAG	ATGGCCGATACTACTGGAAGGATTCCTCTTTGGCTAATAGGTACTGTAACTGGTATTCTTGTGATCGGTTTACTAGGTCTTTTCTTTTATGGTTCATATTCCGGATTGGGTTCATCCCTGTAG	ATGGCCGATACTACTGGAAGGATTCCTCTTTGGCTAATAGGTACTGTAACCGGTATTCTTGTGATCGGTTTACTAGGTCTTTTCTTTTATGGTTCATATTCCGGATTGGGTTCATCCCTGTAG	ATGGCCGATACTACTGGAAGGATTCCTCTTTGGCTAATAGGTACTGTAACTGGTATTCTTGTGATCGGTTTACTAGGTCTTTTCTTTTATGGTTCATATTCCGGATTGGGTTCATCCCTGTAG	ATGGCCGATACTACTGGAAGGATTCCTCTTTGGCTAATAGGTACTGTAACTGGTATTCTTGTGATCGGTTTACTAGGTCTTTTCTTTTATGGTTCATATTCCGGATTGGGTTCATCCCTGTAG	ATGGCCGATACTACTGGAAGGATTCCTCTTTGGCTAATAGGTACTGTAACTGGTATTCTTGTGATCGGTTTACTAGGTCTTTTCTTTTATGGTTCATATTCCGGATTGGGTTCATCCCTGTAG	ATGGCCGATACTACTGGAAGGATTCCTCTTTGGCTAATAGGTACTGTAACTGGTATTCTTGTGATCGGTTTACTAGGTCTTTTCTTTTATGGTTCATATTCCGGATTGGGTTCATCCCTGTAG	ATGGCCGATACTACTGGAAGGATTCCTCTTTGGCTAATAGGTACTGTAACTGGTATTCTTGTGATCGGTTTAATAGGTATTTTCTTTTATGGTTCATATTCCGGATTGGGTTCATCCCTATAG	ATGGCCGATACTACTGGAAGGATTCCTCTTTGGCTAATAGGTACTGTAACTGGTATTCTTGTGATCGGTTTAATAGGTATTTTCTTTTATGGTTCATATTCCGGATTGGGTTCATCCCTATAG	ATGGCCGATACTACTGGAAGGATTCCTCTTTGGCTAATAGGTACTGTAACTGGTATTCTTGTGATCGGTTTACTAGGTCTTTTCTTTTATGGTTCATATTCCGGATTGGGTTCATCCCTGTAG	ATGGCCGATACTACTGGAAGGATTCCTCTTTGGCTAATAGGTACTGTAACTGGTATTCTTGTGATCGGTTTACTAGGTCTTTTCTTTTATGGTTCATATTCCGGATTGGGTTCATCCCTGTAG	ATGGCCGATACTACTGGAAGGATTCCTCTTTGGCTAATAGGTACTGTAACTGGTATTCTTGTGATCGGTTTACTAGGTCTTTTCTTTTATGGTTCATATTCCGGATTGGGTTCATCCCTGTAG	ATGGCCGATACTACTGGAAGGATTCCTCTTTGGCTAATAGGTACTGTAACTGGTATTCTTGTGATCGGTTTACTAGGTCTTTTCTTTTATGGTTCATATTCCGGATTGGGTTCATCCCTGTAG	ATGGCCGATACTACTGGAAGGATTCCTCTTTGGCTAATAGGTACTGTAACTGGTATTCTTGTGATCGGTTTACTAGGTCTTTTCTTTTATGGTTCATATTCCGGATTGGGTTCATCCCTGTAG	ATGGCCGATACTACTGGAAGGATTCCTCTTTGGCTAATAGGTACTGTAACTGGTATTCTTGTGATCGGTTTACTAGGTCTTTTCTTTTATGGTTCATATTCCGGATTGGGTTCATCCCTGTAG	ATGGCCGATACTACTGGAAGGATTCCTCTTTGGCTAATAGGTACTGTAACTGGTATTCTTGTGATCGGTTTACTAGGTCTTTTCTTTTATGGTTCATATTCCGGATTGGGTTCATCCCTGTAG
	length (bp)	123	123	123	123	123	123	123	123	123	123	123	123	123	123	123	123	123
psbK	sequence	ATGCTTAATATCTTTAGTTTGATCTTTATCTGTATTAATTCTGCTCTTTATTCGACTAGTTTTTTCTTCTCCAAATTGCCCGAGGCCTATGCTTTTTTGAATCCAATTGTAGATGTTATGCCAGTAATACCTGTGCTTTTTTTTCTCTTAGCCTTTGTTTGGCAAGCTGCCGTGAGTTTTCGATGA	ATGCTTAATATCTTTAGTTTGATCTTTATCTGTATTAATTCTGCTCTTTATTCGACTAGTTTTTTCTTCTCCAAATTGCCCGAGGCCTATGCTTTTTTGAATCCAATTGTAGATGTTATGCCAGTCATACCTGTGCTTTTTTTTCTCTTAGCCTTTGTTTGGCAAGCTGCCGTGAGTTTTCGATGA	ATGCTTAATATCTTTAGTTTGATCTTTATCTGTATTAATTCTGCTCTTTATTCGACTAGTTTTTTCTTCTCCAAATTGCCCGAGGCCTATGCTTTTTTGAATCCAATTGTAGATGTTATGCCAGTCATACCTCTGCTTTTTTTTCTCTTAGCCTTTGTTTGGCAAGCTGCCGTGAGTTTTCGATGA	ATGCTTAATATCTTTAGTTTGATCTTTATCTGTATTAATTCTGCTCTTTATTCGACTAGTTTTTTCTTCTCCAAATTGCCCGAGGCCTATGCTTTTTTGAATCCAATTGTAGATGTTATGCCAGTAATACCTGTGCTTTTTTTTCTCTTAGCCTTTGTTTGGCAAGCTGCCGTGAGTTTTCGATGA	ATGCTTAATATCTTTAGTTTGATCTTTATCTGTATTAATTCTGCTCTTTATTCGACTAGTTTTTTCTTCTCCAAATTGCCCGAGGCCTATGCTTTTTTGAATCCAATTGTAGATGTTATGCCAGTCATACCTTTGCTTTTTTTTCTCTTAGCCTTTGTTTGGCAAGCTGCCGTGAGTTTTCGATGA	ATGCTTAATATCTTTAGTTTGATCTTTATCTGTATTAATTCTGCTCTTTATTCGACTAGTTTTTTCTTCTCCAAATTGCCCGAGGCCTATGCTTTTTTGAATCCAATTGTAGATGTTATGCCAGTCATACCTGTGCTTTTTTTTCTCTTAGCCTTTGTTTGGCAAGCTGCTGTGAGTTTTCGATGA	ATGCTTAATATCTTTAGTTTGATCTTTATCTGTATTAATTCTGCTCTTTATTCGACTAGTTTTTTCTTCTCCAAATTGCCCGAGGCCTATGCTTTTTTGAATCCAATTGTAGATGTTATGCCAGTCATACCTCTGCTTTTTTTTCTCTTAGCCTTTGTTTGGCAAGCTGCCGTGAGTTTTCGATGA	ATGCTTAATATCTTTAGTTTGATCTTTATCTGTATTAATTCTGCTCTTTATTCGACCAGTTTTTTCTTCTCCAAATTGCCCGAGGCCTATGCTTTTTTGAATCCAATTGTAGATGTTATGCCAGTCATACCTGTGCTTTTTTTTCTCTTAGCCTTTGTTTGGCAAGCTGCCGTGAGTTTTCGATGA	ATGCTTAATATCTTTACCTTAATTTGTATCTGTATTAATTCTGCCTTTTATTCGTATTCGAGTCATTTTTTCTTCGCCAAATTGCCCGAGGCCTATGCTTTTTTGAATCCAATTGTAGATTTTATGCCAGTCATACCTTTGCTTTTTTTTCTCTTAGCCTTTGTTTGGCAAGCTGCTGTAAGTTTTCGATGA	ATGCTTAATATCTTTACCTTAATTTGTATCTGTATTAATTCTGCCTTTTATTCGTATTCGAGTCATTTTTTCTTCGCCAAATTGCCCGAGGCCTATGCTTTTTTGAATCCAATTGTAGATTTTATGCCAGTCATACCTTTGCTTTTTTTTCTCTTAGCCTTTGTTTGGCAAGCTGCTGTAAGTTTTCGATGA	ATGCTTAATATCTTTAGTTTGATCTTTATCTGTATTAATTCTGCTCTTTATTCGACTAGTTTTTTCTTCTCCAAATTGCCCGAGGCCTATGCTTTTTTGAATCCAATTGTAGATGTTATGCCAGTCATACCTCTGCTTTTTTTTCTCTTAGCCTTTGTTTGGCAAGCTGCCGTGAGTTTTCGATGA	ATGCTTAATATCTTTAGTTTGATCTTTATCTGTATTAATTCTGCTCTTTATTCGACTAGTTTTTTCTTCTCCAAATTGCCCGAGGCCTATGCTTTTTTGAATCCAATTGTAGATGTTATGCCAGTCATACCTCTGCTTTTTTTTCTCTTAGCCTTTGTTTGGCAAGCTGCCGTGAGTTTTCGATGA	ATGCTTAATATCTTTAGTTTGATCTTTATCTGTATTAATTCTGCTCTTTATTCGACTAGTTTTTTCTTCTCCAAATTGCCCGAGGCCTATGCTTTTTTGAATCCAATTGTAGATGTTATGCCAGTGATACCTTTGCTTTTTTTTCTCTTAGCCTTTGTTTGGCAAGCTGCCGTGAGTTTTCGATGA	ATGCTTAATATCTTTAGTTTGATCTTTATCTGTATAAATTCTGCTCTTTATTCGACTAGTTTTTTCTTCTCCAAATTGCCCGAGGCCTATGCTTTTTTGAATCCAATTGTAGATGTTATGCCAGTGATACCTTTGCTTTTTTTTCTCTTAGCCTTTGTTTGGCAAGCTGCCGTGAGTTTTCGATGA	ATGCTTAATATCTTTAGTTTGATCTTTATCTGTATTAATTCTGCTCTTTATTCAACTAGTTTTTTCTTCTCCAAATTGCCCGAGGCCTATGCTTTTTTGAATCCAATTGTAGATGTTATGCCAGTCATACCTGTGCTTTTTTTTCTCTTAGCCTTTGTTTGGCAAGCTGCCGTGAGTTTTCGATGA	ATGCTTAATATCTTTAGTTTGATCTTTATCTGTATTAATTCTGCTCTTTATTCGACTAGTTTTTTCTTCTCCAAATTGCCCGAGGCCTATGCTTTTTTGAATCCAATTGTAGATGTTATGCCAGTAATACCTGTGCTTTTTTTTCTCTTAGCCTTTGTTTGGCAAGCTGCCGTGAGTTTTCGATGA	ATGCTTAATATCTTTAGTTTGATCTTTATCTGTATTAATTCTGCTCTTTATTCGACTAGTTTTTTCTTCTCCAAATTGCCCGAGGCCTATGCTTTTTTGAATCCAATTGTAGATGTTATGCCAGTCATACCTGTGCTTTTTTTTCTCTTAGCCTTTGTTTGGCAAGCTGCCGTGAGTTTTCGATGA
	length (bp)	186	186	186	186	186	186	186	186	192	192	186	186	186	186	186	186	186
psbL	sequence	ATGACACAATCAAACCCAAACGAACAAAATGTTGAATTGAATCGTACCAGTCTCTACTGGGGGTTATTGCTCATTTTTGTACTTGCTGTTTTATTTTCCAATTATTTCTTCAATTAA	ATGACACAATCAAACCCAAACGAACAAAATGTTGAATTGAATCGTACCAGTCTCTACTGGGGGTTATTGCTCATTTTTGTACTTGCTGTTTTATTTTCCAATTATTTCTTCAATTAA	ATGACACAATCAAACCCAAACGAACAAAATGTTGAATTGAATCGTACCAGTCTCTACTGGGGGTTATTGCTCATTTTTGTACTTGCTGTTTTATTTTCCAATTATTTCTTCAATTAA	ATGACACAATCAAACCCAAACGAACAAAATGTTGAATTGAATCGTACCAGTCTCTACTGGGGGTTATTGCTCATTTTTGTACTTGCTGTTTTATTTTCCAATTATTTCTTCAATTAA	ATGACACAATCAAACCCAAACGAACAAAATGTTGAATTGAATCGTACCAGTCTCTACTGGGGGTTATTGCTCATTTTTGTACTTGCTGTTTTATTTTCCAATTATTTCTTCAATTAA	ATGACACAATCAAACCCAAACGAACAAAATGTTGAATTGAATCGTACCAGTCTCTACTGGGGGTTATTGCTCATTTTTGTACTTGCTGTTTTATTTTCCAATTATTTCTTCAATTAA	ATGACACAATCAAACCCAAACGAACAAAATGTTGAATTGAATCGTACCAGTCTCTACTGGGGGTTATTGCTCATTTTTGTACTTGCTGTTTTATTTTCCAATTATTTCTTCAATTAA	ATGACACAATCAAACCCAAACGAACAAAATGTTGAATTGAATCGTACCAGTCTCTACTGGGGGTTATTGCTCATTTTTGTACTTGCTGTTTTATTTTCCAATTATTTCTTCAATTAA	ATGACACAATCAAACCCGAACGAACAAAGTGTTGAATTGAATCGTACCAGTCTCTACTGGGGGTTATTACTCATTTTTGTACTTGCTGTTTTATTTTCCAATTATTTCTTCAATTAA	ATGACACAATCAAACCCGAACGAACAAAGTGTTGAATTGAATCGTACCAGTCTCTACTGGGGGTTATTACTCATTTTTGTACTTGCTGTTTTATTTTCCAATTATTTCTTCAATTAA	ATGACACAATCAAACCCAAACGAACAAAATGTTGAATTGAATCGTACCAGTCTCTACTGGGGGTTATTGCTCATTTTTGTACTTGCTGTTTTATTTTCCAATTATTTCTTCAATTAA	ATGACACAATCAAACCCAAACGAACAAAATGTTGAATTGAATCGTACCAGTCTCTACTGGGGGTTATTGCTCATTTTTGTACTTGCTGTTTTATTTTCCAATTATTTCTTCAATTAA	ATGACACAATCAAACCCAAACGAACAAAATGTTGAATTGAATCGTACCAGTCTCTACTGGGGGTTATTGCTCATTTTTGTACTTGCTGTTTTATTTTCCAATTATTTCTTCAATTAA	ATGACACAATCAAACCCAAACGAACAAAATGTTGAATTGAATCGTACCAGTCTCTACTGGGGGTTATTGCTCATTTTTGTACTTGCTGTTTTATTTTCCAATTATTTCTTCAATTAA	ATGACACAATCAAACCCAAACGAACAAAATGTTGAATTGAATCGTACCAGTCTCTACTGGGGGTTATTGCTCATTTTTGTACTTGCTGTTTTATTTTCCAATTATTTCTTCAATTAA	ATGACACAATCAAACCCAAACGAACAAAATGTTGAATTGAATCGTACCAGTCTCTACTGGGGGTTATTGCTCATTTTTGTACTTGCTGTTTTATTTTCCAATTATTTCTTCAATTAA	ATGACACAATCAAACCCAAACGAACAAAATGTTGAATTGAATCGTACCAGTCTCTACTGGGGGTTATTGCTCATTTTTGTACTTGCTGTTTTATTTTCCAATTATTTCTTCAATTAA
	length (bp)	117	117	117	117	117	117	117	117	117	117	117	117	117	117	117	117	117
psbM	sequence	ATGGAAGTAAATATTCTTGCATTTATTGCTACTGCACTGTTCATTCTAATTCCTACAGCTTTTCTACTTATCATTTACGTAAAAACAGTCAGTCAAAATGATTAA	ATGGAAGTAAATATTCTTGCATTTATTGCTACTGCACTGTTCATTCTAATTCCTACAGCTTTTCTACTTATCATTTACGTAAAAACAGTCAGTCAAAATGATTAA	ATGGAAGTAAATATTCTTGCATTTATTGCTACTGCACTGTTCATTCTAATTCCTACAGCTTTTCTACTTATCATTTACGTAAAAACAGTCAGTCAAAATGATTAA	ATGGAAGTAAATATTCTTGCATTTATTGCTACTGCACTGTTCATTCTAATTCCTACAGCTTTTCTACTTATCATTTACGTAAAAACAGTCAGTCAAAATGATTAA	ATGGAAGTAAATATTCTTGCATTTATTGCTACTGCACTGTTCATTCTAATTCCTACAGCTTTTCTACTTATCATTTACGTAAAAACAGTCAGTCAAAATGATTAA	ATGGAAGTAAATATTCTTGCATTTATTGCTACTGCACTGTTCATTCTAATTCCTACAGCTTTTCTACTTATCATTTACGTAAAAACAGTCAGTCAAAATGATTAA	ATGGGATTAAATCCCGAGTTATTGTATTGTGAGGTAAAAAACACTGAGATTATGGAAGTAAATATTCTTGCATTTATTGCTACTGCACTGTTCATTCTAATTCCTACAGCTTTTCTACTTATCATTTACGTAAAAACAGTCAGTCAAAATGATTAA	ATGGAAGTAAATATTCTTGCATTTATTGCTACTGCACTGTTCATTCTAATTCCTACAGCTTTTCTACTTATCATTTACGTAAAAACTGTCAGTCAAAATGATTAA	ATGGAAGTAAATATCCTTGCATTTATTGCTACTGCACTGTTCATTCTAGTTCCTACTGCTTTTCTACTTATCATTTACGTAAAAACAGTCAGTCAAAACGATTAA	ATGGAAGTAAATATCCTTGCATTTATTGCTACTGCACTGTTCATTCTAGTTCCTACTGCTTTTCTACTTATCATTTACGTAAAAACAGTCAGTCAAAACGATTAA	ATGGAAGTAAATATTCTTGCATTTATTGCTACTGCACTGTTCATTCTAATTCCTACAGCTTTTCTACTTATCATTTACGTAAAAACAGTCAGTCAAAATGATTAA	ATGGAAGTAAATATTCTTGCATTTATTGCTACTGCACTGTTCATTCTAATTCCTACAGCTTTTCTACTTATCATTTACGTAAAAACAGTCAGTCAAAATGATTAA	ATGGAAGTAAATATTCTTGCATTTATTGCTACTGCACTGTTCATTCTAATTCCGACAGCTTTTCTACTTATCATTTACGTAAAAACAGTCAGTCAAAATGATTAA	ATGGAAGTAAATATTCTTGCATTTATTGCTACTGCACTGTTCATTCTAATTCCGACAGCTTTTCTACTTATCATTTACGTAAAAACAGTCAGTCAAAATGATTAA	ATGGAAGTAAATATTCTTGCATTTATTGCTACTGCACTGTTCATTCTAATTCCTACAGCTTTTCTACTTATCATTTACGTAAAAACTGTCAGTCAAAATGATTAA	ATGGAAGTAAATATTCTTGCATTTATTGCTACTGCACTGTTCATTCTAATTCCTACAGCTTTTCTACTTATCATTTACGTAAAAACAGTCAGTCAAAATGATTAA	ATGGAAGTAAATATTCTTGCATTTATTGCTACTGCACTGTTCATTCTAATTCCTACAGCCTTTCTACTTATCATTTACGTAAAAACAGTCAGTCAAAATGATTAA
	length (bp)	105	105	105	105	105	105	156	105	105	105	105	105	105	105	105	105	105
rbcL	sequence	ATGTCACCACAAACAGAGACTAAAGCAAGTGTTGGATTTAAAGCTGGTGTTAAAGATTACAAATTGACTTATTATACTCCTAACTATGAAACCAAAGATACTGATATCTTGGCAGCATTCCGAGTAACTCCTCAACCGGGAGTTCCACCTGAAGAAGCAGGGGCCGCGGTAGCTGCGGAATCTTCTACTGGTACATGGACAACAGTGTGGACTGATGGACTTACTAGCCTTGATCGTTACAAAGGGCGATGCTACCACATCGAGCCTGTTGCTGGAGACGAAAATCAATATATTGCTTATGTAGCTTATCCTTTAGACCTTTTTGAAGAAGGTTCTGTTACTAACATGTTTACTTCCATTGTGGGTAATGTATTTGGGTTCAAAGCCCTGCGCGCTCTA…	ATGTCACCACAAACAGAGACTAAAGCAAGTGTTGGATTCAAAGCTGGTGTTAAAGATTACAAATTGAATTATTATACTCCTCAGTATGAAACCAAAGATACTGATATCTTGGCAGCATTCCGAGTAACTCCTCAACCGGGAGTTCCACCTGAAGAAGCAGGGGCCGCGGTAGCTGCGGAATCTTCTACTGGTACATGGACAACAGTGTGGACTGATGGACTTACTAGCCTTGATCGTTACAAAGGGCGATGCTACCACATCGAGCCTGTTGCTGGAGACGAAAATCAATATATTGCTTATGTAGCTTATCCTTTAGACCTTTTTGAAGAAGGTTCTGTTACTAACATGTTTACTTCCATTGTGGGTAATGTATTTGGGTTCAAAGCCCTGCGCGCTCTA…	ATGTCACCACAAACAGAGACTAAAGCAAGTGTTGGATTCAAAGCTGGTGTTAAAGAGTACAAATTGAATTATTATACTCCTCAGTATGAAACCAAAGATACTGATATCTTGGCAGCATTCCGAGTAACTCCTCAACCGGGAGTTCCACCTGAAGAAGCAGGGGCCGCGGTAGCTGCGGAATCTTCTACTGGTACATGGACAACAGTGTGGACTGATGGACTTACTAGCCTTGATCGTTACAAAGGGCGATGCTACCACATCGAGCCTGTTGCTGGAGACGAAAATCAATTTATTGCTTATGTAGCTTATCCTTTAGACCTTTTTGAAGAAGGTTCTGTTACTAACATGTTTACTTCCATTGTGGGTAATGTATTTGGGTTCAAAGCCCTGCGCGCTCTA…	ATGTCACCACAAACAGAGACTAAAGCAAGTGTTGGATTTAAAGCTGGTGTTAAAGATTACAAATTGACTTATTATACTCCTAACTATGAAACCAAAGATACTGATATCTTGGCAGCATTCCGAGTAACTCCTCAGCCGGGAGTTCCACCTGAAGAAGCAGGGGCCGCGGTAGCTGCGGAATCTTCTACTGGTACATGGACATCAGTGTGGACTGATGGACTTACTAGCCTTGATCGTTACAAAGGGCGATGCTACCACATCGAGCCTGTTGCTGGAGACGAAAATCAATATATTGCTTATGTAGCTTATCCTTTAGACCTTTTTGAAGAAGGTTCTGTTACTAACATGTTTACTTCCATTGTGGGTAATGTATTTGGGTTCAAAGCCCTGCGCGCTCTA…	ATGTCACCACAAACAGAGACTAAAGCAAGTGTTGGATTCAAAGCTGGTGTTAAAGATTACAAATTGACTTATTATACTCCTAACTATGAAACCAAAGATACTGATATCTTGGCAGCATTCCGAGTAACTCCTCAACCGGGAGTTCCACCTGAAGAAGCAGGGGCCGCGGTAGCTGCGGAATCTTCTACTGGTACATGGACAACAGTGTGGACTGATGGACTTACTAGCCTTGATCGTTACAAAGGGCGATGCTACCACATCGAGCCTGTTCCTGGAGACGAAAATCAATTTATTGCTTATGTAGCTTATCCTTTAGACCTTTTTGAAGAAGGTTCTGTTACTAACATGTTTACTTCCATTGTGGGTAATGTATTTGGGTTCAAAGCCCTGCGCGCTCTA…	ATGTCACCACAAACAGAGACTAAAGCAAGTGTTGGATTCAAAGCTGGTGTTAAAGAATACAAATTGACTTATTATACTCCTAACTATGAAACCAAAGATACTGATATCTTGGCAGCATTCCGAGTAACTCCTCAACCGGGAGTTCCACCTGAAGAAGCAGGGGCCGCGGTAGCTGCGGAATCTTCTACTGGTACATGGACAACAGTGTGGACTGATGGACTTACTAGCCTTGATCGTTACAAAGGGCGATGCTACCACATCGAGCCTGTTGCTGGAGACGAAAATCAATTTATTGCTTATGTAGCTTATCCTTTAGACCTTTTTGAAGAAGGTTCTGTTACTAACATGTTTACTTCCATTGTGGGTAATGTATTTGGGTTCAAAGCCCTGCGCGCTCTA…	ATGTCACCACAAACAGAGACTAAAGCAAGTGTTGGATTCAAAGCTGGTGTTAAAGATTACAAATTGAATTATTATACTCCTCAGTATGAAACCAAAGATACTGATATCTTGGCAGCATTCCGAGTAACTCCTCAACCGGGAGTTCCACCTGAAGAAGCAGGGGCCGCGGTAGCTGCGGAATCTTCTACTGGTACATGGACAACAGTGTGGACTGATGGACTTACTAGCCTTGATCGTTACAAAGGGCGATGCTACCACATCGAGCCTGTTGCTGGAGACGAAAATCAATATATTGCTTATGTAGCTTATCCTTTAGACCTTTTTGAAGAAGGTTCTGTTACTAACATGTTTACTTCCATTGTGGGTAATGTATTTGGGTTCAAAGCCCTGCGCGCTCTA…	ATGTCACCACAAACAGAGACTAAAGCAAGTGTTGGATTCAAAGCTGGTGTTAAAGATTACAAATTGAATTATTATACTCCTCAGTATGAAACCAAAGATACTGATATCTTGGCAGCATTCCGAGTAACTCCTCAACCGGGAGTTCCACCTGAAGAAGCAGGGGCCGCGGTAGCTGCGGAATCTTCTACTGGTACATGGACAACAGTGTGGACTGATGGACTTACTAGCCTTGATCGTTACAAAGGGCGATGCTACCACATCGAGCCTGTTGCTGGAGACGAAAATCAATATATTGCTTATGTAGCTTATCCTTTAGACCTTTTTGAAGAAGGTTCTGTTACTAACATGTTTACTTCCATTGTGGGTAATGTATTTGGGTTCAAAGCCCTGCGCGCTCTA…	ATGTCACCACAAACAGAGACTAAAGCAAGTGTTGGATTCAAAGCTGGTGTTAAAGATTACAAATTGACTTATTATACTCCTGACTATGAAACCAAAGATACTGATATCTTGGCAGCATTCCGAGTAACTCCTCAGCCTGGAGTTCCACCCGAAGAAGCGGGGGCCGCGGTAGCTGCGGAATCTTCTACTGGTACATGGACAACTGTGTGGACCGATGGACTTACTAGCCTTGATCGTTACAAAGGGCGATGCTACCACATAGAGCCCGTTGCTGGAGAAGAAACTCAATTTATTGCTTATGTAGCTTATCCTTTAGACCTTTTTGAAGAAGGTTCTGTTACTAACATGTTTACTTCCATTGTGGGTAATGTATTTGGGTTCAAAGCCCTGCGCGCTCTA…	ATGTCACCACAAACAGAGACTAAAGCAAGTGTTGGATTCAAAGCTGGTGTTAAAGATTACAAATTGACTTATTATACTCCTGACTATGAAACCAAAGATACTGATATCTTGGCAGCATTCCGAGTAACTCCTCAGCCTGGAGTTCCACCCGAAGAAGCGGGGGCCGCGGTAGCTGCGGAATCTTCTACTGGTACATGGACAACTGTGTGGACCGATGGACTTACTAGCCTTGATCGTTACAAAGGGCGATGCTACCACATAGAGCCCGTTGCTGGAGAAGAAACTCAATTTATTGCTTATGTAGCTTATCCTTTAGACCTTTTTGAAGAAGGTTCTGTTACTAACATGTTTACTTCCATTGTGGGTAATGTATTTGGGTTCAAAGCCCTGCGCGCTCTA…	ATGTCACCACAAACAGAGACTAAAGCAAGTGTTGGATTCAAAGCTGGTGTTAAAGAGTACAAATTGAATTATTATACTCCTCAGTATGAAACCAAAGATACTGATATCTTGGCAGCATTCCGAGTAACTCCTCAACCGGGAGTTCCACCTGAAGAAGCAGGGGCCGCGGTAGCTGCGGAATCTTCTACTGGTACATGGACAACAGTGTGGACTGATGGACTTACTAGCCTTGATCGTTACAAAGGGCGATGCTACCACATCGAGCCTGTTGCTGGAGACGAAAATCAATTTATTGCTTATGTAGCTTATCCTTTAGACCTTTTTGAAGAAGGTTCTGTTACTAACATGTTTACTTCCATTGTGGGTAATGTATTTGGGTTCAAAGCCCTGCGCGCTCTA…	ATGTCACCACAAACAGAGACTAAAGCAAGTGTTGGATTCAAAGCTGGTGTTAAAGAGTACAAATTGAATTATTATACTCCTCAGTATGAAACCAAAGATACTGATATCTTGGCAGCATTCCGAGTAACTCCTCAACCGGGAGTTCCACCTGAAGAAGCAGGGGCCGCGGTAGCTGCGGAATCTTCTACTGGTACATGGACAACAGTGTGGACTGATGGACTTACTAGCCTTGATCGTTACAAAGGGCGATGCTACCACATCGAGCCTGTTGCTGGAGACGAAAATCAATTTATTGCTTATGTAGCTTATCCTTTAGACCTTTTTGAAGAAGGTTCTGTTACTAACATGTTTACTTCCATTGTGGGTAATGTATTTGGGTTCAAAGCCCTGCGCGCTCTA…	ATGTCACCACAAACAGAGACTAAAGCAAGTGTTGGATTCAAAGCTGGTGTTAAAGATTACAAATTGACTTATTATACTCCTAACTATGAAACCAAAGATACTGATATCTTGGCAGCATTCCGAGTAACTCCTCAACCGGGAGTTCCGCCTGAAGAAGCAGGGGCCGCGGTAGCTGCGGAATCTTCTACTGGTACATGGACAACAGTGTGGACTGATGGACTTACTAGCCTTGATCGTTACAAAGGGCGATGCTACCACATCGAGCCTGTTCCTGGAGACGAAAATCAATTTATTGCTTATGTAGCTTATCCTTTAGACCTTTTTGAAGAAGGTTCTGTTACTAACATGTTTACTTCCATTGTGGGTAATGTATTTGGGTTCAAAGCCCTGCGCGCTCTA…	ATGTCACCACAAACAGAGACTAAAGCAAGTGTTGGATTCAAAGCTGGTGTTAAAGATTACAAATTGACTTATTATACTCCTAACTATGAAACCAAAGATACTGATATCTTGGCAGCATTCCGAGTAACTCCTCAACCGGGAGTTCCGCCTGAAGAAGCAGGGGCCGCGGTAGCTGCGGAATCTTCTACTGGTACATGGACAACAGTGTGGACTGATGGACTTACTAGCCTTGATCGTTACAAAGGGCGATGCTACCACATCGAGCCTGTTCCTGGAGACGAAAATCAATTTATTGCTTATGTAGCTTATCCTTTAGACCTTTTTGAAGAAGGTTCTGTTACTAACATGTTTACTTCCATTGTGGGTAATGTATTTGGGTTCAAAGCCCTGCGCGCTCTA…	ATGTCACCACAAACAGAGACTAAAGCAAGTGTTGGATTCAAAGCTGGTGTTAAAGATTACAAATTGACTTATTATACTCCTAACTATGAAACCAAAGATACTGATATCTTGGCAGCATTCCGAGTAACTCCTCAACCGGGAGTTCCACCTGAAGAAGCAGGGGCCGCGGTAGCTGCGGAATCTTCTACTGGTACATGGACAACAGTGTGGACTGATGGACTTACTAGCCTTGATCGTTACAAAGGGCGATGCTACCACATCGAGCCTGTTGCTGGAGACGAAAATCAATTTATTGCTTATGTAGCTTATCCTTTAGACCTTTTTGAAGAAGGTTCTGTTACTAACATGTTTACTTCCATTGTGGGTAATGTATTTGGGTTCAAAGCCCTGCGCGCTCTA…	ATGTCACCACAAACAGAGACTAAAGCAAGTGTTGGATTTAAAGCTGGTGTTAAAGATTACAAATTGACTTATTATACTCCTAACTATGAAACCAAAGATACTGATATCTTGGCAGCATTCCGAGTAACTCCTCAACCGGGAGTTCCACCTGAAGAAGCAGGGGCCGCGGTAGCTGCGGAATCTTCTACTGGTACATGGACAACAGTGTGGACTGATGGACTTACTAGCCTTGATCGTTACAAAGGGCGATGCTACCACATCGAGCCTGTTGCTGGAGACGAAAATCAATATATTGCTTATGTAGCTTATCCTTTAGACCTTTTTGAAGAAGGTTCTGTTACTAACATGTTTACTTCCATTGTGGGTAATGTATTTGGGTTCAAAGCCCTGCGCGCTCTA…	ATGTCACCACAAACAGAGACTAAAGCAAGTGTTGGATTCAAAGCTGGTGTTAAAGATTACAAATTGACTTATTATACTCCTAACTATGAAACCAAAGATACTGATATCTTGGCAGCATTCCGAGTAACTCCTCAACCGGGAGTTCCACCTGAAGAAGCAGGGGCCGCGGTAGCTGCGGAATCTTCTACTGGTACATGGACATCAGTGTGGACTGATGGACTTACTAGCCTTGATCGTTACAAAGGGCGATGCTACCACATCGAGCCTGTTGCTGGAGACGAAAATCAATATATTGCTTATGTAGCTTATCCTTTAGACCTTTTTGAAGAAGGTTCTGTTACTAACATGTTTACTTCCATTGTGGGTAATGTATTTGGGTTCAAAGCCCTGCGCGCTCTA…
	length (bp)	1428	1428	1428	1428	1428	1428	1428	1428	1428	1428	1428	1428	1428	1428	1428	1428	1428
rpl2	sequence	ATGGCGATACATTTATACAAAACTTCTAACCCGAGCACACGCAATGGAACCGTTGCACGAAATAATTTGACCTATGGGAAGCATCGGTGTGGTAAAGGTCGTAATGCCAGAGGAATCATTACCGCAGGTCATAGAGGGGGAGGTCATAAGCGTCTCTACCGTAAAATAGATTTTCGCCGTAATGAAAAAAACATATATGGTAAAATCATAACCAGAGAATATGACCCTAATAGAAATGCATCTATTTGTCTCATACACTATGGGAATGGTGAGAAGAGATATATTTTACATGCCAAAGGGACTGAAATTGGAAATACCATTTTTTCTGGTACAGGAGTTCCTATAAAAATAGGAAATGCCCTACCTTTGACCCATATGCCCTTAGGCACGTCCATACAT…	ATGGTGATACATTTATACAAAACTTCTAACCCGAGCACACGCAATGGAACCGTTGCACGAAATAATTTGACCTATGGGAAGCATCGGTGTGGTAAAGGTCGTAATGCCAGAGGAATCATTACCGCAGGTCATAGAGGGGGAGGTCATAAGCGTCTCTACCGTAAAATAGATTTTCGCCGTAATGAAAAAAACATATATGGTAAAATCATAACCAGAGAATATGACCCTAATAGAAATGCATCTATTTGTCTCATACACTATGGGGATGGTGAGAAGAGATATATTTTACATGCCAAAGGGACTGAAATTGGAAATACCATTGTTTCTGGTACAGGAGTTCCTATAAAAATAGGAAATGCCCTACCTTTGACCCATATGCCCTTAGGCACGTCCATACAT…	ATGGTGATACATTTATACAAAACTTCTAACCCGAGCACACGCAATGGAACCGTTGCACGAAATAATTTGACCTATGGGAAGCATCGGTGTGGTAAAGGTCGTAATGCCAGAGGAATCATTACCGCAGGTCATAGAGGGGGAGGTCATAAGCGTCTCTACCGTAAAATAGATTTTCGCCGTAATGAAAAAAACATATATGGTAAAATCATAACCAGAGAATATGACCCTAATAGAAATGCATCTATTTGTCTCATACACTATGGGGATGGTGAGAAGAGATATATTTTACATGCCAAAGGGACTGAAATTGGAAATACCATTGTTTCTGGTACAGGAGTTCCTATAAAAATAGGAAATGCCCTACCTTTGACCCATATGCCCTTAGGCACGTCCATACAT…	ATGGCGATACATTTATACAAAACTTCTAACCCGAGCACACGCAATGGAACCGTTGCACGAAATAATTTGACCTATGGGAAGCATCGGTGTGGTAAAGGTCGTAATGCCAGAGGAATCATTACCGCAGGTCATAGAGGGGGAGGTCATAAGCGTCTCTACCGTAAAATAGATTTTCGCCGTAATGAAAAAAACATATATGGTAAAATCATAACCAGAGAATATGACCCTAATAGAAATGCATCTATTTGTCTCATACACTATGGGAATGGTGAGAAGAGATATATTTTACATGCCAAAGGGACTGAAATTGGAAATACCATTTTTTCTGGTACAGGAGTTCCTATAAAAATAGGAAATGCCCTACCTTTGACCCATATGCCCTTAGGCACGTCCATACAT…	ATGGTGATACATTTATACAAAACTTCTAACCCGAGCACACGCAATGGAACCGTTGCACGAAATAATTTGACCTATGGGAAGCATCGGTGTGGTAAAGGTCGTAATGCCAGAGGAATCATTACCGCAGGTCATAGAGGGGGAGGTCATAAGCGTCTCTACCGTAAAATAGATTTTCGCCGTAATGAAAAAAACATATATGGTAAAATCATAACCAGAGAATATGACCCTAATAGAAATGCATCTATTTGTCTCATACACTATGGGGATGGTGAGAAGAGATATATTTTACATGCCAAAGGGACTGAAATTGGAAATACCATTGTTTCTGGTACAGGAGTTCCTATAAAAATAGGAAATGCCCTACCTTTGACCCATATGCCCTTAGGCACGTCCATACAT…	ATGGTGATACATTTATACAAAACTTCTAACCCGAGCACACGCAATGGAACCGTTGCACGAAATAATTTGACCTATGGGAAGCATCGGTGTGGTAAAGGTCGTAATGCCAGAGGAATCATTACCGCAGGTCATAGAGGGGGAGGTCATAAGCGTCTCTACCGTAAAATAGATTTTCGCCGTAATGAAAAAAACATATATGGTAAAATCATAACCAGAGAATATGACCCTAATAGAAATGCATCTATTTGTCTCATACACTATGGGGATGGTGAGAAGAGATATATTTTACATGCCAAAGGGACTGAAATTGGAAATACCATTGTTTCTGGTACAGGAGTTCCTATAAAAATAGGAAATGCCCTACCTTTGACCCATATGCCCTTAGGCACGTCCATACAT…	ATGGTGATACATTTATACAAAACTTCTAACCCGAGCACACGCAATGGAACCGTTGCACGAAATAATTTGACCTATGGGAAGCATCGGTGTGGTAAAGGTCGTAATGCCAGAGGAATCATTACCGCAGGTCATAGAGGGGGAGGTCATAAGCGTCTCTACCGTAAAATAGATTTTCGCCGTAATGAAAAAAACATATATGGTAAAATCATAACCAGAGAATATGACCCTAATAGAAATGCATCTATTTGTCTCATACACTATGGGGATGGTGAGAAGAGATATATTTTACATGCCAAAGGGACTGAAATTGGAAATACCATTGTTTCTGGTACAGGAGTTCCTATAAAAATAGGAAATGCCCTACCTTTGACCCATATGCCCTTAGGCACGTCCATACAT…	ATGGTGATACATTTATACAAAACTTCTAACCCGAGCACACGCAATGGAACCGTTGCACGAAATAATTTGACCTATGGGAAGCATCGGTGTGGTAAAGGTCGTAATGCCAGAGGAATCATTACCGCAGGTCATAGAGGGGGAGGTCATAAGCGTCTCTACCGTAAAATAGATTTTCGCCGTAATGAAAAAAACATATATGGTAAAATCATAACCAGAGAATATGACCCTAATAGAAATGCATCTATTTGTCTCATACACTATGGGGATGGTGAGAAGAGATATATTTTACATGCCAAAGGGACTGAAATTGGAAATACCATTGTTTCTGGTACAGGAGTTCCTATAAAAATAGGAAATGCCCTACCTTTGACCCATATGCCCTTAGGCACGTCCATACAT…	ATGGCGATACATTTATACAAAACTTCTAACCCGAGCACACGCACTAGAACCGAAGACAGTCAAGTGAAATCCAAGCAAGTGAAATCGAATCTACGAAATAATTTGATTTCTGGACAGCATGCTTGTGGGAAAGGTCGTAATGCCAGAGGAATCATTACCGCAGGACATAGAGGGGGAGGTCATAAGCGCCTATATCGTAAAATCGACTTTCGACGGAATGAAAAAAACGTATATGGTAGAATCGTAACCATAGAATACGACCCTAATCGAAATGCATACATTTGTCTCATACACTATAGGGATGGTGAGAAGGGATATATTTTACAACCCAAAGGGACTGAAATTGGAGATACCATTGTTTCTGGTACAGAAGTTCCTATAAAACTAGGAAATGCCCTA…	ATGGCGATACATTTATACAAAACTTCTAACCCGAGCACACGCACTAGAACCGAAGACAGTCAAGTGAAATCCAAGCAAGTGAAATCGAATCTACGAAATAATTTGATTTCTGGACAGCATGCTTGTGGGAAAGGTCGTAATGCCAGAGGAATCATTACCGCAGGACATAGAGGGGGAGGTCATAAGCGCCTATATCGTAAAATCGACTTTCGACGGAATGAAAAAAACGTATATGGTAGAATCGTAACCATAGAATACGACCCTAATCGAAATGCATACATTTGTCTCATACACTATAGGGATGGTGAGAAGGGATATATTTTACAACCCAAAGGGACTGAAATTGGAGATACCATTGTTTCTGGTACAGAAGTTCCTATAAAACTAGGAAATGCCCTA…	ATGGTGATACATTTATACAAAACTTCTAACCCGAGCACACGCAATGGAACCGTTGCACGAAATAATTTGACCTATGGGAAGCATCGGTGTGGTAAAGGTCGTAATGCCAGAGGAATCATTACCGCAGGTCATAGAGGGGGAGGTCATAAGCGTCTCTACCGTAAAATAGATTTTCGCCGTAATGAAAAAAACATATATGGTAAAATCATAACCAGAGAATATGACCCTAATAGAAATGCATCTATTTGTCTCATACACTATGGGGATGGTGAGAAGAGATATATTTTACATGCCAAAGGGACTGAAATTGGAAATACCATTGTTTCTGGTACAGGAGTTCCTATAAAAATAGGAAATGCCCTACCTTTGACCCATATGCCCTTAGGCACGTCCATACAT…	ATGGTGATACATTTATACAAAACTTCTAACCCGAGCACACGCAATGGAACCGTTGCACGAAATAATTTGACCTATGGGAAGCATCGGTGTGGTAAAGGTCGTAATGCCAGAGGAATCATTACCGCAGGTCATAGAGGGGGAGGTCATAAGCGTCTCTACCGTAAAATAGATTTTCGCCGTAATGAAAAAAACATATATGGTAAAATCATAACCAGAGAATATGACCCTAATAGAAATGCATCTATTTGTCTCATACACTATGGGGATGGTGAGAAGAGATATATTTTACATGCCAAAGGGACTGAAATTGGAAATACCATTGTTTCTGGTACAGGAGTTCCTATAAAAATAGGAAATGCCCTACCTTTGACCCATATGCCCTTAGGCACGTCCATACAT…	ATGGTGATACATTTATACAAAACTTCTAACCCGAGCACACGCAATGGAACCGTTGCACGAAATAATTTGACCTATGGGAAGCATCGGTGTGGTAAAGGTCGTAATGCCAGAGGAATCATTACCGCAGGTCATAGAGGGGGAGGTCATAAGCGTCTCTACCGTAAAATCGATTTTCTCCGTAATGAAAAAAACATATATGGTAAAATCATAACCAGAGAATATGACCCTAATAGAAATGCATCTATTTGTCTCATACACTATGGGGATGGTGAGAAGAGATATATTTTACATGCCAAAGGGACTGAAATTGGAAATACCATTGTTTCTGGTACAGGAATTCCTATAAAAATAGGAAATGCCCTACCTTTGACCCATATGCCCTTAGGCACGTCCATACAT…	ATGGTGATACATTTATACAAAACTTCTAACCCGAGCACACGCAATGGAACCGTTGCACGAAATAATTTGACCTATGGGAAGCATCGGTGTGGTAAAGGTCGTAATGCCAGAGGAATCATTACCGCAGGTCATAGAGGGGGAGGTCATAAGCGTCTCTACCGTAAAATCGATTTTCTCCGTAATGAAAAAAACATATATGGTAAAATCATAACCAGAGAATATGACCCTAATAGAAATGCATCTATTTGTCTCATACACTATGGGGATGGTGAGAAGAGATATATTTTACATGCCAAAGGGACTGAAATTGGAAATACCATTGTTTCTGGTACAGGAATTCCTATAAAAATAGGAAATGCCCTACCTTTGACCCATATGCCCTTAGGCACGTCCATACAT…	ATGGTGATACATTTATACAAAACTTCTAACCCGAGCACACGCAATGGAACCGTTGCACGAAATAATTTGACCTATGGGAAGCATCGGTGTGGTAAAGGTCGTAATGCCAGAGGAATCATTACCGCAGGTCATAGAGGGGGAGGTCATAAGCGTCTCTACCGTAAAATAGATTTTCACCGTAATGAAAAAAACATATATGGTAAAATCATAACCAGAGAATATGACCCTAATAGAAATGCATCTATTTGTCTCATACACTATGGGGATGGTGAGAAGAGATATATTTTACATGCCAAAGGGACTGAAATTGGAAATACCATTGTTTCTGGTACAGGAGTTCCTATAAAAATAGGAAATGCCCTACCTTTGACCCATATGCCCTTAGGCACGTCCATACAT…	ATGGCGATACATTTATACAAAACTTCTAACCCGAGCACACGCAATGGAACCGTTGCACGAAATAATTTGACCTATGGGAAGCATCGGTGTGGTAAAGGTCGTAATGCCAGAGGAATCATTACCGCAGGTCATAGAGGGGGAGGTCATAAGCGTCTCTACCGTAAAATAGATTTTCGCCGTAATGAAAAAAACATATATGGTAAAATCATAACCAGAGAATATGACCCTAATAGAAATGCATCTATTTGTCTCATACACTATGGGAATGGTGAGAAGAGATATATTTTACATGCCAAAGGGACTGAAATTGGAAATACCATTTTTTCTGGTACAGGAGTTCCTATAAAAATAGGAAATGCCCTACCTTTGACCCATATGCCCTTAGGCACGTCCATACAT…	ATGGTGATACATTTATACAAAACTTCTAACCCGAGCACACGCAATGGAACCGTTGCACGAAATAATTTGACCTATGGGAAGCATCGGTGTGGTAAAGGTCGTAATGCCAGAGGAATCATTACCGCAGGTCATAGAGGGGGAGGTCATAAGCGTCTCTACCGTAAAATAGATTTTCGCCGTAATGAAAAAAACATATATGGTAAAATTATAACCAGAGAATATGACCCTAATAGAAATGCATCTATTTGTCTCATACACTATGGGGATGGTGAGAAGAGATATATTTTACATGCCAAAGGGACTGAAATTGGAAATACCATTTTTTCTGGTACAGGAGTTCCTATAAAAATAGGAAATGCCCTACCTTTGACCCATATGCCCTTAGGCACGTCCATACAT…
	length (bp)	804	804	804	804	804	804	804	804	846	846	804	804	804	804	804	804	804
rpl14	sequence	ATGATTCAACCCCAGACCCGTTTGAATGTAGCGGATAACAGTGAGGCTCAAGAATTAATGTGTATTCGAATCATAGGAGCTAGCAATCGCCGATATGCTCATATTGGTGACGTTATTGTTGCTGTGATTAAAGAAGTAGTACCACCAAATACGTCCCTACAAAAATCATCACGACACGTGCCCCTACGAAAATCTGAAGTAGTCAGAGCTGTAATTGTACGTACCTGTAAAGAACTTAAACGTCGCAATGGTATGATAATACGATATGATGACAATGCTGCAGTTGTCATTGATCAAAAGGGAAATCCAAAAGGAAGTCGAGTTTTTGGTGCGATCGCCCTGGAATTGAGACAGTTAAATTTTACAAAAATAATTTCATTGGCTCCCGAGGTATTATAA	ATGATTCAACCCCAGACCCATTTGAATGTAGCGGATAACAGTGAGGCTCGAGAATTAATGTGTATTCGAATCATAGGAGCTAGCAATCGCCGATATGCTCATATTGGTGACGTTATTGTTGCTGTGATTAAAGAAGTAGTACCACCAAATAAGTCCCTACAAAAATCACAACACGTGCCCCTACAAAAATCTGAAGTAGTCAGAGCTGTAATTGTACGTACCTGTAAAGAACTTAAACGTGGCAATGGTATGATAATACGATATGATGACAATGCTGCAGTTGTCATTGACCAAAAGGGAAATCCAAAAGGAAGTCGAGTTTTTGGTGCGATCGCCCTGGAATTGAGACAGTTAAATTTTACAAAAATAGTTTCATTGGCTCCCGAGGTATTATAA	ATGATTCAACCCCAGACCCATTTGAATGTAGCGGATAACAGTGAGGCTCGAGAATTAATGTGTATTCGAATCATAGGAGCTAGCAATCGCCGATATGCTCATATTGGTGACGTTATTGTTGCTGTGATTAAAGAAGTAGTACCACCAAATAAGTCCCTACAAAAATCACAACACGTGCCCCTACAAAAATCTGAAGTAGTCAGAGCTGTAATTGTACGTACCTGTAAAGAACTTAAACGTGGCAATGGTATGATAATACGATATGATGACAATGCTGCAGTTGTCATTGACCAAAAGGGAAATCCAAAAGGAAGTCGAGTTTTTGGTGCGATCGCCCTGGAATTGAGACAGTTAAATTTTACAAAAATAGTTTCATTGGCTCCCGAGGTATTATAA	ATGATTCAACCCCAGACCCATTTGAATGTAGCGGATAACAGTGAGGCTCAAGAATTAATGTGTATTCGAATCATAGGAGCTAGCAATCGCCGATATGCTCATATTGGTGACGTTATTGTTGCTGTGATTAAAGAAGTAGTACCACCAAATACGTCCCTACAAAAATCATCACGACACGTGCCCCTACGAAAATCTGAAGTAGTCAGAGCTGTAATTGTACGTACCTGTAAAGAACTTAAACGTCGCAATGGTATGATAATACGATATGATGACAATGCTGCAGTTGTCATTGATCAAAAGGGAAATCCAAAAGGAAGTCGAGTTTTTGGTGCGATCGCCCTGGAATTGAGACAGTTAAATTTTACAAAAATAATTTCATTGGCTCCCGAGGTATTATAA	ATGATTCAACCCCAGACCTATTTGAATGTAGCGGATAACAGTGAGGCTCAAGAATTAATGTGTATTCGAATCATAGGAGCTAGCAATCGCCGATATGCTCATATTGGTGACGTTATTGTTGCTGTGATTAAAGAAGCAGTACCACCAAATAAGTCCCTACAAAAATCAAAAAAACACGTGCCCCTAAAAAAATCTGAAGTAGTCAGAGCTGTAATTGTACGTACCTGTAAAGAACTTAAACGTGGCAATGGTATGATAATACGATATGATGACAATGCTGCAGTTGTCATTGATCAAAAGGGAAATCCAAAAGGAAGTCGAGTTTTTGGTCCGATCGCCCTGGAATTGAGACAGTTAAATTTTACAAAAATAGTTTCATTGGCTCCCGAGGTATTATAA	ATGATTCAACCCCAGACCTATTTGAATGTAGCGGATAACAGTGAGGCTCAAGAATTAATGTGTATTCGAATCATAGGAGCTAGCAATCGCCGATATGCTCATATTGGTGACGTTATTGTTGCTGTGATTAAAGAAGCAGTACCACCAAATAAGTCCCTAAAAAAATCAAAAAAACACGTGCCCCTAAAAAAATCTGAAGTAGTCAGAGCTGTAATTGTACGTACCTGTAAAGAACTTAAACGTGGCAATGGTATGATAATACGATATGATGACAATGCTGCAGTTGTCATTGATCAAAAGGGAAATCCAAAAGGAAGTCGAGTTTTTGGTCCGATCGCCCTGGAATTGAGACATTTAAATTTTACAAAAATAGTTTCATTGGCTCCCGAGGTATTATAA	ATGATTCAACCCCAGACCCATTTGAATGTAGCGGATAACAGTGAGGCTCGAGAATTAATGTGTATTCGAATCATAGGAGCTAGCAATCGCCGATATGCTCATATTGGTGACGTTATTGTTGCTGTGATTAAAGAAGTAGTACCACCAAATAAGTCCCTACAAAAATCACAACACGTGCCCCTACAAAAATCTGAAGTAGTCAGAGCTGTAATTGTACGTACCTGTAAAGAACTTAAACGTGGCAATGGTATGATAATACGATATGATGACAATGCTGCAGTTGTCATTGACCAAAAGGGAAATCCAAAAGGAAGTCGAGTTTTTGGTGCGATCGCCCTGGAATTGAGACAGTTAAATTTTACAAAAATAGTTTCATTGGCTCCCGAGGTATTATAA	ATGATTCAACCCCAGACCCATTTGAATGTAGCGGATAACAGTGAGGCTCGAGAATTAATGTGTATTCGAATCATAGGAGCTAGCAATCGCCGATATGCTCATATTGGTGACGTTATTGTTGCTGTGATTAAAGAAGTAGTACCACCAAATACGTCCCTACAAAAATCAAAACACGTGCCCCTACAAAAATCTGAAGTAGTCAGAGCTGTAATTGTACGTACCTGTAAAGAACTTAAACGTGGCAATGGTATGATAATACGATATGATGACAATGCTGCAGTTGTCATTGACCAAAAGGGAAATCCAAAAGGAAGTCGAGTTTTTGGTGCGATCGCCCTGGAATTGAGACAGTTAAATTTTACAAAAATAGTTTCATTGGCTCCCGAGGTATTATAA	ATGATTCAACCCCAGACCCATTTGAGTGTAGCGGATAACAGTGGGGCTCGAAAATTAATGTGTATTCGAATCATAGGAGCTAGCAATCGCCGATATGCTCATATTGGTGACGTTATTGTTGCTGTGATTAAAGAAGCAGTACCAAATATGCCCTTAGAAAGATCAGAAGTGGTCAGAGCTGTAATTGTACGTACCTGTAAAGAACTAAAACGTGAGGACGGTATCATAATACGATATGATGACAATGCTGCAGTTGTCATTGATCAAGAAGGAAATCCAAAAGGAACTCGAGTTTTTGGTGCAATTACCGAGGAATTGAGAGAGTTAAATTTTACTAAAATAGTTTCATTGGCTCCTGAGGTATTATAA	ATGATTCAACCCCAGACCCATTTGAGTGTAGCGGATAACAGTGGGGCTCGAAAATTAATGTGTATTCGAATCATAGGAGCTAGCAATCGCCGATATGCTCATATTGGTGACGTTATTGTTGCTGTGATTAAAGAAGCAGTACCAAATATGCCCTTAGAAAGATCAGAAGTGGTCAGAGCTGTAATTGTACGTACCTGTAAAGAACTAAAACGTGAGGACGGTATCATAATACGATATGATGACAATGCTGCAGTTGTCATTGATCAAGAAGGAAATCCAAAAGGAACTCGAGTTTTTGGTGCAATTACCGAGGAATTGAGAGAGTTAAATTTTACTAAAATAGTTTCATTGGCTCCTGAGGTATTATAA	ATGATTCAACCCCAGACCCATTTGAATGTAGCGGATAACAGTGAGGCTCGAGAATTAATGTGTATTCGAATCATAGGAGCTAGCAATCGCCGATATGCTCATATTGGTGACGTTATTGTTGCTGTGATTAAAGAAGTAGTACCACCAAATAAGTCCCTAAAAAAATCACAACACGTGCCCCTACAAAAATCTGAAGTAGTCAGAGCTGTAATTGTACGTACCTGTAAAGAACTTAAACGTGGCAATGGTATGATAATACGATATGATGACAATGCTGCAGTTGTCATTGACCAAAAGGGAAATCCAAAAGGAAGTCGAGTTTTTGGTGCGATCGCCCTGGAATTGAGACAGTTAAATTTTACAAAAATAGTTTCATTGGCTCCCGAGGTATTATAA	ATGATTCAACCCCAGACCCATTTGAATGTAGCGGATAACAGTGAGGCTCGAGAATTAATGTGTATTCGAATCATAGGAGCTAGCAATCGCCGATATGCTCATATTGGTGACGTTATTGTTGCTGTGATTAAAGAAGTAGTACCACCAAATAAGTCCCTACAAAAATCACAACACGTGCCCCTACAAAAATCTGAAGTAGTCAGAGCTGTAATTGTACGTACCTGTAAAGAACTTAAACGTGGCAATGGTATGATAATACGATATGATGACAATGCTGCAGTTGTCATTGACCAAAAGGGAAATCCAAAAGGAAGTCGAGTTTTTGGTGCGATCGCCCTGGAATTGAGACAGTTAAATTTTACAAAAATAGTTTCATTGGCTCCCGAGGTATTATAA	ATGATTCAACCCCAGACCTATTTGAATGTAGCGGATAACAGTGAGGCTCAAGAATTAATGTGTATTCGAATCATAGGAGCTAGCAATCGCCGATATGCTCATATTGGTGACGTCATTGTTGCTGTGATTAAAGAAGCAGTACCACCAAATAAGTCCCTACAAAAATCAAAAAAACACGTGCCCCTAAAAAAATCTGAAGTAGTCAGAGCTGTAATTGTACGTACCTGTAAAGAACTTAAACGTGGCAATGGTATGATAATACGATATGATGACAATGCTGCAGTTGTCATTGATCAAAAGGGAAATCCAAAAGGAAGTCGAGTTTTTGGTCCGATCGCCCTGGAATTGAGACAGTTAAATTTTACAAAAATAGTTTCATTGGCTCCCGAGGTATTATAA	ATGATTCAACCCCAGACCTATTTGAATGTAGCGGATAACAGTGAGGCTCAAGAATTAATGTGTATTCGAATCATAGGAGCTAGCAATCGCCGATATGCTCATATTGGTGACGTCATTGTTGCTGTGATTAAAGAAGCAGTACCACCAAATAAGTCCCTACAAAAATCAAAAAAACACGCGCCCCTAAAAAAATCTGAAGTAGTCAGAGCTGTAATTGTACGTACCTGTAAAGAACTTAAACGTGGCAATGGTATGATAATACGATATGATGACAATGCTGCAGTTGTCATTGATCAAAAGGGAAATCCAAAAGGAAGTCGAGTTTTTGGTCCGATCGCCTTGGAATTGAGACAGTTAAATTTTACAAAAATAGTTTCATTGGCTCCCGAGGTATTATAA	ATGATTCAACCCCAGACCTATTTGAATGTAGCGGATAACACTGAGGCTCGAGAATTAATGTGTATTCGAATCATAGGAGATAGCAATCGCCGATATGCTCATATTGGTGACGTTATTGTTGCTGTGATTAAAGAAGCAGTACCACCAAATACGTCCCTACAAAAATTACAAACTAAAAAACCCCATAAACCCCTAAAAAAATCTGAAGTAGTCAGAGCTGTAATTGTACGTACCTGTAAAGAACTTAAACGTGGCAATGGTATGATAATACGATATGATGACAATGCTGCAGTTGTCATTGATCAAAAGGGAAATCCAAAAGGAAGTCGAGTTTTTGGTGCGATCGCCCTGGAATTGAGACAGTTAAATTTTACAAAAATAGTTTCATTGGCTCCCGAG…	ATGATTCAACCCCAGACCCGTTTGAATGTAGCGGATAACAGTGAGGCTCAAGAATTAATGTGTATTCGAATCATAGGAGCTAGCAATCGCCGATATGCTCATATTGGTGACGTTATTGTTGCTGTGATTAAAGAAGTAGTACCACCAAATACGTCCCTACAAAAATCATCACGACACGTGCCCCTACGAAAATCTGAAGTAGTCAGAGCTGTAATTGTACGTACCTGTAAAGAACTTAAACGTCGCAATGGTATGATAATACGATATGATGACAATGCTGCAGTTGTCATTGATCAAAAGGGAAATCCAAAAGGAAGTCGAGTTTTTGGTGCGATCGCCCTGGAATTGAGACAGTTAAATTTTACAAAAATAATTTCATTGGCTCCCGAGGTATTATAA	ATGATTCAACCCCAGACCTATTTGAATGTAGCGGATAACAGTGAGGCTCAAGAATTAATGTGTATTCGAATCATAGGAGCTAGCAATCGCCGATATGCTCATATTGGTGACGTTATTGTTGCTGTGATTAAAGAAGCAGTACCACCAAATCCGTCCCTACTAAAATCAAAAAAATCACGACACGTGCCCCTACGAAAATCTGAAGTAGTCAGAGCTGTAATTGTACGTACCTGTAAAGAACTTAAACGTGGCAATGGTATGATAATACGATATGATGACAATGCTGCAGTTGTCATTGATCAAAAGGGAAATCCAAAAGGAAGTCGAGTTTTTGGTGCGATCGCCCTGGAATTGAGACAGTTAAATTTTACAAAAATAGTTTCGTTGGCTCCCGAGGTA…
	length (bp)	399	396	396	399	399	399	396	396	369	369	396	396	399	399	408	399	405
rpl22	sequence	ATGCTAAAGAAAAGAAAAACAGAAGTACACGCTTTAGGTCATATATCCATGTCCGCTCATAAAGCGCGAAGAGTAATTGATCAAATTCGCGGACGTTCTTACGAAGAAACACTTATGATACTAAATGTCATGCCTTATCAAGCATCTTATCCCATTTTAAAAATGGTTTTAAATGCCGGAGCAAATGCTAGTTACACTAGAGGTTCCAATAAAACTAATTTAATAATTAGTAAAGCCGAAGTCAACGAGGGTACTGCCGTGAAGAAATGGAAACCTCGAGCTAGAGGACGTAGTTATCCGATAAAAAGACCTACTTGTCATATAAGTATTGTAGTGAAAGATATATCTTTAGATAAATATATAGAGACTTTCCCATGGTTAAAAAAACCTATATGGAAA…	ATGCTAAAGAAAAGAAAAACAGAAGTACACGCTTTAGGTCATATATCCATGTCCGCTCATAAAGCGCGAAGAGTAATTGATCAAATTCGCGGACGTTCTTACGAAGAAACACTTATGATACTAAACGTCATGCCTTATCAAGCATCTTATCCCATTTTAAAAATGGTTTTAAATGCCGGAGCAAATGCTAGTTACACTAGAGGTTCCAATAAAACTAATTTAATAATTAGTAAAGCCGAAGTCAACGAGGGTACTGCCGTGAAGAAATGGAAACCTCGAGCTAGAGGACGTAGTTATCCGATAAAAAGACCTACTTGTCATATAAGTATTGTAGTGAAAGATATATCTTTAGATAAATATATAGAGACTTTCCCATGGTTAAAAAAACCTAGATGGAAA…	ATGCTAAAGAAAAGAAAAACAGAAGTACACGCTTTAGGTCATATATCCATGTCCGCTCATAAAGCGCGAAGAGTAATTGATCAAATTCGCGGACGTTCTTACGAAGAAACACTTATGATACTAAACGTCATGCCTTATCAAGCATCTTATCCCATTTTAAAAATGGTTTTAAATGCCGGAGCAAATGCTAGTTACACTAGAGGTTCCAATAAAACTAATTTAATAATTAGTAAAGCCGAAGTCAACGAGGGTACTGCCGTGAAGAAATGGAAACCTCGAGCTAGAGGACGTAGTTATCCGATAAAAAGACCTACTTGTCATATAAGTATTGTAGTGAAAGATATATCTTTAGATAAATATATAGAGACTTTCCCATGGTTAAAAAAACCTAGATGGAAA…	ATGCTAAAGAAAAGAAAAACAGAAGTACACGCTTTAGGTCATATATCCATGTCCGCTCATAAAGCGCGAAGAGTAATTGATCAAATTCGCGGACGTTCTTACGAAGAAACACTTATGATACTAAACGTCATGCCTTATCAAGCATCTTATCCCATTTTAAAAATGGTTTTAAATGCCGGAGCAAATGCTAGTTACACTAGAGGTTCCAATAAAACTAATTTAATAATTAGTAAAGCCGAAGTCAACGAGGGTACTGCCGTGAAGAAATGGAAACCTCGAGCTAGAGGACGTAGTTATCCGATAAAAAGACCTACTTGTCATATAAGTATTGTAGTGAAAGATATATCTTTAGATAAATATATAGAGACTTTCCCATGGTTAAAAAAACCTAGATGGAAA…	ATGCTAAAGAAAAGAAAAACAGAAGTACACGCTTTAGGTCATATATCCATGTCCGCTCATAAAGCGCGAAGAGTAATTGATCAAATTCGCGGACGTTCTTACGAAGAAACACTTATGATACTAAACGTCATGCCTTATCAAGCAGCTTATCCCATTTTAAAAATGGTTTTAAATGCCGGAGCAAATGCTAGTTACACTAGAGGTTCCAATAAAACTAATTTAATAATTAGTAAAGCCGAAGTCAACGAGGGTACTGCCGTGAAGAAATGGAAACCTCGAGCTAGAGGACGTAGTTATCCGATAAAAAGACCTACTTGTCATATAAGTATTGTAGTGAAAGATATATCTTTAGATGAATATATAGAGACTTTCCCATGGTTAAAAAAACCTAGATGGAAA…	ATGCTAAAGAAAAGAAAAACAGAAGTACACGCTTTAGGTCATATATCCATGTCCGCTCATAAAGCGCGAAGAGTAATTGATCAAATTCGCGGACGTTCTTACGAAGAAACACTTATGATACTAAACGTCATGCCTTATCAAGCATCTTATCCCATTTTAAAAATGGTTTTAAATGCCGGAGCAAATGCTAGTTACACTAGAGGTTCCAATAAAACTAATTTAATAATTAGTAAAGCCGAAGTCAACGAGGGTACTGCCGTGAAGAAATGGAAACCTCGAGCTAGAGGACGTAGTTATCCGATAAAAAGACCTACTTGTCATATAAGTATTGTAGTGAAAGATATATCTTTAGATAAATATATAGAGACTTTCCCATGGTTAAAAAAACCTAGATGGAAA…	ATGCTAAAGAAAAGAAAAACAGAAGTACACGCTTTAGGTCATATATCCATGTCCGCTCATAAAGCGCGAAGAGTAATTGATCAAATTCGCGGACGTTCTTACGAAGAAACACTTATGATACTAAACGTCATGCCTTATCAAGCATCTTATCCCATTTTAAAAATGGTTTTAAATGCCGGAGCAAATGCTAGTTACACTAGAGGTTCCAATAAAACTAATTTAATAATTAGTAAAGCCGAAGTCAACGAGGGTACTGCCGTGAAGAAATGGAAACCTCGAGCTAGAGGACGTAGTTATCCGATAAAAAGACCTACTTGTCATATAAGTATTGTAGTGAAAGATATATCTTTAGATAAATATATAGAGACTTTCCCATGGTTAAAAAAACCTAGATGGAAA…	ATGCTAAAGAAAAGAAAAACAGAAGTACACGCTTTAGGTCATATATCCATGTCCGCTCATAAAGCGCGAAGAGTAATTGATCAAATTCGCGGACGTTCTTACGAAGAAACACTTATGATACTAAACGTCATGCCTTATCAAGCATCTTATCCCATTTTAAAAATGGTTTTAAATGCCGGAGCAAATGCTAGTTATACTAGAGGTTCCAATAAAACTAATTTAATAATTAGTAAAGCCGAAGTCAACGAGGGTACTGCCGTGAAGAAATGGAAACCTCGAGCTAGAGGACGTAGTTATCCGATAAAAAGACCTACTTGTCATATAAGTATTGTAGTGAAAGATATATCTTTAGATAAATATATAGAGACTTTCCCATGGTTAAAAAAACCTAGATGGAAA…	ATGCTAAAGAAGAGAAAAACAGAAGTATGCGCTTTAGGTCAACATATATCTATGTCTGCTCATAAAGCGCGAAGAGTAATTGATCAAATTCGTGGACGTTCCTACGAAGAAACACTTATGATACTAGAACTCATGCCTTATCGGGCATGTTATCCCATTTTTAAATTGGTTTATTCTGCAGCAGCAAATGCTAGTTACAATATGGGTTCCAACGAAACCAATTTAATAATTAGTAAAGCCGAAGTCAACGAGGGTACTACCGTGAAGAAATTTAAACCTCGAGCTCGGGGACGTAGTTATCCAATAAAAAGACCTACTTGTCATATAAGTATTGTAGTAAAAGATATATCCTTAGATGAATATCGAAAATCTATCACATGGTTAAAAAAACCTAGATGG…	ATGCTAAAGAAGAGAAAAACAGAAGTATGCGCTTTAGGTCAACATATATCTATGTCTGCTCATAAAGCGCGAAGAGTAATTGATCAAATTCGTGGACGTTCCTACGAAGAAACACTTATGATACTAGAACTCATGCCTTATCGGGCATGTTATCCCATTTTTAAATTGGTTTATTCTGCAGCAGCAAATGCTAGTTACAATATGGGTTCCAACGAAACCAATTTAATAATTAGTAAAGCCGAAGTCAACGAGGGTACTACCGTGAAGAAATTTAAACCTCGAGCTCGGGGACGTAGTTATCCAATAAAAAGACCTACTTGTCATATAAGTATTGTAGTAAAAGATATATCCTTAGATGAATATCGAAAATCTATCACATGGTTAAAAAAACCTAGATGG…	ATGCTAAAGAAAAGAAAAACAGAAGTACACGCTTTAGGTCATATATCCATGTCCGCTCATAAAGCGCGAAGAGTAATTGATCAAATTCGCGGACGTTCTTACGAAGAAACACTTATGATACTAAACGTCATGCCTTATCAAGCATCTTATCCCATTTTAAAAATGGTTTTAAATGCCGGAGCAAATGCTAGTTACACTAGAGGTTCCAATAAAACTAATTTAATAATTAGTAAAGCCGAAGTCAACGAGGGTACTGCCGTGAAGAAATGGAAACCTCGAGCTAGAGGACGTAGTTATCCGATAAAAAGACCTACTTGTCATATAAGTATTGTAGTGAAAGATATATCTTTAGATAAATATATAGAGACTTTCCCATGGTTAAAAAAACCTAGATGGAAA…	ATGCTAAAGAAAAGAAAAACAGAAGTACACGCTTTAGGTCATATATCCATGTCCGCTCATAAAGCGCGAAGAGTAATTGATCAAATTCGCGGACGTTCTTACGAAGAAACACTTATGATACTAAACGTCATGCCTTATCAAGCATCTTATCCCATTTTAAAAATGGTTTTAAATGCCGGAGCAAATGCTAGTTACACTAGAGGTTCCAATAAAACTAATTTAATAATTAGTAAAGCCGAAGTCAACGAGGGTACTGCCGTGAAGAAATGGAAACCTCGAGCTAGAGGACGTAGTTATCCGATAAAAAGACCTACTTGTCATATAAGTATTGTAGTGAAAGATATATCTTTAGATAAATATATAGAGACTTTCCCATGGTTAAAAAAACCTAGATGGAAA…	ATGCTAAAGAAAAGAAAAACAGAAGTACACGCTTTAGGTCATATATCCATGTCCGCTCATAAAGCGCGAAGAGTAATTGATCAAATTCGCGGACGTTCTTACGAAGAAACACTTATGATACTAAACGTCATGCCTTATCAAGCATCTTATCCCATTTTAAAAATGGTTTTAAATGCCGGAGCAAATGCTAGTTACACTAGAGGTTCCAATAAAACTAATTTAATAATTAGTAAAGCCGAAGTCAACGAGGGTACTGCCGTGAAGAAATGGAAACCTCGAGCTAGAGGACGTAGTTATCCGATAAAAAGACCTACTTGTCATATAAGTATTGTAGTGAAAGATATATCTTTAGATGAATATATAGAGACTTTCTCATGGTTAAAAAAACCTAGATGGAAA…	ATGCTAAAGAAAAGAAAAACAGAAGTACACGCTTTAGGTCATATATCCATGTCCGCTCATAAAGCGCGAAGAGTAATTGATCAAATTCGCGGACGTTCTTACGAAGAAACACTTATGATACTAAACGTCATGCCTTATCAAGCATCTTATCCCATTTTAAAAATGGTTTTAAATGCCGGAGCAAATGCTAGTTACACTAGAGGTTCCAATAAAACGAATTTAATAATTAGTAAAGCCGAAGTCAACGAGGGTACTGCCGTGAAGAAATGGAAACCTCGAGCTAGAGGACGTAGTTATCCGATAAAAAGACCTACTTGTCATATAAGTATTGTAGTGAAAGATATATCTTTAGATGAATATATAGAGACTTTCTCATGGTTAAAAAAACCTAGATGGAAA…	ATGCTAAAGAAAAGAAAAACAGAAGTACACGCTTTAGGTCATATATCCATGTCCGCTCATAAAGCGCGAAGAGTAATTGATCAAATTCGCGGACGTTCTTACGAAGAAACACTTATGATACTAAACGTCATGCCTTATCAAGCATCTTATCCCATTTTAAAAATGGTTTTAAATGCCGGAGCAAATGCTAGTTACACTAGAGGTTCCAATAAAACTAATTTAATAATTAGTAAAGCCGAAGTCAACGAGGGTACTGCCGTGAAGAAATGGAAACCTCGAGCTAGAGGACGTAGTTATCCGATAAAAAGACCTACTTGTCATATAAGTATTGTAGTGAAAGATATATCTTTAGATAAATATATAGAGACTTTCCCATGGTTAAAAAAACCTAGATGGAAA…	ATGCTAAAGAAAAGAAAAACAGAAGTACACGCTTTAGGTCATATATCCATGTCCGCTCATAAAGCGCGAAGAGTAATTGATCAAATTCGCGGACGTTCTTACGAAGAAACACTTATGATACTAAATGTCATGCCTTATCAAGCATCTTATCCCATTTTAAAAATGGTTTTAAATGCCGGAGCAAATGCTAGTTACACTAGAGGTTCCAATAAAACTAATTTAATAATTAGTAAAGCCGAAGTCAACGAGGGTACTGCCATGAAGAAATGGAAACCTCGAGCTAGAGGACGTAGTTATCCGATAAAAAGACCTACTTGTCATATAAGTATTGTAGTGAAAGATATATCTTTAGATAAATATATAGAGACTTTCCCATGGTTAAAAAAACCTATATGGAAA…	ATGCTAAAGAAAAGAAAAACAGAAGTACACGCTTTAGGTCATATATCCATGTCCGCTCATAAAGCGCGAAGAGTAATTGATCAAATTCGCGGACGTTCTTACGAAGAAACACTTATGATACTAAACGTCATGCCCTATCAAGCATCTTATCCCATTTTAAAAATGGTTTTAAATGCCGGAGCAAATGCTAGTTACACTAGAGGTTCCAATAAAACTAATTTAATAATTAGTAAAGCCGAAGTCAACGAGGGTACTTCAGTGAAGAAATGGAAACCTCGAGCTAGAGGACGTAGTTATCCGATAAAAAGACCTACTTGTCATATAAGTATTGTAGTGAAAGATATATCTTTAGATAAATATATAGAGACTTTCCCATGGTTAAAAAAACCTAGATGGAAA…
	length (bp)	465	465	465	465	465	465	465	465	468	468	465	465	465	465	465	465	465
rpl23	sequence	ATGGATGGAATCAAATATGCAGTATTTACAAACAAAAGTATTCGGTTATTTGAGAAAAATCAATATACTTTTAATGTCGAATCAGGATTAACTAGGACAGAAATAAAGCGTTGGGTCGAACTCTTTTTTGGTGTCAAGGTAATAGCTATGAATAGTCATCGACTTCCGGGAAAGGGTAAAAGAAGAGGACGCATTATGGAACATACAATGCATTACAGACGTATAATCATTACCCTTCAACGGGGTTATTCTATTCTACCTCTTAAAAAGATAAATCTAAATACTTAA	ATGGATGGAATCAAATATGCAGTATTTACAAACAAAAGTATTCGGTTATTTGAGAAAAATCAATATACTTTTAATGTCGAATCAGGATTAACTAAGACAGAAATAAAGCGTTGTGTCGAACTCTTTTTTGGTGTCAAGGTAATAGCTATGAATAGTCATCGACTTCCGGGAAAGGGTAAAAGAAGAGGACGCATTATGGAACATACAATGCATTACAGACGTATAATCATTACCCTTCAACGGGGTTATTCTATTCTACCTCTTAAAAAGATAAATCTAAATACTTAA	ATGGATGGAATCAAATATGCAGTATTTACAAACAAAAGTATTCGGTTATTTGAGAAAAATCAATATACTTTTAATGTCGAATCAGGATTAACTAAGACAGAAATAAAGCGTTGTGTCGAACTCTTTTTTGGTGTCAAGGTAATAGCTATGAATAGTCATCGACTTCCGGGAAAGGGTAAAAGAAGAGGACGACATACAATGCATTACAGACGTATAATCATTACCCTTCAACGGGGTTATTCTATTCTACCTCTTAAAAAGATAAATCTAAATACTTAA	ATGGATGGAATCAAATATGCAGTATTTACAAACAAAAGTATTCGGTTATTTGAGAAAAATCAATATACTTTTAATGTCGAATCAGGATTAACTAGGACAGAAATAAAGCGTTGGGTCGAACTCTTTTTTGGTGTCAAGGTAATAGCTATGAATAGTCATCGACTTCCGGGAAAGGGTAAAAGAAGAGGACGCATTATGGAACATACAATGCATTACAGACGTATAATCATTACCCTTCAACGGGGTTATTCTATTCTACCTCTTAAAAAGATAAATCTAAATACTTAA	ATGGATGGAATCAAATATGCAGTATTTACAAACAAAAGTATTCGGTTATTTGAGAAAAATCAATATACTTTTAATGTCGAATCAGGATTAACTAAGACAGAAATAAAGCGTTGGGTCGAACTCTTTTTTGGTGTCAAGGTAATAGCTATGAATAGTCATCGACTTCCGGGAAAGGGTAAAAGAAGAGGACGCATTATGGAACATACAATGCATTACAGACGTATAATCATTACCCTTCAACGGGGTTATTCTATTCTACCTCTTAAAAAGATAAATCTAAATACTTAA	ATGGATGGAATCAAATATGCAGTATTTACAAACAAAAGTATTCGGTTATTTGAGAAAAATCAATATACTTTTAATGTCGAATCAGGATTAACTAAGACAGAAATAAAGCGTTGGGTCGAACTCTTTTTTGGTGTCAAGGTAATAGCTATGAATAGTCATCGACTTCCGGGAAAGGGTAAAAGAAGAGGACGCATTATGGAACATACAATGCATTACAGACGTATAATCATTACCCTTCAACGGGGTTATTCTATTCTACCTCTTAAAAAGATAAATCTAAATACTTAA	ATGGATGGAATCAAATATGCAGTATTTACAAACAAAAGTATTCGGTTATTTGAGAAAAATCAATATACTTTTAATGTCGAATCAGGATTAACTAAGACAGAAATAAAGCGTTGTGTCGAACTCTTTTTTGGTGTCAAGGTAATAGCTATGAATAGTCATCGACTTCCGGGAAAGGGTAAAAGAAGAGGACGACATACAATGCATTACAGACGTATAATCATTACCCTTCAACGGGGTTATTCTATTCTACCTCTTAAAAAGATAAATCTAAATACTTAA	ATGGATGGAATCAAATATGCAGTATTTACAAACAAAAGTATTCGGTTATTTGAGAAAAATCAATATACTTTTAATGTCGAATCAGGATTAACTAAGACAGAAATAAAGCGTTATGTCGAACTATTTTTTGGTGTCAAGGTAATAGCTATGAATAGTCATCGACTTCCGGGAAAGGGTAAAAGAAGAGGACGCATTGTGGAACATACAATGCATTACAGACGTATAATCATTACCCTTCAACGGGGTTATTCTATTCTACCTCTTAAAAAGATAAATCTAAATACTTAA	ATGGATGGAATCAAATATGCAGTATTTACAGATAAAAGCATTCGCTTATTGGCAAAAAATCAATATACTTTTAATGTCGAATCAGGATCAACTAGGACGGAAATAAAGCATTGGGTCGAACTCTTCTTTGGTGTCAAGGTAATAGCTATGAATAGTCATCGACTTCCGGGAAAGGGTAGAAGAATGGGACCCATTGTGGGGCATACAATGCATTACAGACGTATGATCATTACGCTTCAACCGGGTTATTCTATTCCACCTCTTAGAAAGAAAAGAACTTAA	ATGGATGGAATCAAATATGCAGTATTTACAGATAAAAGCATTCGCTTATTGGCAAAAAATCAATATACTTTTAATGTCGAATCAGGATCAACTAGGACGGAAATAAAGCATTGGGTCGAACTCTTCTTTGGTGTCAAGGTAATAGCTATGAATAGTCATCGACTTCCGGGAAAGGGTAGAAGAATGGGACCCATTGTGGGGCATACAATGCATTACAGACGTATGATCATTACGCTTCAACCGGGTTATTCTATTCCACCTCTTAGAAAGAAAAGAACTTAA	ATGGATGGAATCAAATATGCAGTATTTACAAACAAAAGTATTCGGTTATTTGAGAAAAATCAATATACTTTTAATGTCGAATCAGGATTAACTAAGACAGAAATAAAGCGTTGTGTCGAACTCTTTTTTGGTGTCAAGGTAATAGCTATGAATAGTCATCGACTTCCGGGAAAGGGTAAAAGAAGAGGACGACATACAATGCATTACAGACGTATAATCATTACCCTTCAACGGGGTTATTCTATTCTACCTCTTAAAAAGATAAATCTAAATACTTAA	ATGGATGGAATCAAATATGCAGTATTTACAAACAAAAGTATTCGGTTATTTGAGAAAAATCAATATACTTTTAATGTCGAATCAGGATTAACTAAGACAGAAATAAAGCGTTGTGTCGAACTCTTTTTTGGTGTCAAGGTAATAGCTATGAATAGTCATCGACTTCCGGGAAAGGGTAAAAGAAGAGGACGACATACAATGCATTACAGACGTATAATCATTACCCTTCAACGGGGTTATTCTATTCTACCTCTTAAAAAGATAAATCTAAATACTTAA	ATGGATGGAATCAAATATGCAGTATTTACAAACAAAAGTATTCGGTTATTTGAGAAAAATCAATATACTTTTAATGTCGAATCAGGATTAACTAAGACAGAAATAAAGCGTTGGGTCGAACTCTTTTTTGGTGTCAAGGTAATAGCTATGAATAGTCATCGACTTCCGGGAAAGGGTAAAAGAAGAGGACGCATTATGGAACATACAATGCATTACAGACGTATAATCATTACCCTTCAACGGGGTTATTCTATTCTACCTCTTAAAAAGATAAATCTAAATACTTAA	ATGGATGGAATCAAATATGCAGTATTTACAAACAAAAGTATTCGGTTATTTGAGAAAAATCAATATACTTTTAATGTCGAATCAGGATTAACTAAGACAGAAATAAAGCGTTGGGTCGAACTCTTTTTTGGTGTCAAGGTAATAGCTATGAATAGTCATCGACTTCCGGGAAAGGGTAAAAGAAGAGGACGCATTATGGAACATACAATGCATTACAGACGTATAATCATTACCCTTCAACGGGGTTATTCTATTCTACCTCTTAAAAAGATAAATCTAAATACTTAA	ATGGATGGAATCAAATATGCAGTATTTACAAACAAAAGTATTCGGTTATTTGAGAAAAATCAATATACTTTTAATGTCGAATCAGGATTAACTAGGACAGAAATAAAGCGTTGGGTCGAACTCTTTTTTGGTGTCAAGGTAATAGCTATGAATAGTCATCGACTTCCGGGAAAGGGTAAAAGAACAGGACGTTTTATGGAACATACAATGCATTACAGACGTATAATCATTACCCTTCAACGGGGTTATTCTATTCTACCTCTTAAAAAGATAAATCTAAATACTTAA	ATGGATGGAATCAAATATGCAGTATTTACAAACAAAAGTATTCGGTTATTTGAGAAAAATCAATATACTTTTAATGTCGAATCAGGATTAACTAGGACAGAAATAAAGCGTTGGGTCGAACTCTTTTTTGGTGTCAAGGTAATAGCTATGAATAGTCATCGACTTCCGGGAAAGGGTAAAAGAAGAGGACGCATTATGGAACATACAATGCATTACAGACGTATAATCATTACCCTTCAACGGGGTTATTCTATTCTACCTCTTAAAAAGATAAATCTAAATACTTAA	ATGGATGGAATCAAATATGCAGTATTTACAAACAAAAGTATTCGGTTATTTGAGAAAAATCAATATACTTTTAATGTCGAATCAGGATTAACTAGGACAGAAATAAAGCGTTGGGTCGAACTCTTTTTTGGTGTCAAGGTAATAGCTATGAATAGTCATCGACTTCCGGGAAAGGGTAAAAGAAGAGGACGCATTATGGAACATACAATGCATTACAGACGTATAATCATTACCCTTCAACGGGGTTATTCTATTCTACCTCTTAAAAAGATAAATCTAAATACTTAA
	length (bp)	288	288	279	288	288	288	279	288	282	282	279	279	288	288	288	288	288
rpl32	sequence	ATGGGAGTTCCAAAAAAACGTACTTCTATCTCAAAAAAGCGTATTCGTAAAAATATTTGGAAACGGAAAGGATATTGGGCAGCCTTAAAAGCTTTTTCATTGGGGAAATCTCTTTCGACCGGAAATTCAAAAAGTTTTTGTGTGGGACAAAAAAATTCGACCGAAAATGCAAAAGGTTTTGGTGTGCGACAAAGAACTAAGTAA	ATGGGAGTTCCAAAAAAACGTACTTCTATCTCAAAAAAGCGTATTCGTAAAAATATTTGGAAACGGAAAGGATATTGGGCAGCCTTAAAAGCTTTTTCATTGGGGAAATCTCTTTCGACCGGAAATTCAAAAAGTTTTTGTGTGGGACAAAAAAATTCGACCGAAAATGCAAAAGGTTTTGGTGTGCGACAAAGAACTAAGTAA	ATGGGAGTTCCAAAAAAACGTACTTCTATCTCAAAAAAGCGTATTCGTAAAAATATTTGGAAACGGAAAGGATATTGGGCAGCCTTAAAAGCTTTTTCATTGGGGAAATCTCTTTCGACCGGAAATTCAAAAAGTTTTTGTGTGGGACAAAAAAATTCGACCGAAAATGCAAAAGGTTTTGGTGTGCGACAAAGAACTAAGTAA	ATGGGAGTTCCAAAAAAACGTACTTCTATCTCAAAAAAGCGTATTCGTAAAAATATTTGGAAACGGAAAGGATATTGGGCAGCCTTAAAAGCTTTTTCATTGGGGAAATCTCTTTCGACCGGAAATTCAAAAAGTTTTTGTGTGGGACAAAAAAATTCGACCGAAAATGCAAAAGGTTTTGGTGTGCGACAAAGAACTAAGTAA	ATGGGAGTTCCAAAAAAACGTACTTCTATCTCAAAAAAGCGTATTCGTAAAAATATTTGGAAACGGAAAGGATATTGGGCAGCCTTAAAAGCTTTTTCATTGGGGAAATCTCTTTCGACCGGAAATTCAAAAAGTTTTTGTGTGGGACAAAAAAATTCGACCGAAAATGCAAAAGGTTTTGGTGTGCGACAAAGAACTAAGTAA	ATGGGAGTTCCAAAAAAACGTACTTCTATCTCAAAAAAGCGTATTCGTAAAAATATTTGGAAACGGAAAGGATATTGGGCAGCCTTAAAAGCTTTTTCATTGGGGAAATCTCTTTCGACCGGAAATTCAAAAAGTTTTTGTGTGGGACAAAAAAATTCGACCGAAAATGCAAAAGGTTTTGGTGTGCGACAAAGAACTAAGTAA	ATGGGAGTTCCAAAAAAACGTACTTCTATCTCAAAAAAGCGTATTCGTAAAAATATTTGGAAACGGAAAGGATATTGGGCAGCCTTAAAAGCTTTTTCATTGGGGAAATCTCTTTCGACCGGAAATTCAAAAAGTTTTTGTGTGGGACAAAAAAATTCGACCGAAAATGCAAAAGGTTTTGGTGTGCGACAAAGAACTAAGTAA	ATGGGAGTTCCAAAAAAACGTACTTCTATCTCAAAAAAGCGTATTCGTAAAAATATTTGGAAACGGAAAGGATATTGGGCAGCCTTAAAAGCTTTTTCATTGGGGAAATCTCTTTCGACCGGAAATTCAAAAAGTTTTTGTGTGGGACAAAAAAATTCGACCGAAAATGCAAAAGGTTTTGGTGTGCGACAAAGAACTAAGTAA	ATGGCAGTTCCAAAAAAACGTACTTCTATAGCAAAAAAGCGTATTCGTAAAAATATTTGGAAAAGGAAAGCATATTGGGCAGCCTTAAAAGCTTTTTCATTAGGAAAATCTCTTTCGACCGGAAATTCAAAAACTTTTTTTGTGCGACAAACAAAACAAATAAGTAATCAAAAGTTGTAA	ATGGCAGTTCCAAAAAAACGTACTTCTATAGCAAAAAAGCGTATTCGTAAAAATATTTGGAAAAGGAAAGCATATTGGGCAGCCTTAAAAGCTTTTTCATTAGGAAAATCTCTTTCGACCGGAAATTCAAAAACTTTTTTTGTGCGACAAACAAAACAAATAAGTAATCAAAAGTTGTAA	ATGGGAGTTCCAAAAAAACGTACTTCTATCTCAAAAAAGCGTATTCGTAAAAATATTTGGAAACGGAAAGGATATTGGGCAGCCTTAAAAGCTTTTTCATTGGGGAAATCTCTTTCGACCGGAAATTCAAAAAGTTTTTGTGTGGGACAAAAAAATTCGACCGAAAATGCAAAAGGTTTTGGTGTGCGACAAAGAACTAAGTAA	ATGGGAGTTCCAAAAAAACGTACTTCTATCTCAAAAAAGCGTATTCGTAAAAATATTTGGAAACGGAAAGGATATTGGGCAGCCTTAAAAGCTTTTTCATTGGGGAAATCTCTTTCGACCGGAAATTCAAAAAGTTTTTGTGTGGGACAAAAAAATTCGACCGAAAATGCAAAAGGTTTTGGTGTGCGACAAAGAACTAAGTAA	ATGGGAGTTCCAAAAAAACGTACTTCTATCTCAAAAAAGCGTATTCGTAAAAATATTTGGAAACGGAAAGGATATTGGGCAGCCTTAAAAGCTTTTTCATTGGGGAAATCTCTTTCGACCGGAAATTCAAAAAGTTTTTGTGTGGGACAAAAAAATTCGACCGAAAATGCAAAAGGTTTTGGTGTGCGACAAAGAACTAAGTAA	ATGGGAGTTCCAAAAAAACGTACTTCTATCTCAAAAAAGCGTATTCGTAAAAATATTTGGAAACGGAAAGGATATTGGGCAGCCTTAAAAGCTTTTTCATTGGGGAAATCTCTTTCGACCGGAAATTCAAAAAGTTTTTGTGTGGGACAAAAAAATTCGACCGAAAATGCAAAAGGTTTTGGTGTGCGACAAAGAACTAAGTAA	ATGGGAGTTCCAAAAAAACGTACTTCTATCTCAAAAAAGCGTATTCGTAAAAATATTTGGAAACGGAAAGGATATTGGGCAGCCTTAAAAGCTTTTTCATTGGGGAAATCTCTTTCGACCGGAAATTCAAAAAGTTTTTGTGTGGGACAAAAAAATTCGACCGAAAATGCAAAAGGTTTTGGTGTGCGACAAAGAACTAAGTAA	ATGGGAGTTCCAAAAAAACGTACTTCTATCTCAAAAAAGCGTATTCGTAAAAATATTTGGAAACGGAAAGGATATTGGGCAGCCTTAAAAGCTTTTTCATTGGGGAAATCTCTTTCGACCGGAAATTCAAAAAGTTTTTGTGTGGGACAAAAAAATTCGACCGAAAATGCAAAAGGTTTTGGTGTGCGACAAAGAACTAAGTAA	ATGGGAGTTCCAAAAAAACGTACTTCTTTCTCAAAAAAGCGTATTCGTAAAAATATTTGGAAACGGAAAGGATATTGGGCAGCCTTAAAAGCTTTTTCGTTGGGGAAATCTCTTTCGACCGGAAATTCAAAAAGTTTTTGTGTGGGACAAAAAAATTCGACCGAAAATGCAAAAGGTTTTGGTGTGCGACAAAGAACTAAGTAA
	length (bp)	204	204	204	204	204	204	204	204	180	180	204	204	204	204	204	204	204
rpl33	sequence	ATGGACAAGGGTAAAGATGTCCGAGTAAGGGTTATTTTGGAATGTACCAATTGTGTCCGAACCGGTGTTAAACGAAACGGTATTAATGTAAATATAAATAAGGGCATTAACAGATACATTACTCAAAAGAATCGACACACGACGCCTAAGCGATTAGAATTGAGAAAATTCTGTCCCTATTGTTACAAACATACAATTCATGGGGAGATAACGAAATAG	ATGGACAAGGGTAAAGATGTCCGAGTAAGGGTTATTTTGGAATGTACCAATTGTGTCCGAACCGGTGTTAAACGAAACGGTATTAATGTAAATAAGGGCATTAACAGATACATTACTCAAAAGAATCGACACACGACGCCTAAGCGATTAGAATTGAGAAAATTCTGTCCCTATTGTTACAAACATACAATTCATGGGGAGATAACGAAATAG	ATGGACAAGGGTAAAGATGTCCGAGTAAGGGTTATTTTGGAATGTACCAATTGTGTCCGAACCGGTGTTAAACGAAACGGTATTAATGTAAATGTAAATAAGGGCATTAACAGATACATTACTCAAAAGAATCGACACACGACGCCTAAGCGATTAGAATTGAGAAAATTCTGTCCCTATTGTTACAAACATACAATTCATGGGGAGATAACGAAATAG	ATGGACAAGGGTAAAGATGTCCGAGTAAGGGTTATTTTGGAATGTACCAATTGTGTCCGAACCGGTGTTAAACGAAACGGTCTTAATGTAAATATAAATAAGGGCATTAACAGATACATTACTCAAAAGAATCGACACACGACGCCTAAGCGATTAGAATTGAGAAAATTCTGTCCCTATTGTTACAAACATACAATTCATGGGGAGATAACGAAATAG	ATGGACAAGGGTAAAGATGTCCGAGTAAGGGTTATTTTGGAATGTACCAATTGTGTCCGAACCGGTGTTAAACGAAACGGTCTTAATGTAAATGTAAATAAGGGCATTAACAGATACATTACTCAAAAGAATCGACACACGACGCCTAAGCGATTAGAATTGAGAAAATTCTGTCCCTATTGTTACAAACATACAATTCATGGGGAGATAACGAAATAG	ATGGACAAGGGTAAAGATGTCCGAGTAAGGGTTATTTTGGAATGTACCAATTGTGTCCGAACCGGTGTTAAACGAAACGGTATTAATGTAAATGTAAATAAGGGCATTAACAGATACATTACTCAAAAGAATCGACACACGACGCCTAAGCGATTAGAATTGAGAAAATTCTGTCCCTATTGTTACAAACATACAATTCATGGGGAGATAACGAAATAG	ATGGACAAGGGTAAAGATGTCCGAGTAAGGGTTATTTTGGAATGTACCAATTGTGTCCGAACCGGTGTTAAACGAAACAGTATTAATGTGAATGTAAATAAGGGCATTAACAGATACATTACTCAAAAGAATCGACACACGACGCCTAAGCGATTAGAATTGAGAAAATTCTGTCCCTATTGTTACAAACATACAATTCATGGGGAGATAACGAAATAG	ATGGACAAGGGTAAAGATGTCCGAGTAAGGGTTATTTTGGAATGTACCAATTGTGTCCGAACCGGTGTTAAACGAAACGGTCTTAATGTAAATAAGGGCATTAACAGATACATTACTCAAAAGAATCGACACACGACGCCTAAGCGATTAGAATTGAGAAAATTCTGTCCCTATTGTTACAAACATACAATTCATGGGGAGATAACGAAATAG	ATGGCCAAGGGTAAAGATGTCCGAGTAACGGTTATTTTGGAATGTACTAGTTGTGTCCGAAACGGTGTTAATAAAGCATCAAAGGGCATTTCTAGATATATTACTCAAAAGAATCGACGCAATACGCCTAATGGGTTGGAATTGAGAAAATTCTGTCCCTATTGTTACAAACATACAATTCATGGTGAGATAAAGAAATAG	ATGGCCAAGGGTAAAGATGTCCGAGTAACGGTTATTTTGGAATGTACTAGTTGTGTCCGAAACGGTGTTAATAAAGCATCAAAGGGCATTTCTAGATATATTACTCAAAAGAATCGACGCAATACGCCTAATGGGTTGGAATTGAGAAAATTCTGTCCCTATTGTTACAAACATACAATTCATGGTGAGATAAAGAAATAG	ATGGACAAGGGTAAAGATGTCCGAGTAAGGGTTATTTTGGAATGTACCAATTGTGTCCGAACCGGTGTTAAACGAAACGGTATTAATGTAAATGTAAATAAGGGCATTAACAGATACATTACTCAAAAGAATCGACACACGACGCCTAAGCGATTAGAATTGAGAAAATTCTGTCCCTATTGTTACAAACATACAATTCATGGGGAGATAACGAAATAG	ATGGACAAGGGTAAAGATGTCCGAGTAAGGGTTATTTTGGAATGTACCAATTGTGTCCGAACCGGTGTTAAACGAAACGGTATTAATGTAAATGTAAATAAGGGCATTAACAGATACATTACTCAAAAGAATCGACACACGACGCCTAAGCGATTAGAATTGAGAAAATTCTGTCCCTATTGTTACAAACATACAATTCATGGGGAGATAACGAAATAG	ATGGACAAGGGTAAAGATGTCCGAGTAAGGGTTATTTTGGAATGTACCAATTGTGTCCGAACCGGTGTTAAACGAAATGGTCTTAATGTAAATAAGGGCATTAACAGATACATTACTCAAAAGAATCGACACACGACGCCTGAGCGATTAGAATTGAGAAAATTCTGTCCCTATTGTTACAAACATACAATTCATGGGGAGATAACGAAATAG	ATGGACAAGGGTAAAGATGTCCGAGTAAGGGTTATTTTGGAATGTACCAATTGTGTCCGAACCGGTGTTAAACGAAATGGTCTTAATGTAAATAAGGGCATTAACAGATACATTACTCAAAAGAATCGACACACGACGCCTGAGCGATTAGAATTGAGAAAATTCTGTCCCTATTGTTACAAACATACAATTCATGGGGAGATAACGAAATAG	ATGGACAAGGGTAAAGATGTCCGAGTAAGGGTTATTTTGGAATGTACCAATTGTGTCCGAACCGGTGTTAAACGAAACGGTCTTAATGTAAATGTAAATAAGGGCATTAACAGATACATTACTCAAAAGAATCGACACACGACGCCTAAGCGATTAGAATTGAGAAAATTCTGTCCCTATTGTTACAAACATACAATTCATGGGGAGATAACGAAATAG	ATGGACAAGGGTAAAGATGTCCGAGTAAGGGTTATTTTGGAATGTACCAATTGTGTCCGAACCGGTGTTAAACGAAACGGTATTAATGTAAATATAAATAAGGGCATTAACAGATACATTACTCAAAAGAATCGACACACGACGCCTAAGCGATTAGAATTGAGAAAATTCTGTCCCTATTGTTACAAACATACAATTCATGGGGAGATAACGAAATAG	ATGGACAAGGGTAAAGATGTCCGAGTAAGGGTTATTTTGGAATGTACCAATTGTGTCCGAACCGGTGTTAAACGAAACGGTCTTAATGTAAATATAAATAAGGGCATTAACAGATACATTACTCAAAAGAATCGACACACGACGCCTAAGCGATTAGAATTGAGAAAATTCTGTCCCTATTGTTACAAACATACAATTCATGGGGAGATAACGAAATAG
	length (bp)	219	213	219	219	219	219	219	213	201	201	219	219	213	213	219	219	219
rpl36	sequence	ATGAAAATAAGAGCTTCTGTTCGTAAAATTTGTGAAAAATGTCGAATAATCCGTAGGCGGGGGCGAATTAGACTAATTTGTTCCAATCCCAGACATAAACAAAGACAGGGATAA	ATGAAAATAAGATCTTCTGTTCGTAAAATTTGTGAAAAATGTCGAATAATCCGTAGGCGGGGGCGAATTAGACTAATTTGTTCCAACCCCAGACATAAACAAAGACAGGGATAA	ATGAAAATAAGATCTTCTGTTCGTAAAATTTGTGAAAAATGTCGAATAATCCGTAGGCGGGGGCGAATTAGACTAATTTGTTCCAACCCCAGACATAAACAAAGACAGGGATAA	ATGAAAATAAGAGCTTCTGTTCGTAAAATTTGTGAAAAATGTCGAATAATCCGTAGGCGGGGGCGAATTAGACTAATTTGTTCCAATCCCAGACATAAACAAAGACAGGGATAA	ATGAAAATAAGAGCTTCTGTTCGTAAAATTTGTGAAAAATGTCGAATAATCCGTAGGCGGGGGCGAATTAGACTAATTTGTTCCAACCCCAAACATAAACAAAGACAGGGATAA	ATGAAAATAAGAGCTTCTGTTCGTAAAATTTGTGAAAAATGTCGAATAATCCGTAGGCGGGGGCGAATTAGACTAATTTGTTCCAACCCCAAACATAAACAAAGACAGGGATAA	ATGAAAATAAGATCTTCTGTTCGTAAAATTTGTGAAAAATGTCGAATAATCCGTAGGCGGGGGCGAATTAGACTAATTTGTTCCAACCCCAGACATAAACAAAGACAGGGATAA	ATGAAAATAAGAGCTTCTGTTCGTAAAATTTGTGAAAAATGTCGAATAATCCGTAGGCGGGGGCGAATTAGACTAATTTGTTCCAACCCCAGACATAAACAAAGACAGGGATAA	ATGAAAATAAGAGCTTCTGTTCGTAAAATTTGTGACAAATGTCGCCTAATCCGTAGGCGGGGACGAATTATAGTAATTTGTTCCAACCCGAGACATAAACAAAGACAAGGATAA	ATGAAAATAAGAGCTTCTGTTCGTAAAATTTGTGACAAATGTCGCCTAATCCGTAGGCGGGGACGAATTATAGTAATTTGTTCCAACCCGAGACATAAACAAAGACAAGGATAA	ATGAAAATAAGATCTTCTGTTCGTAAAATTTGTGAAAAATGTCGAATAATCCGTAGGCGGGGGCGAATTAGACTAATTTGTTCCAACCCCAGACATAAACAAAGACAGGGATAA	ATGAAAATAAGATCTTCTGTTCGTAAAATTTGTGAAAAATGTCGAATAATCCGTAGGCGGGGGCGAATTAGACTAATTTGTTCCAACCCCAGACATAAACAAAGACAGGGATAA	ATGAAAATAAGAGCTTCTGTTCGTAAAATTTGTGAAAAATGTCGAATAATCCGTAGGCGGGGGCGAATTAGACTAATTTGTTCCAACCCCAAACATAAACAAAGACAGGGATAA	ATGAAAATAAGAGCTTCTGTTCGTAAAATTTGTGAAAAATGTCGAATAATCCGTAGGCGGGGGCGAATTAGACTAATTTGTTCCAACCCCAAACATAAACAAAGACAGGGATAA	ATGAAAATAAGAGCTTCTGTTCGTAAAATTTGTGAAAAATGTCGAATAATCCGTAGGCGGGGGCGAATTAGACTAATTTGTTCCAACCCCAGACATAAACAAACACAGGGATAA	ATGAAAATAAGAGCTTCTGTTCGTAAAATTTGTGAAAAATGTCGAATAATCCGTAGGCGGGGGCGAATTAGACTAATTTGTTCCAATCCCAGACATAAACAAAGACAGGGATAA	ATGAAAATAAGAGCTTCTGTTCGTAAAATTTGTCAAAAATGTCGAATAGTCCGTAGGCGGGGGCGAATTAGACTAATTTGTTCCAACCCCAGACATAAACAAAGACAGGGATAA
	length (bp)	114	114	114	114	114	114	114	114	114	114	114	114	114	114	114	114	114
rpoA	sequence	ATGAGTCAAAAAAACAGAAGAGGATTTCCTCGGAGATTGCAGTGGAAGTGTGTTGAATCAAGAGTAGACAGTAAACGTCTTTATTATGGGCGCTTTAGTTTGTTTCCACTTAGGAGAGGTGAAGCCGAAACCTTAGGCATTGCTATGCGAAGAGCTTTGCTTGGAGAAATAGAAGGAACATGTATCACACGCGCAAAATTCGGGAGAGTAAGAGTAACACACGAATATTCTTCCATAGAGGGTATTCAAGAATCCGTTAATGAAATTTTAATGAATTTGAAAGAAATTATATTGAAAAGCAATCTATATGGACCTTGTAGCGGGTTGATTTGGGTACAAGGTCCTAGAGATGTAACTGCTCGCGATATCATGGTAGCTCCTTATGTGGAAATCATTGAT…	ATGAGTCAAAAAAACAGAAGAGGATTTCCTCGGAGATTGCAGTGGAAGTGTGTTGAATCAAGGGTAGACAGTAAACGTCTTTATTATGGGCGCTTTAGCTTGTTTCCACTTAGGAGAGGTGAAGCCGAAACTTTAGGCATTGCTATGCGAAGAGCTTTGCTTGGAGAAATAGAAGGAACCTGTATCACACGCGCAAAATTCGGGAGAGTAAGAGTAACACATGAATATTCTTCCATAGCGGGTATTCAAGAATCCGTCAATGAAATTTTAATGAATTTGAAAGAAATTATATTGAAAAGCAATCTATATGGACCTTGTAGCGGGTTGATTTGGGTACAAGGTCCTAGAGATGTAACTGCTCGCGATATCATGGTAGCTCCTTATGTGGAAATCATTGAT…	ATGAGTCAAAAAAACAGAAGAGGATTTCCTCGGAGATTGCAGTGGAAGTGTGTTGAATCAAGGGTAGACAGTAAACGTCTTTATTATGGGCGCTTTAGCTTGTTTCCACTTAGGAGAGGTGAAGCCGAAACTTTAGGCATTGCTATGCGAAGAGCTTTGCTTGGAGAAATAGAAGGAACATGTATCACACGCGCAAAATTCGGGAGAGTAAGAGTAACACATGAATATTCTTCCATAGCGGGTATTCAAGAATCCGTCAATGAAATTTTAATGAATTTGAAAGAAATTATATTGAAAAGCAATCTATATGGACCTTGTAGCGGGTTGATTTGGGTACAAGGTCCTAGAGATGTAACTGCTCGCGATATCATGGTAGCTCCTTATGTGGAAATCATTGAT…	ATGAGTCAAAAAAACAGAAGAGGATTTCCTCGGAGATTGCAGTGGAAGTGTGTTGAATCAAGAGTAGACAGTAAACGTCTTTATTATGGGCGCTTTAGTTTGTTTCCACTTAGGAGAGGTGAAGCCGAAACCTTAGGCATTGCTATGCGAAGAGCTTTGCTTGGAGAAATAGAAGGAACATGTATCACACGCGCAAAATTCGGGAGAGTAAGAGTAACACACGAATATTCTTCCATAGAGGGTATTCAAGAATCCGTTAATGAAATTTTAATGAATTTGAAAGAAATTATATTGAAAAGCAATCTATATGGACCTTGTAGCGGGTTGATTTGGGTACAAGGTCCTAGAGATGTAACTGCTCGCGATATCATGGTAGCTCCTTATGTGGAAATCATTGAT…	ATGAGTCAAAAAAACAGAAGAGGATTTCCTCGGAGATTGCAGTGGAAGTGTGTTGAATCAAGGGTAGACAGTAAACGTCTTTATTATGGGCGCTTTAGCTTGTTTCCACTTAGGAGAGGTGAAGCCGAAACCTTAGGCATTGCTATGCGAAGAGCTTTGCTTGGAGAAATAGAAGGAACATGTATCACGCGCGCAAAATTCGGGAGAGTAAGAGTAACACACGAATATTCTTCCATAGCGGGTATTCAAGAATCCGTCAATGAAATTTTAATGAATTTGAAAGAAATTATATTGAAAAGCAATCTATATGGACCTTGTAGCGGGTTGATTTGGGTACAAGGTCCTAGAGATGTAACTGCTCGTGATATCATGGTAGCTCCTTATGTGGAAATCATTGAT…	ATGAGTCAAAAAAACAGAAGAGGATTTCCTCGGAGATTGCAGTGGAAGTGTGTTGAATCAAGGGTAGACAGTAAACGTCTTTATTATGGGCGCTTTAGCTTGTTTCCACTTAGGAGAGGTGAAGCCGAAACCTTAGGCATTGCTATGCGAAGAGCTTTGCTTGGAGAAATAGAAGGAACATGTATCACACGCGCAAAATTCGGGAGAGTAAGAGTAACACACGAATATTCTTCCATAGCGGGTATTCAAGAATCCGTCAATGAAATTTTAATGAATTTGAAAGAAATTATATTGAAAAGCAATCTATATGGACCTTGTAGCGGGTTGATTTGGGTACAAGGTCCTAGAGATGTAACTGCTCGTGATATCATGGTAGCTCCTTATGTGGAAATCATTGAT…	ATGAGTCAAAAAAACAGAAGAGGATTTCCTCGGAGATTGCAGTGGAAGTGTGTTGAATCAAGGGTAGACAGTAAACGTCTTTATTATGGGCGCTTTAGCTTGTTTCCACTTAGGAGAGGTGAAGCCGAAACTTTAGGCATTGCTATGCGAAGAGCTTTGCTTGGAGAAATAGAAGGAACATGTATCACACGCGCAAAATTCGGGAGAGTAAGAGTAACACATGAATATTCTTCCATAGCGGGTATTCAAGAATCCGTCAATGAAATTTTAATGAATTTGAAAGAAATTATATTGAAAAGCAATCTATATGGACCTTGTAGCGGGTTGATTTGGGTACAAGGTCCTAGAGATGTAACTGCTCGCGATATCATGGTAGCTCCTTATGTGGAAATCATTGAT…	ATGAGTCAAAAAAACAGAAGAGGATTTCCTCGGAGATTGCAGTGGAAGTGTGTTGAATCAAGGGTAGACAGTAAACGTCTTTATTATGGGCGCTTTAGCTTGTTTCCACTTAGGAGAGGTGAAGCCGAAACTTTAGGCATTGCTATGCGAAGAGCTTTGCTTGGAGAAATAGAAGGAACATGTATCACACGGGCAAAATTCGGGAGAGTAAGAGTAACACATGAATATTCTTCCATAGCGGGGATTCAAGAATCCGTCAATGAAATTTTAATGAATTTGAAAGAAATTATATTGAAAAGCAATCTATATGGACCTTGTAGCGGGTTGATTTGGGTACAAGGTCCTAGAGATGTAACTGCTCGCGATATCATGGTAGCTCCTTATGTGGAAATCATTGAT…	ATGGTTCAAGAAAAAGTAAGAGTATCTACTCGGACACTACAGTGGAAGTGTGTTGAATCAAGGGCAGACAGTAAGCGTCTTTATTATGGACGCTTTATTTTGTCTCCACTTATGAAAGGTCAAGCCGACACCATAGGCATTGCGATGCGAAGAGCTTTGCTTGGAGAAATAGAAGGAACATGTATCACACGCGCAAAATCTGAGAAAATACCACATGAATATTCTGCCATAATGGGTATTCAAGAATCTGTACATGAAATTTTAATGAATTTGAAAGAAATTGTATTGAAAAGTAATCTATATGGAACTTGTGACGCGTCTATTTGTGTCAAAGGTCCTGGATATGTAACTGCTCAAGATATCATCTCACCGCCTTATGTGGAAATTGTTGATAATACA…	ATGGTTCAAGAAAAAGTAAGAGTATCTACTCGGACACTACAGTGGAAGTGTGTTGAATCAAGGGCAGACAGTAAGCGTCTTTATTATGGACGCTTTATTTTGTCTCCACTTATGAAAGGTCAAGCCGACACCATAGGCATTGCGATGCGAAGAGCTTTGCTTGGAGAAATAGAAGGAACATGTATCACACGCGCAAAATCTGAGAAAATACCACATGAATATTCTGCCATAATGGGTATTCAAGAATCTGTACATGAAATTTTAATGAATTTGAAAGAAATTGTATTGAAAAGTAATCTATATGGAACTTGTGACGCGTCTATTTGTGTCAAAGGTCCTGGATATGTAACTGCTCAAGATATCATCTCACCGCCTTATGTGGAAATTGTTGATAATACA…	ATGAGTCAAAAAAACAGAAGAGGATTTCCTCGGAGATTGCAGTGGAAGTGTGTTGAATCAAGGGTAGACAGTAAACGTCTTTATTATGGGCGCTTTAGCTTGTTTCCACTTAGGAGAGGTGAAGCCGAAACTTTAGGCATTGCTATGCGAAGAGCTTTGCTTGGAGAAATAGAAGGAACATGTATCACACGCGCAAAATTCGGGAGAGTAAGAGTAACACATGAATATTCTTCCATAGCGGGTATTCAAGAATCCGTCAATGAAATTTTAATGAATTTGAAAGAAATTATATTGAAAAGCAATCTATATGGACCTTGTAGCGGGTTGATTTGGGTACAAGGTCCTAGAGATGTAACTGCTCGCGATATCATGGTAGCTCCTTATGTGGAAATCATTGAT…	ATGAGTCAAAAAAACAGAAGAGGATTTCCTCGGAGATTGCAGTGGAAGTGTGTTGAATCAAGGGTAGACAGTAAACGTCTTTATTATGGGCGCTTTAGCTTGTTTCCACTTAGGAGAGGTGAAGCCGAAACTTTAGGCATTGCTATGCGAAGAGCTTTGCTTGGAGAAATAGAAGGAACATGTATCACACGCGCAAAATTCGGGAGAGTAAGAGTAACACATGAATATTCTTCCATAGCGGGTATTCAAGAATCCGTCAATGAAATTTTAATGAATTTGAAAGAAATTATATTGAAAAGCAATCTATATGGACCTTGTAGCGGGTTGATTTGGGTACAAGGTCCTAGAGATGTAACTGCTCGCGATATCATGGTAGCTCCTTATGTGGAAATCATTGAT…	ATGAGTCAAAAAAACAGAAGAGGATTTCCTCGGAGATTGCAGTGGAAGTGTGTTGAATCAAGGGTAGACAGTAAACGTCTTTATTATGGGCGCTTTAGCTTGTTTCCACTTAGGAAAGGTGAAGCCGAAACCTTAGGCATTGCTATGCGAAGAGCTTTGCTTGGAGAAATAGAAGGAACATGTATCACACGCGCAAAATTCGGGAGAGTAAGAGTAACACACGAATATTCTTCCATAGCGGGTATTAAAGAATCCGTCAATGAAATTTTAATGAATTTGAAAGAAATTATATTGAAAAGCAATCTATATGGACCTTGTAGCGGGTTGATTTGGGTACAAGGTCCTAGAGATGTAACTGCTCGTGATATCATGGTAGCTCCTTATGTGGAAATCGTTGAT…	ATGAGTCAAAAAAACAGAAGAGGATTTCCTCGGAGATTGCAGTGGAAGTGTGTTGAATCAAGGGTAGACAGTAAACGTCTTTATTATGGGCGCTTTAGCTTGTTTCCACTTAGGAAAGGTGAAGCCGAAACCTTAGGCATTGCTATGCGAAGAGCTTTGCTTGGAGAAATAGAAGGAACATGTATCACACGCGCAAAATTCGGGAGAGTAAGAGTAACACACGAATATTCTTCCATAGCGGGTATTAAAGAATCCGTCAATGAAATTTTAATGAATTTGAAAGAAATTATATTGAAAAGCAATCTATATGGACCTTGTAGCGGGTTGATTTGGGTACAAGGTCCTAGAGATGTAACTGCTCGTGATATCATGGTAGCTCCTTATGTGGAAATCGTTGAT…	ATGAGTCAAGAAAACAGAAGAGGATTTCCTCGGAGATTGCAGTGGAAGTGTGTTGAATCAAGGGTAGACAGTAAACGTCTTTATTATGGGCGCTTTAGCTTGTTTCCACTTAGGAGAGGTGAAGCCGAAACCTTAGGCATTGCTATGCGAAGAGCTTTGCTTGGAGAAATAGAAGGAACATGTATCACACGCGCAAAATTCGGGAGAGTAAGAGTAACACACGAATATTCTTCCATAGCGGGTATTCAAGAATCCGTCAATGAAATTTTAATGAATTTGAAAGAAATTATATTGAAAAGCAATCTATATGGACCTTGTAACGGGTTGATTTGGGTACAAGGTCCTAGAGATGTAACTGCTCGCGATATCATGGTAGCTCCTTATGTGGAAATCATTGAT…	ATGAGTCAAAAAAACAGAAGAGGATTTCCTCGGAGATTGCAGTGGAAGTGTGTTGAATCAAGAGTAGACAGTAAACGTCTTTATTATGGGCGCTTTAGTTTGTTTCCACTTAGGAGAGGTGAAGCCGAAACCTTAGGCATTGCTATGCGAAGAGCTTTGCTTGGAGAAATAGAAGGAACATGTATCACACGCGCAAAATTCGGGAGAGTAAGAGTAACACACGAATATTCTTCCATAGAGGGTATTCAAGAATCCGTTAATGAAATTTTAATGAATTTGAAAGAAATTATATTGAAAAGCAATCTATATGGACCTTGTAGCGGGTTGATTTGGGTACAAGGTCCTAGAGATGTAACTGCTCGCGATATCATGGTAGCTCCTTATGTGGAAATCATTGAT…	ATGAGTCAAAAAAACAGAAGAGGATTTCCTCGGAGATTGCAGTGGAAGTGTGTTGAATCAAGAGTAGACAGTAAACGTCTTTATTATGGGCGCTTTAGCTTGTTTCCACTTAGGAGAGGTGAAGCCGAAACCTTAGGCATTGCTATGCGAAGAGCTTTGCTTGGAGAAATAGAAGGAACATGTATCACACGCGCAAAATTCGGGAGAGTAAGAGTAACACACGAATATTCTTCCATAGCGGGTATTCAAGAATCCGTCAATGAAATTTTAATGAATTTGAAAGAAATTATATTGAAAAGCAATCTATATGGACCTTGTAGCGGGTTGATTTGGGTACAAGGTCCTAGAGATGTAACTGCTCGCGATATCATGGTAGCTCCTTATGTGAAAATCATTGAT…
	length (bp)	789	834	834	825	825	816	834	789	1056	1056	834	834	825	825	816	789	825
rpoC1	sequence	ATGATCGACCGGTATAAACATCAACAACTCCGAATTGGATTAGTTTCTCCTGAACAAATAAGTACTTGGGCCGATAAAATCCTACCTAATGGAGAGATAGTTGGAGAGGTGAAAAAACCCTATACTTTTCATTACAAAACCAATAAACCGCAAAAAGATGGATTATTTTGTGAAAGAATTTTTGGGCCTATAAAAAGTAGAATTTGTGCTTGTGGAAATTCTAGAGGAATTGGAGATAAAAAAGAAAACCTGCGATTTTGTGAACAATGTGGGGTTGAATTTGTAACTTCTTGGACACGAAGATATCAAATGGGCTACATCAAACTAGCACGTCCAGTAACCCATGTATGGTATTTGAAACGTCTTCCTAGTTCGATTGCGAATCTTTTAGATAAACCT…	ATGATCGACCGGTATAAACATCAACAACTCCGAATTGGATTAGTTTCTCCTGAACAAATAAGTACTTGGGCCGATAAAATCCTACCTAATGGAGAGATAGTTGGAGAGGTGAAAAAACCCTATACTTTTCATTACAAAACCAATAAACCGCAAGAAGATGGATTATTTTGTGAAAGAATTTTTGGGCCTATAAAAAGTAGAATTTGTGCTTGTGGAAATTCTAGAGGAATCGGAGATAAAAAAGAAAACCTGCGATTTTGTGAACAATGTGGGGTTGAATTTGTAACTTCTTGGACACGAAGATATCAAATGGGCTACATCAAACTAGCACGTCCAGTAACCCATGTGTGGTATTTGAAACGTCTTCCTAGTTCGATTGCGAATCTTTTAGATAAACCT…	ATGATCGACCGGTATAAACATCAACAACTCCGAATTGGATTAGTTTCTCCTGAACAAATAAGTACTTGGGCCGATAAAATCCTACCTAATGGAGAGATAGTTGGAGAGGTGAAAAAACCCTATACTTTTCATTACAAAACCAATAAACCGCAAGAAGATGGATTATTTTGTGAAAGAATTTTTGGGCCTATAAAAAGTAGAATTTGTGCTTGTGGAAATTCTAGAGGAATCGGAGATAAAAAAGAAAACCTGCGATTTTGTGAACAATGTGGGGTTGAATTTGTAACTTCTTGGACACGAAGATATCAAATGGGCTACATCAAACTAGCACGTCCAGTAACCCATGTGTGGTATTTGAAACGTCTTCCTAGTTCGATTGCGAATCTTTTAGATAAACCT…	ATGATCGACCGGTATAAACATCAACAACTCCGAATTGGATTAGTTTCTCCTGAACAAATAAGTACTTGGGCCGATAAAATCCTACCTAATGGAGAGATAGTTGGAGAGGTGAAAAAACCCTATACTTTTCATTACAAAACCAATAAACCGCAAAAAGATGGATTATTTTGTGAAAGAATTTTTGGGCCTATAAAAAGTAGAATTTGTGCTTGTGGAAATTCTAGAGGAATTGGAGATAAAAAAGAAAACCTGCGATTTTGTGAACAATGTGGGGTTGAATTTGTAACTTCTTGGACACGAAGACATCAAATGGGCTACATCAAACTAGCACGTCCAGTAACCCATGTATGGTATTTGAAACGTCTTCCTAGTTCGATTGCGAATCTTTTAGATAAACCT…	ATGATCGACCGGTATAAACATCAACAACTCCGAATTGGATTAGTTTCTCCTGAACAAATAAGTACTTGGGCCGAAAAAATCCTACCTAATGGAGAGATAGTTGGAGAGGTGAAAAAACCCTATACTTTTCATTACAAAACCAATAAACCGGAAAAAGATGGATTATTTTGTGAAAGAATTTTTGGGCCTATAAAAAGTAGAATTTGTGCTTGTGGAAATTCTAGAGGAATCGGAGATAAAAAAGAAAACCTGCGATTTTGTGAACAATGTGGGGTTGAATTTGTAACTTCTTGGACACGAAGATATCAAATGGGCTACATCAAACTAGCACGTCCAGTAACCCATGTGTGGTATTTGAAACGTCTTCCTAGTTCAATTGCGAATCTTTTAGATAAACCT…	ATGATCGACCGGTATAAACATCAACAACTCCGAATTGGATTAGTTTCTCCTGAACAAATAAGTACTTGGGCCGATAAAATCCTACCTAATGGAGAGATAGTTGGAGAGGTGAAAAAACCCTATACTTTTCATTACAAAACCAATAAACCGCAAGAAGATGGATTATTTTGTGAAAGAATTTTTGGGCCTATAAAAAGTAGAATTTGTGCTTGTGGAAATTCTAGAGGAATCGGAGATAAAAAAGAAAACCTGCGATTTTGTGAACAATGTGGGGTTGAATTTGTAACTTCTTGGACACGAAGATATCAAATGGGCTACATCAAACTAGCACGTCCAGTAACCCATGTGTGGTATTTGAAACGTCTTCCTAGTTCGATTGCGAATCTTTTAGATAAACCT…	ATGATCGACCGGTATAAACATCAACAACTCCGAATTGGATTAGTTTCTCCTGAACAAATAAGTACTTGGGCCGATAAAATCCTACCTAATGGAGAGATAGTTGGAGAGGTGAAAAAACCCTATACTTTTCATTACAAAACCAATAAACCGCAAGAAGATGGATTATTTTGTGAAAGAATTTTTGGGCCTATAAAAAGTAGAATTTGTGCTTGTGGAAATTCTAGAGGAATCGGAGATAAAAAAGAAAACCTGCGATTTTGTGAACAATGTGGGGTTGAATTTGTAACTTCTTGGACACGAAGATATCAAATGGGCTACATCAAACTAGCACGTCCAGTAACCCATGTGTGGTATTTGAAACGTCTTCCTAGTTCGATTGCGAATCTTTTAGATAAACCT…	ATGATCGACCGATATAAACATCAACAACTCCGAATTGGATTAGTTTCTCCTGAACAAATAAGTACTTGGGCCGATAAAATCCTACCTAATGGAGAGATAGTTGGAGAGGTGAAAAAACCCTATACTTTTCATTACAAAACCAATAAACCACAAAAAGATGGATTATTTTGTGAAAGAATTTTTGGGCCTATAAAAAGTAGAATTTGTGCTTGTGGAAATTCTAGAGGAATCGGAGATAAAAAAGAAAACCTGCGATTTTGTGAACAATGTGGGGTTGAATTTGTAACTTCTTGGACACGAAGATATCAAATGGGCTACATCAAACTAGCACGTCCAGTAACCCATGTGTGGTATTTGAAACGTCTTCCTAGTTCGATTGCGAATCTTTTAGATAAACCT…	ATGAATCAGAACTTTTCTTCTATGATCGACCGATATAAACATCAACAACTCCGAATTGGATCAGTTTCTCCTCAACAAATAAGTGCTTGGGCCAATAAAATCCTACCTAATGGAGAGATAGTTGGAGAGGTGACAAAACCTTATACTTTTCATTACCAAACCAATAAACCGGAAAAAGATGGATTATTTTGTGAAAGAATTTTTGGGCCTATAAAAAGTGGAATTTGTGCTTGTGGAAATTATCGAGTAATCGGAGATGAAAAAGAAGACCCGAAATTTTGTGAACAATGCGGAGTTGAATTTGTTGATTCTCGGATACGAAGATATCAAATGGGCTACATCAAACTGGCATGTCCAGTAACCCATGTATGGTATTTGAAACGTCTTCCTAGTTATATT…	ATGAATCAGAACTTTTCTTCTATGATCGACCGATATAAACATCAACAACTCCGAATTGGATCAGTTTCTCCTCAACAAATAAGTGCTTGGGCCAATAAAATCCTACCTAATGGAGAGATAGTTGGAGAGGTGACAAAACCTTATACTTTTCATTACCAAACCAATAAACCGGAAAAAGATGGATTATTTTGTGAAAGAATTTTTGGGCCTATAAAAAGTGGAATTTGTGCTTGTGGAAATTATCGAGTAATCGGAGATGAAAAAGAAGACCCGAAATTTTGTGAACAATGCGGAGTTGAATTTGTTGATTCTCGGATACGAAGATATCAAATGGGCTACATCAAACTGGCATGTCCAGTAACCCATGTATGGTATTTGAAACGTCTTCCTAGTTATATT…	ATGATCGACCGGTATAAACATCAACAACTCCGAATTGGATTAGTTTCTCCTGAACAAATAAGTACTTGGGCCGATAAAATCCTACCTAATGGAGAGATAGTTGGAGAGGTGAAAAAACCCTATACTTTTCATTACAAAACCAATAAACCGCAAGAAGATGGATTATTTTGTGAAAGAATTTTTGGGCCTATAAAAAGTAGAATTTGTGCTTGTGGAAATTCTAGAGGAATCGGAGATAAAAAAGAAAACCTGCGATTTTGTGAACAATGTGGGGTTGAATTTGTAACTTCTTGGACACGAAGATATCAAATGGGCTACATCAAACTAGCACGTCCAGTAACCCATGTGTGGTATTTGAAACGTCTTCCTAGTTCGATTGCGAATCTTTTAGATAAACCT…	ATGATCGACCGGTATAAACATCAACAACTCCGAATTGGATTAGTTTCTCCTGAACAAATAAGTACTTGGGCCGATAAAATCCTACCTAATGGAGAGATAGTTGGAGAGGTGAAAAAACCCTATACTTTTCATTACAAAACCAATAAACCGCAAGAAGATGGATTATTTTGTGAAAGAATTTTTGGGCCTATAAAAAGTAGAATTTGTGCTTGTGGAAATTCTAGAGGAATCGGAGATAAAAAAGAAAACCTGCGATTTTGTGAACAATGTGGGGTTGAATTTGTAACTTCTTGGACACGAAGATATCAAATGGGCTACATCAAACTAGCACGTCCAGTAACCCATGTGTGGTATTTGAAACGTCTTCCTAGTTCGATTGCGAATCTTTTAGATAAACCT…	ATGATCGACCGGTATAAACATCAACAACTCCGAATTGGATTAGTTTCTCCTGAACAAATAAGTACTTGGGCCGAAAAAATCCTACCTAATGGAGAGATAGTTGGAGAGGTGAAAAAACCCTATACTTTTCATTACAAAACCAATAAACCGGAAAAAGATGGATTATTTTGTGAAAGAATTTTTGGGCCTATAAAAAGTAGAATTTGTGCTTGTGGAAATTCTAGAGGAATCGGAGATAAAAAAGAAAACCTGCGATTTTGTGAACAATGTGGGGTTGAATTTGTAACTTCTTGGACACGAAGATATCAAATGGGCTACATCAAACTAGCACGTCCAGTAACCCATGTATGGTATTTGAAACGTCTTCCTAGTTCAATTGCAAATCTTTTAGATAAACCT…	ATGATCGACCGGTATAAACATCAACAACTCCGAATTGGATTAGTTTCTCCTGAACAAATAAGTACTTGGGCCGAAAAAATCCTACCTAATGGAGAGATAGTTGGAGAGGTGAAAAAACCCTATACTTTTCATTACAAAACCAATAAACCGGAAAAAGATGGATTATTTTGTGAAAGAATTTTTGGGCCTATAAAAAGTAGAATTTGTGCTTGTGGAAATTCTAGAGGAATCGGAGATAAAAAAGAAAACCTGCGATTTTGTGAACAATGTGGGGTTGAATTTGTAACTTCTTGGACACGAAGATATCAAATGGGCTACATCAAACTAGCACGTCCAGTAACCCATGTATGGTATTTGAAACGTCTTCCTAGTTCAATTGCAAATCTTTTAGATAAACCT…	ATGATCGACCGGTATAAACATCAACAACTCCGAATTGGATTAGTTTCTCCTGAACAAATAAGTACTTGGGCCGATAAAATCCTACCTAATGGAGAGATAGTTGGAGAGGTGAAAAAACCCTATACTTTTCATTACAAAACCAATAAACCGCAAAAAGATGGATTATTTTGTGAAAGAATTTTTGGGCCTATAAAAAGTAGAATTTGTGCTTGTGGAAATTCTAGAGGAATCGGAGATAAAAAAGAAAACCTGCGATTTTGTGAACAATGCGGGGTTGAATTTGTAACTTCTTGGACACGAAGATATCAAATGGGCTACATCAAACTAGCGCGTCCAGTAACCCATGTGTGGTATTTGAAACGTCTTCCTAGTTCGATTGCGAATCTTTTAGATAAACCT…	ATGATCGACCGGTATAAACATCAACAACTCCGAATTGGATTAGTTTCTCCTGAACAAATAAGTACTTGGGCCGATAAAATCCTACCTAATGGAGAGATAGTTGGAGAGGTGAAAAAACCCTATACTTTTCATTACAAAACCAATAAACCGCAAAAAGATGGATTATTTTGTGAAAGAATTTTTGGGCCTATAAAAAGTAGAATTTGTGCTTGTGGAAATTCTAGAGGAATTGGAGATAAAAAAGAAAACCTGCGATTTTGTGAACAATGTGGGGTTGAATTTGTAACTTCTTGGACACGAAGATATCAAATGGGCTACATCAAACTAGCACGTCCAGTAACCCATGTATGGTATTTGAAACGTCTTCCTAGTTCGATTGCGAATCTTTTAGATAAACCT…	ATGATCGACCGGTATAAACATCAACAACTCCGAATTGGATTAGTTTCTCCTGAACAAATAAGTACTTGGGCCGATAAAATCCTACCTAATGGAGAGATAGTTGGAGAGGTGAAAAAACCCTATACTTTTCATTACAAAACCAATAAACCGCAAAAAGATGGATTATTTTGTGAAAGAATTTTTGGGCCTATAAAAAGTAGAATTTGTGCTTGTGGAAATTCTAGAGGAATCGGAGATAAAAAAGAAAACCTGCGATTTTGTGAACAATGTGGGGTTGAATTTGTAACTTCTTGGACACGAAGATATCAAATGGGCTACATCAAACTAGCACGTCCAGTAACCCATGTGTGGTATTTGAAACGTCTTCCTAGTTCGATTGCGAATCTTTTAGATAAACCT…
	length (bp)	2058	2064	2064	2058	2058	2058	2064	2058	2058	2058	2064	2064	2058	2058	2058	2058	2058
rpoC2	sequence	ATGGCAAAAGGGGCCAATTTGGTCTTTCACAATAAGGTGATAGACGGAACTGCTATGAAACAACTTATTAGTCGATTAATAGATCACTTCGGAATGGCATATACATCACACATCCTGGATCAAGTAAAGACTCTGGGTTTCCAGCAAGCCACTGCTACATCCATTTCATTAGGAATTGATGATCTTTTAACAATACCGTCGAAAGGATGGCTAGTTCAAGATGCTGAAATCCAAAGTTTTCTTTTGGAAAAACACCACCATTATGGCAATGTACACGCGGTAGAAAAGTTACGTCAATCCATTGACATATGGTATGCTACAAGTGAATATTTGCGACAAGAAATGAATCAAAATTTTAGGATGACTGATCCTTTTAATCCAGTCCATATAATGTCTTTT…	ATGGCAAAAGGGGCCAATTTGGTCTTTCACAATAAGGTGATAGACGGAACTGCCATGAAAGAACTTATTAGTCGATTAATAGATCACTTCGGAATGGCATATACATCACACATCCTGGATCAAGTAAAGACTCTGGGTTTCCGGCAAGCCACTGCTACATCCATTTCATTAGGAATTGATGATCTTTTAACAATACCGTCGAAAGGATGGCTAGTTCAAGATGCTGAAATCCAAAGTTTTCTTTTGGAAAAACACCACCATTATGGCAATGTACACGCGGTAGAAAAGTTACGTCAATCCATTGACATATGGTATGCTACAAGTGAATATTTGCGACAAGAAATGAATCAAAATTTTAGGATGACTGATCCTTTTAATCCAGTCCATATAATGTCTTTT…	ATGGCAAAAGGGGCCAATTTGGTCTTTCACAATAAGGTGATAGACGGAACTGCCATGAAAGAACTTATTAGTCGATTAATAGATCACTTCGGAATGGCATATACATCACACATCCTGGATCAAGTAAAGACTCTGGGTTTCCGGCAAGCCACCGCTACATCCATTTCATTAGGAATTGATGATCTTTTAACAATACCGTCGAAAGGATGGCTAGTTCAAGATGCTGAAATCCAAAGTTTTCTTTTGGAAAAACACCACCATTATGGCAATGTACACGCGGTAGAAAAGTTACGTCAATCCATTGACATATGGTATGCTACAAGTGAATATTTGCGACAAGAAATGAATCAAAATTTTAGGATGACTGATCCTTTTAATCCAGTCCATATAATGTCTTTT…	ATGGCAAAAGGGGCCAATTTGGTCTTTCACAATAAGGTGATAGACGGAACTGCCATGAAACAACTTATTAGTCGATTAATAGATCACTTCGGAATGGCATATACATCACACATCCTGGATCAAGTAAAGACTCTGGGTTTCCAGCAAGCCACTGCTACATCCATTTCATTAGGAATTGATGATCTTTTAACAATACCGTCGAAAGGATGGCTAGTTCAAGATGCTGAAATCCAAAGGTTTCTTTTGGAAAAACACCACCATTATGGCAATGTACACGCGGTAGAAAAGTTACGTCAATCCATTGACATATGGTATGCTACAAGTGAATATTTGCGACAAGAAATGAATCAAAATTTTAGGATGACTGATCCTTTTAATCCAGTCCATATAATGTCTTTT…	ATGGCAAAAGGGGCCAATTTGGTCTTTCACAATAAAGTGATAGACGGAACTGCCATGAAACAACTTATTAGTCGATTAATAGATCACTTCGGAATGGCATATACATCACACATCCTGGATCAAGTAAAGACTCTGGGTTTCCAGCAAGCCACTGCTACATCCATTTCATTAGGAATTGATGATCTTTTAACAATACCGTCGAAAGGATGGCTAGTTCAAGATGCTGAAATCCAAAGTTTTCTTTTGGAAAAACACCACCATTATGGCAATGTACACGCGGTAGAAAAGTTACGTCAATCCATTGACATATGGTATGCTACAAGTGAATATTTGCGACAAGAAATGAATCAAAATTTTAGGATGACTGATCCTTTTAATCCAGTCCATATAATGTCTTTT…	ATGGCAAAAGGGGCCAATTTGGTCTTTCACAATAAGGTGATAGACGGAACTGCCATGAAACAACTTATTAGTCGATTAATAGATCACTTCGGAATGGCATATACATCACACATCCTGGATCAAGTAAAGACTCTGGGTTTCCAGCAAGCCACTGCTACATCCATTTCATTAGGAATTGATGATCTTTTAACAATACCGTCGAAAGGATGGCTAGTTCAAGATGCCGAAATCCAAAGTTTTCTTTTGGAAAAACACCACCATTATGGCAATGTACACGCGGTAGAAAAGTTACGTCAATCCATTGACATATGGTATGCTACAAGTGAATATTTGCGACAAGAAATGAATCAAAATTTTAGGATGACTGATCCTTTTAATCCAGTCCATATAATGTCTTTT…	ATGACAAAAGGGGCCAATTTGGTCTTTCACAATAAGGTGATAGACGGAACTGCCATGAAAGAACTTATTAGTCGATTAATAGATCACTTCGGAATGGCATATACATCACACATCCTGGATCAAGTAAAGACTCTGGGTTTCCGGCAAGCCACCGCTACATCCATTTCATTAGGAATTGATGATCTTTTAACAATACCGTCGAAAGGATGGCTAGTTCAAGATGCTGAAATCCAAAGTTTTCTTTTGGAAAAACACCACCATTATGGCAATGTACACGCGGTAGAAAAGTTACGTCAATCCATTGACATATGGTATGCTACAAGTGAATATTTGCGACAAGAAATGAATCAAAATTTTAGGATGACTGATCCTTTTAATCCAGTCCATATAATGTCTTTT…	ATGGCAAAAGGGGCCAATTTGGTCTTTCACAATAAGGTGATAGACGGAACTGCCATGAAACAACTTATTAGTCGATTAATAGATCACTTCGGAATGGCATATACATCACACATCCTGGATCAAGTAAAGACTCTGGGTTTCCAGCAAGCCACTGCTACATCCATTTCATTAGGAATTGATGATCTTTTAACAATACCGTCGAAAGGATGGCTAGTTCAAGATGCTGAAATCCAAAGTTTTCTTTTGGAAAAACACCACCATTATGGCAATGTACACGCGGTAGAAAAGTTACGTCAATCCATTGACATATGGTATGCTACAAGTGAATATTTGCGACAAGAAATGAATCAAAATTTTAAGATGACTGATCCTTTTAATCCAGTCCATATAATGTCTTTT…	ATGCCAGAACGGGACAATCTGGTCTTTCACAATAAGGCGATAGACGGAACTGCCATGAAACGACTTATTAGTCGATTAATAGATCACTTCGGAATGGCATATACATCACACATCCTGGATCAAGTAAAGACTCTGGGTTTCCAGCAAGCCACTGCTACATCCATTTCATTAGGAATTGATGATCTTTTAACAATACCTTCGAAAGGATGGCTAGTTCAAGATGCTGAACAACAAAGTTTGATTTTGGAAAAACACCACCATTATGGGAATGTACACGCGGTAGAAAAATTACGTCAATCCATTGAGATATGGTATGCTACAAGTGAATATTTGCGACAAGAAATGAATCCTAATTTTAGGATGACTGACCCTTTTAATCCAGTCTATATAATGTCTTTT…	ATGCCAGAACGGGACAATCTGGTCTTTCACAATAAGGCGATAGACGGAACTGCCATGAAACGACTTATTAGTCGATTAATAGATCACTTCGGAATGGCATATACATCACACATCCTGGATCAAGTAAAGACTCTGGGTTTCCAGCAAGCCACTGCTACATCCATTTCATTAGGAATTGATGATCTTTTAACAATACCTTCGAAAGGATGGCTAGTTCAAGATGCTGAACAACAAAGTTTGATTTTGGAAAAACACCACCATTATGGGAATGTACACGCGGTAGAAAAATTACGTCAATCCATTGAGATATGGTATGCTACAAGTGAATATTTGCGACAAGAAATGAATCCTAATTTTAGGATGACTGACCCTTTTAATCCAGTCTATATAATGTCTTTT…	GTGATAGACGGAACTGCCATGAAAGAACTTATTAGTCGATTAATAGATCACTTCGGAATGGCATATACATCACACATCCTGGATCAAGTAAAGACTCTGGGTTTCCGGCAAGCCACCGCTACATCCATTTCATTAGGAATTGATGATCTTTTAACAATACCGTCGAAAGGATGGCTAGTTCAAGATGCTGAAATCCAAAGTTTTCTTTTGGAAAAACACCACCATTATGGCAACGTACACGCGGTAGAAAAGTTACGTCAATCCATTGACATATGGTATGCTACAAGTGAATATTTGCGACAAGAAATGAATCAAAATTTTAGGATGACTGATCCTTTTAATCCAGTCCATATAATGTCTTTTTCGGGAGCTAGAGGAAATGCATCTCAGGTACATCAA…	ATGGCAAAAGGGGCCAATTTGGTCTTTCACAATAAGGTGATAGACGGAACTGCCATGAAAGAACTTATTAGTCGATTAATAGATCACTTCGGAATGGCATATACATCACACATCCTGGATCAAGTAAAGACTCTGGGTTTCCGGCAAGCCACCGCTACATCCATTTCATTAGGAATTGATGATCTTTTAACAATACCGTCGAAAGGATGGCTAGTTCAAGATGCTGAAATCCAAAGTTTTCTTTTGGAAAAACACCACCATTATGGCAATGTACACGCGGTAGAAAAGTTACGTCAATCCATTGACATATGGTATGCTACAAGTGAATATTTGCGACAAGAAATGAATCAAAATTTTAGGATGACTGATCCTTTTAATCCAGTCCATATAATGTCTTTT…	ATGGAGGTACTTATGGCAAAAGGGGCCAATTTGGTCTTTCACAATAAAGTGATAGACGGAACTGCCATGAAACAACTTATTAGTCGATTAATAGATCACTTCGGAATGGCATATACATCACACATCCTGGATCAAGTAAAGACTCTGGGTTTCCAGCAAGCCACTGCTACATCCATTTCATTAGGAATTGATGATCTTTTAACAATACCGTCGAAAGGATGGCTAGTTCAAGATGCTGAAATCCAAAGTTTTCTTTTGGAAAAACACCACCATTATGGCAATGTACACGCGGTAGAAAAGTTACGTCAATCCATTGACATATGGTATGCTACAAGTGAATATTTGCGACAAGAAATGAATCAAAATTTTAGGATGACTGATCCTTTTAATCCAGTCCAT…	ATGGAGGTACTTATGGCAAAAGGGGCCAATTTGGTCTTTCACAATAAAGTGATAGACGGAACTGCCATGAAACAACTTATTAGTCGATTAATAGATCACTTCGGAATGGCATATACATCACACATCCTGGATCAAGTAAAGACTCTGGGTTTCCAGCAAGCCACTGCTACATCCATTTCATTAGGAATTGATGATCTTTTAACAATACCGTCGAAAGGATGGCTAGTTCAAGATGCTGAAATCCAAAGTTTTCTTTTGGAAAAACACCACCATTATGGCAATGTACACGCGGTAGAAAAGTTACGTCAATCCATTGACATATGGTATGCTACAAGTGAATATTTGCGACAAGAAATGAATCAAAATTTTAGGATGACTGATCCTTTTAATCCAGTCCAT…	ATGGCAAAAGGGGCCAATTTGGTCTTTCACAATAAGGTGATAGACGGAACTGCCATGAAACAACTTATTAGTCGATTAATAGATCACTTCGGAATGGCATATACATCACACATCCTGGATCAAGTAAAGACTCTGGGTTTCCAGCAAGCCACTGCTACATCCATTTCATTAGGAATTGATGATCTTTTAACAATACCGTCGAAAGGATGGCTAGTTCAAGATGCTGAAATCCAAAGTTTTCTTTTGGAAAAACACCACCATTATGGCAATGTACACGCGGTAGAAAAGTTACGTCAATCCATTGACATATGGTATGCTACAAGTGAATATTTGCGACAAGAAATGAATCAAAATTTTAGGATGACTGATCCTTTTAATCCAGTCCATATAATGTCTTTT…	ATGGCAAAAGGGGCCAATTTGGTCTTTCACAATAAGGTGATAGACGGAACTGCTATGAAACAACTTATTAGTCGATTAATAGATCACTTCGGAATGGCATATACATCACACATCCTGGATCAAGTAAAGACTCTGGGTTTCCAGCAAGCCACTGCTACATCCATTTCATTAGGAATTGATGATCTTTTAACAATACCGTCGAAAGGATGGCTAGTTCAAGATGCTGAAATCCAAAGTTTTCTTTTGGAAAAACACCACCATTATGGCAATGTACACGCGGTAGAAAAGTTACGTCAATCCATTGACATATGGTATGCTACAAGTGAATATTTGCGACAAGAAATGAATCAAAATTTTAGGATGACTGATCCTTTTAATCCAGTCCATATAATGTCTTTT…	ATGGCAAAAGGGGCCAATTTGGTCTTTCACAATAAGGTGATAGACGGAACTGCCATGAAACAACTTATTAGTCGATTAATAGATCACTTCGGAATGGCATATACATCACACATCCTGGATCAAGTAAAGACTCTGGGTTTCCAGCAAGCGACTGCTACATCCATTTCATTAGGAATTGATGATCTTTTAACAATACCGTCGAAAGGATGGCTAGTTCAAGATGCTGAAATCCAAAGTTTTCTTTTGGAAAAACATCACCATTATGGCAATGTACACGCGGTAGAAAAGTTACGTCAATCCATTGACATATGGTATGCTACAAGTGAATATTTGCGACAAGAAATGAATCAAAATTTTAGGATGACTGATCCTTTTAATCCAGTCCATATAATGTCTTTT…
	length (bp)	4113	4113	4113	4113	4113	4113	4113	4122	4149	4149	4077	4113	4125	4125	4113	4113	4113
rps2	sequence	ATGACAAGAAGGTATTGGAACATCAATTTGGAAGAGATGATGGAGGCAAGAGTTCATTTTGGCCATCGTATTAAAAAATGGAACCCTAAAATGGCACCTTATATCTGGGCAAAGCGTAAAGGTATGCATATTACAAATCTTGCTCTAACTACTCGTTTTTTATCAGAAGCTTGTGATTTGGTTTTTGATGCAGCACGTAGGCGAAAGCGAATCTTAATTGTTGGTACCAAAAAGAGAGTAGCTGATTCAGTAGCACGGGCTGCAATAAAGGCTCGATGTCATTATGTTAATAAAAAATGGCTCGGTGGTATGTTAACAAATTGGTCCACTACCGAAAGGAGACTTTGTAAGTTCAAAAAATTGAGACTGGAACTAAAAATGGTCAGACGCAATCTTCTG…	ATGACAAGAAGGTATTGGAACATCAATTTGGAAGAGATGATGGAGGCAAGAGTTCATTTTGGCCATCGTATTAAAAAATGGAACCCTAAAATGGCACCTTATATCTGGGCAAAGCGTAAAGGTATGCATATTACAAATCTTGCTCTAACTACTCGTTTTTTATCAGAAGCTTGTGATTTGGTTTTTGATGCAGCACGTAGGCGAAAGCGAATCTTAATTGTTGGTACCAAAAAGAGAGTAGCTGATTCAGTAGCACGGGCTGCAATAAAGGCTCGATGTCATTATGTTAATAAAAAATGGCTCGGTGGTATGTTAACAAATTGGTCCACTACCGAAAGGAGACTTTGTAAGTTCAAAAAATTGAGACTGGAACTAAAAATGGTCAGACGCAATCTTCTG…	ATGACAAGAAGGTATTGGAACATCAATTTGGAAGAGATGATGGAGGCAAGAGTTCATTTTGGCCATCGTATTAAAAAATGGAACCCTAAAATGGCACCTTATATCTGGGCAAAGCGTAAAGGTATGCATATTACAAATCTTGCTCTAACTACTCGTTTTTTATCAGAAGCTTGTGATTTGGTTTTTGATGCAGCACGTAGGCGAAAGCGAATCTTAATTGTTGGTACCAAAAAGAGAGTAGCTGATTCAGTAGCACGGGCTGCAATAAAGGCTCGATGTCATTATGTTAATAAAAAATGGCTCGGTGGTATGTTAACAAATTGGTCCACTACCGAAAGGAGACTTTGTAAGTTCAAAAAATTGAGACTGGAACTAAAAATGGTCAGACGCAATCTTCTG…	ATGACAAGAAGGTATTGGAACATCAATTTGGAAGAGATGATGGAGGCAAGAGTTCATTTTGGCCATCGTATTAAAAAATGGAACCCTAAAATGGCACCTTATATCTGGGCAAAGCGTAAAGGTATGCATATTACAAATCTTGCTCTAACTACTCGTTTTTTATCAGAAGCTTGTGATTTGGTTTTTGATGCAGCACGTAGGCGAAAGCGAATCTTAATTGTTGGTACCAAAAAGAGAGTAGCTGATTCAGTAGCACGGGCTGCAATAAAGGCTCGATGTCATTATGTTAATAAAAAATGGCTCGGTGGTATGTTAACAAATTGGTCCACTACCGAAAGGAGACTTTGTAAGTTCAAAAAATTGAGACTGGAACTAAAAATGGTCAGACGCAATCTTCTG…	ATGACAAGAAGGTATTGGAACATCAATTTGGAAGAGATGATGGAGGCAAGAGTTCATTTTGGCCATCGTATTAAAAAATGGAACCCTAAAATGGCACCTTATATCTGGGCAAAGCGTAAAGGTATGCATATTACAAATCTTGCTCTAACTACTCGTTTTTTATCAGAAGCTTGTGATTTGGTTTTTGATGCAGCACGTAGGCGAAAGCGAATCTTAATTGTTGGTACCAAAAAGAGAGTAGCTGATTCAGTAGCACGGGCTGCAATAAAGGCTCGATGTCATTATGTTAATAAAAAATGGCTCGGTGGTATGTTAACAAATTGGTCCACTACCGAAAGGAGACTTTGTAAGTTCAAAAAATTGAGACTGGAACTAAAAATGGTCAGACGCAATCTTCTG…	ATGACAAGAAGGTATTGGAACATCAATTTGGAAGAGATGATGGAGGCAAGAGTTCATTTTGGCCATCGTATTAAAAAATGGAACCCTAAAATGGCACCTTATATCTGGGCAAAGCGTAAAGGTATGCATATTACAAATCTTGCTCTAACTACTCGTTTTTTATCAGAAGCTTGTGATTTGGTTTTTGATGCAGCACGTAGGCGAAAGCGAATCTTAATTGTTGGTACCAAAAAGAGAGTAGCTGATTCAGTAGCACGGGCTGCAATAAAGGCTCGATGTCATTATGTTAATAAAAAATGGCTCGGTGGTATGTTAACAAATTGGTCCACTACCGAAAGGAGACTTTGTAAGTTCAAAAAATTGAGACTGGAACTAAAAATGGTCAGACGCAATCTTCTG…	ATGACAAGAAGGTATTGGAACATCAATTTGGAAGAGATGATGGAGGCAAGAGTTCATTTTGGCCATCGTATTAAAAAATGGAACCCTAAAATGGCACCTTATATCTGGGCAAAGCGTAAAGGTATGCATATTACAAATCTTGCTCTAACTACTCGTTTTTTATCAGAAGCTTGTGATTTGGTTTTTGATGCAGCACGTAGGCGAAAGCGAATCTTAATTGTTGGTACCAAAAAGAGAGTAGCTGATTCAGTAGCACGGGCTGCAATAAAGGCTCGATGTCATTATGTTAATAAAAAATGGCTCGGTGGTATGTTAACAAATTGGTCCACTACCGAAAGGAGACTTTGTAAGTTCAAAAAATTGAGACTGGAACTAAAAATGGTCAGACGCAATCTTCTG…	ATGACAAGAAGGTATTGGAACATCAATTTGGAAGAGATGATGGAGGCAAGAGTTCATTTTGGCCATCGTATTAAAAAATGGAACCCTAAAATGGCACCTTATATCTGGGCAAAGCGTAAAGGTATGCATATTACAAATCTTGCTCTAACTACTCGTTTTTTATCAGAAGCTTGTGATTTGCTTTTTGATGCAGCACGTAGGCGAAAGCGAATCTTAATTGTTGGTACCAAAAAGAGAGTAGCTGATTCAGTAGCACGGGCTGCAATAAGGGCTCGATGTCATTATGTTAATAAAAAATGGCTCGGTGGTATGTTAACAAATTGGTCCACTACCGAAAGGAGACTTTGTAAGTTCAAAAAATTGAGACTGGAACTAAAAATGGTCAGACGCAATCTTCTG…	ATGACAAGAAGATATTGGAACATCAAATTGAAAGAGATGATGAAGGCAGGAGTTCATTTTGGCCATGGTACTAGGAAATGGAACCCTAGAATGGCGTCTTATATCTCTGCAAAGCGTAAAGGTATTCATATTACAAATCTTACTAGAACTGCTCGCTTTTTATCAGCAGCCTGTGATTTGGTTTTTGATGCAGCAAGTAGGGGAAAACAATTCTTAATTGTTGGTACCAAAAATGAAGCAGCTGATTCAGTAGCACGGGCTGCAATAAAGGCTCGATGTCATTATGTTAATAAAAAATGGCTCGGTGGTATGTTAACGAATTGGTCCACTACAAAAACGAGACTTCAAAAGTTCGGAGACTTGAGAATGGAACAAAAAATGGGCAGACTCAACCGTCTT…	ATGACAAGAAGATATTGGAACATCAAATTGAAAGAGATGATGAAGGCAGGAGTTCATTTTGGCCATGGTACTAGGAAATGGAACCCTAGAATGGCGTCTTATATCTCTGCAAAGCGTAAAGGTATTCATATTACAAATCTTACTAGAACTGCTCGCTTTTTATCAGCAGCCTGTGATTTGGTTTTTGATGCAGCAAGTAGGGGAAAACAATTCTTAATTGTTGGTACCAAAAATGAAGCAGCTGATTCAGTAGCACGGGCTGCAATAAAGGCTCGATGTCATTATGTTAATAAAAAATGGCTCGGTGGTATGTTAACGAATTGGTCCACTACAAAAACGAGACTTCAAAAGTTCGGAGACTTGAGAATGGAACAAAAAATGGGCAGACTCAACCGTCTT…	ATGACAAGAAGGTATTGGAACATCAATTTGGAAGAGATGATGGAGGCAAGAGTTCATTTTGGCCATCGTATTAAAAAATGGAACCCTAAAATGGCACCTTATATCTGGGCAAAGCGTAAAGGTATGCATATTACAAATCTTGCTCTAACTACTCGTTTTTTATCAGAAGCTTGTGATTTGGTTTTTGATGCAGCACGTAGGCGAAAGCGAATCTTAATTGTTGGTACCAAAAAGAGAGTAGCTGATTCAGTAGCACGGGCTGCAATAAAGGCTCGATGTCATTATGTTAATAAAAAATGGCTCGGTGGTATGTTAACAAATTGGTCCACTACCGAAAGGAGACTTTGTAAGTTCAAAAAATTGAGACTGGAACTAAAAATGGTCAGACGCAATCTTCTG…	ATGACAAGAAGGTATTGGAACATCAATTTGGAAGAGATGATGGAGGCAAGAGTTCATTTTGGCCATCGTATTAAAAAATGGAACCCTAAAATGGCACCTTATATCTGGGCAAAGCGTAAAGGTATGCATATTACAAATCTTGCTCTAACTACTCGTTTTTTATCAGAAGCTTGTGATTTGGTTTTTGATGCAGCACGTAGGCGAAAGCGAATCTTAATTGTTGGTACCAAAAAGAGAGTAGCTGATTCAGTAGCACGGGCTGCAATAAAGGCTCGATGTCATTATGTTAATAAAAAATGGCTCGGTGGTATGTTAACAAATTGGTCCACTACCGAAAGGAGACTTTGTAAGTTCAAAAAATTGAGACTGGAACTAAAAATGGTCAGACGCAATCTTCTG…	ATGACAAGAAGGTATTGGAACATCAATTTGGAAGAGATGATGGAGGCAAGAGTTCATTTTGGCCATCGTATTAAAAAATGGAACCCTAAAATGGCACCTTATATCTGGGCAAAGCGTAAAGGTATGCATATTACAAATCTTGCTCTAACTACTCGTTTTTTATCAGAAGCTTGTGATTTGGTTTTTGATGCAGCACGTAGGCGAAAGCGAATCTTAATTGTTGGTACCAAAAAGAGAGTAGCTGATTCAGTAGCACGGGCTGCAATAAAGGCTCGATGTCATTATGTTAATAAAAAATGGCTCGGTGGTTTGTTAACAAATTGGTCCACTACCGAAAGGAGACTTTGTAAGTTCAAAAAATTGAGACTGGAACTAAAAATGGTCAGACGCAATCTTCTG…	ATGACAAGAAGGTATTGGAACATCAATTTGGAAGAGATGATGGAGGCAAGAGTTCATTTTGGCCATCGTATTAAAAAATGGAACCCTAAAATGGCACCTTATATCTGGGCAAAGCGTAAAGGTATGCATATTACAAATCTTGCTCTAACTACTCGTTTTTTATCAGAAGCTTGTGATTTGGTTTTTGATGCAGCACGTAGGCGAAAGCGAATCTTAATTGTTGGTACCAAAAAGAGAGTAGCTGATTCAGTAGCACGGGCTGCAATAAAGGCTCGATGTCATTATGTTAATAAAAAATGGCTCGGTGGTTTGTTAACAAATTGGTCCACTACCGAAAGGAGACTTTGTAAGTTCAAAAAATTGAGACTGGAACTAAAAATGGTCAGACGCAATCTTCTG…	ATGACAAGAAGGTATTGGAACATCAATTTGGAAGAGATGCTGGAGGCAAGAGTTCATTTTGGCCATCGTATTAAAAAATGGAACCCTAAAATGGCACCTTATATCTGGGCAAAGCGTAAAGGTATGCATATTACAAATCTTGCTCTAACTACTCGTTTTTTATCAGAAGCTTGTGATTTGGTTTTTGATGCAGTACGTAGGCGAAAGCGAATCTTAATTGTTGGTACCAAAAAGAGAGTAGCTGATTCAGTAGCACGGGCTGCAATAAAGGCTCGATGTCATTATGTTAATAAAAAATGGCTCGGTGGTATGTTAACAAATTGGTCCACTACCGAAAGGAGACTTTCTAAGTTCAAAAAATTGAGACTGGAACTAAAAATGGTCAAACGCAATCTTCTG…	ATGACAAGAAGGTATTGGAACATCAATTTGGAAGAGATGATGGAGGCAAGAGTTCATTTTGGCCATCGTATTAAAAAATGGAACCCTAAAATGGCACCTTATATCTGGGCAAAGCGTAAAGGTATGCATATTACAAATCTTGCTCTAACTACTCGTTTTTTATCAGAAGCTTGTGATTTGGTTTTTGATGCAGCACGTAGGCGAAAGCGAATCTTAATTGTTGGTACCAAAAAGAGAGTAGCTGATTCAGTAGCACGGGCTGCAATAAAGGCTCGATGTCATTATGTTAATAAAAAATGGCTCGGTGGTATGTTAACAAATTGGTCCACTACCGAAAGGAGACTTTGTAAGTTCAAAAAATTGAGACTGGAACTAAAAATGGTCAGACGCAATCTTCTG…	ATGACAAGAAGGTATTGGAACATCAATTTGGAAGAGATGATGGAGGCAAGAGTTCATTTTGGCCATCGTATTAAAAAATGGAACCCTAAAATGGCACCTTATATCTGGGCAAAGCGTAAAGGTATGCATATTACAAATCTTGCTCTAACTACTCGTTTTTTATCAGAAGCTTGTGATTTGGTTTTTGATGCAGCACGTAGGCGAAAGCGAATCTTAATTGTTGGTACTAAAAAGAGAGTAGCTGATTCAGTAGCACGGGCTGCAATAAAGGCTCGATGTCATTATGTTAATAAAAAATGGCTCGGTGGTATGTTAACAAATTGGTCCACTACCGAAAGGAGACTTTGTAAGTTCAAAAAATTGAGACTGGAACTAAAAATGGTCAGACGCAATCCTCTG…
	length (bp)	711	708	708	711	708	708	708	708	711	711	708	708	708	708	708	711	708
rps3	sequence	ATGGGACAAAAAATAAATCCACTGGGTTTCAGACTAGGTACAACCCAAAACCATCATTCCTGTTGGTTTGAACAACCAAAAAACTATTCGGAAGGTCTAATAGAAGATCAAAACATACGAGATTATATTGAAGATTTTGTACAAGAAAATATACAAAAGAATAGAAGAATCGCCTCTAGCCTCTCGGGAATTACGCGTATAAAGATTCTAAAAGGCACCGATCTGACCGAGGTCCAAATCTCTCTGGCATTCCCAAAATTATTAAAAGAAATTCCAATGGAAGAATTACAGACGAATCTACAAAAAAAAATTGATTGTCTACTAAATCGAAAAATCAACATTGCTACTACAACAATTGCAAAACCTTACAGAAATCCTATTATTCTTGCACAATATATA…	ATGGGACAAAAAATAAATCCACTGGGTTTCAGACTGGGTACAACCCAAAATCATCATTCCTGTTGGTTTGAACAACCAAAAAACTATTCGGAAGGTCTAATAGAAGATCAAAACATACGAGATTATATTGAAGATTTTGTACAAGAAAATATACAAAAGAATAGAAGAATCGCCTCTAGCCCCTCGGGAATTACGCGTATAAAGATTCTAAAAGGCACCGATCTGACCGAGGTCCAAATCTATCTGGCATTCCCAAAATTATTAAAAGAAATTCCAATGGAAGAATTACAGACGAATCTACAAAAAAAAATTGATTGTCTACTAAATCGAAAAATCAACATTGCTATTACAAGAATTGCAAAACCTTATGGAAACCCTATTATTCTTGCACAATATATA…	ATGGGACAAAAAATAAATCCACTGGGTTTCAGACTGGGTACAACCCAAAATCATCATTCCTGTTGGTTTGAACAACCAAAAAACTATTCGGAAGGTCTAATAGAAGATCAAAACATACGAGATTATATTGAAGATTTTGTACAAGAAAATATACAAAAGAATAGAAGAATCGCCTCTAGCCCCTCGGGAATTACGCGTATAAAGATTCTAAAAGGCACCGATCTGACCGAGGTCCAAATCTATCTGGCATTCCCAAAATTATTAAAAGAAATTCCAATGGAAGAATTACAGACGAATCTACAAAAAAAAATGGATTGTCTACTAAATCGAAAAATCAACATTGCTATTACAATAATTGCAAAACCTTATGGAAACCCTATTATTCTTGCACAATATATA…	ATGGGACAAAAAATAAATCCACTGGGTTTCAGACTAGGTACAACCCAAAATCATCATTCCTGTTGGTTTGAACAACCAAAAAACTATTCGGAAGGTCTAATAGAAGATCAAAACATACGAGATTATATTGAAGATTTTGTACAAGAAAATATACAAAAGAATAGAAGAATCGCCTCTAGCCTCTCGGGAATTACGCGTATAAAGATTCTAAAAGGCACCGATCTGACCGAGGTCCAAATCTCTCTGGCATTCCCAAAATTATTAAAAGAAATTCCAATGGAAGAATTACAGACGAATCTACAAAAAAAAATTGATTGTCTACTAAATCGAAAAATCAACATTGCTACTACAACAATTGCAAAACCTTACAGAAACCCTATTATTCTTGCACAATATATA…	ATGGGACAAAAAATAAATCCACTGGGTTTCAGACTGGGTACAACCCAAAATCATCATTCCTGTTGGTTTGAACAACCAAAAAACTATTCGGAAGGTCTAATAGAAGATCAAAACATGCGAGATTATATTGAAGATTTTGTACAAGAAAATATACAAAAGAATAGAAGAATCGCCTCTAGCCCCTCGGGAATTACGTGTATAAAGATTCTAAAAGGCACCGATCTGACCGAGGTCCAAATCTCTCTGGCATTCCCAAAATTATTAAAAGAAATTCCAATGGAAGAATTACAGACGAATCTACAAAAAAAAATAGATTGTCTGCTAAATCGAAAAATCAACATTGCTATTACAACAATTGCAAAACCTTATGGAAACCCTATTATTCTTGCACAATATATA…	ATGGGACAAAAAATAAATCCACTGGGTTTCAGACTGGGTACAACCCAAAATCATCATTCCTGTTGGTTTGAACAACCAAAAAACTATTCGGAAGGTCTAATAGAAGATCAAAACATACGAGATTATATTGAAGATTTTGTACAAGAAAATATACAAAAGAATAGAAGAATCGCCTCTAGCCCCTCGGGAATTACGCGTATAAAGATTCTAAAAGGCACCGATCTGACCGAGGTCCAAATCTATCTGGCATTCCCAAAATTATTAAAAGAAATTCCAATGGAAGAATTACAGACGAATCTACAAAAAAAAATTGATTGTCTACTAAATCGAAAAATCAACATTGCTATTACAACAATTGCAAAACCTTATGGAAACCCTATTATTCTTGCACAATATATA…	ATGGGACAAAAAATAAATCCACTGGGTTTCAGACTGGGTACAACCCAAAATCATCATTCCTGTTGGTTTGAACAACCAAAAAACTATTCGGAAGGTCTAATAGAAGATCAAAACATACGAGATTATATTGAAGATTTTGTACAAGAAAATATACAAAAGAATAGAAGAATCGCCTCTAGCCCCTCGGGAATTACGCGTATAAAGATTCTAAAAGGCACCGATCTGACCGAGGTCCAAATCTATCTGGCATTCCCAAAATTATTAAAAGAAATTCCAATGGAAGAATTACAGACGAATCTACAAAAAAAAATGGATTGTCTACTAAATCGAAAAATCAACATTGCTATTACAAGAATTGCAAAACCTTATGGAAACCCTATTATTCTTGCACAATATATA…	ATGGGACAAAAAATAAATCCACTGGGTTTCAGACTGGGTACAACCCAAAAGCATCATTCCTGTTGGTTTGAACAACCAAAAAACTATTCGGAAGGTCTAATAGAAGATCAAAACATACGAGATTATATTGAAGATTTTGTACAAGAAAATATACAAAAGAATAGAAGAATCGCCTCTAGCCTCTCGGGAATTACGCGTATAAAGATTCTAAAAGGCACCGATCTGACCGAGGTCCAAATCTCTCTGGCATTCCCAAAATTATTAAAAGAAATTCCAATGGAAGAATTACAGACGAATCTACAAAAAAAAATTGATTGTCTACTAAATCGAAAAATCAACATTGCTATTACAACAATTGCAAAACCTTACAGAAACCCTATTATTCTTGCACAATATATA…	ATGGGACAAAAAATAAATCCACTTGGTTTCAGACTGGGTACAACCCAAGATCATCATTCCCTTTGGTTTGCACAACCAAAAAACTATTCCGAAGGTCTAGAAGAAGATCAAAAAATACGAGATTATATTAAAAATTATGTACAAAAGAATATGAGAACATCCTCTGGCATCGAGGGAATTGCATGTATAAAGATTCAAAAAAGAATCGATCTGATCCAGATCATAATCTATATGGCATTCCCAAAGTTATTAATAGAAAGCCGACCCCGAGGAATCGAAAAATTACAGATAAATCTACAAAAAGAATTTAATTGTATAAACCGAAAACTCAACATTGCTATTACACCAATTGCAAAACCTTACGGAAACCCTAATATTCTTGCAGAATTTATAGCCGTA…	ATGGGACAAAAAATAAATCCACTTGGTTTCAGACTGGGTACAACCCAAGATCATCATTCCCTTTGGTTTGCACAACCAAAAAACTATTCCGAAGGTCTAGAAGAAGATCAAAAAATACGAGATTATATTAAAAATTATGTACAAAAGAATATGAGAACATCCTCTGGCATCGAGGGAATTGCATGTATAAAGATTCAAAAAAGAATCGATCTGATCCAGATCATAATCTATATGGCATTCCCAAAGTTATTAATAGAAAGCCGACCCCGAGGAATCGAAAAATTACAGATAAATCTACAAAAAGAATTTAATTGTATAAACCGAAAACTCAACATTGCTATTACACCAATTGCAAAACCTTACGGAAACCCTAATATTCTTGCAGAATTTATAGCCGTA…	ATGGGACAAAAAAGAAATCCACTTGGTTTCAGACTGGGTACAACCCAAGATCAGCATTCCCTTTGGTTTGCACAACCAAAAAACTATTCGGAAGGTCTAGAAGAAGATCAAAAAATACGAGATTCTATTAAAAATTATGTACAAAAAAATATACAAAAGAATGTACAAAAGAATAGGAGAATCGCCTCTGGCCTCTCGGGAATTGCGCGTATAGAGATTCAAAAAAGAATCGATCTGATCCAGGTCCGAATCTATCTGGCATTCCCAAAATTCTTAAAAGAAAGTCCAATGGCAGCATTACAGATGAATCTACAAAAAGAATTTCATTGTGTAAATCGAAAACTCAACATTGCTACTACAAGAATTGCAAAACCTTATGGAAACCCTATTATTCTTGCA…	ATGGGACAAAAAATAAATCCACTGGGTTTCAGACTGGGTACAACCCAAAATCATCATTCCTGTTGGTTTGAACAACCAAAAAACTATTCGGAAGGTCTAATAGAAGATCAAAACATACGAGATTATATTGAAGATTTTGTACAAGAAAATATACAAAAGAATAGAAGAATCGCCTCTAGCCCCTCGGGAATTACGCGTATAAAGATTCTAAAAGGCACCGATCTGACCGAGGTCCAAATCTATCTGGCATTCCCAAAATTATTAAAAGAAATTCCAATGGAAGAATTACAGACGAATCTACAAAAAAAAATGGATTGTCTACTAAATCGAAAAATCAACATTGCTATTACAAGAATTGCAAAACCTTATGGAAACCCTATTATTCTTGCACAATATATA…	ATGGGACAAAAAATAAATCCACTGGGTTTCAGACTGGGTACAACCCAAAATCATCATTCCTGTTGGTTTGAACAACCAAAAAACTATTCGGAAGGTCTAATAGAAGATCAAAACATACGAGATTATATTGAAGATTTTGTACAAGAAAATATAAAAAAGAATAGAAGAATCGCCTCTAGCCCCTCAGGAATTACGCGTATAAAGATTCTAAAAGGCACCGATCTGACCGAGGTCCAAATCTCTCTGGCATTCCCAAAATTATTAAAAGAAATTCCAATGGAAGAATTACAGACGAATCTACAAAAAAAAATTGATTGTCTACTAAATCGAAAAATCAACATTGCTATTACAACAATTGCAAAACCTTATGGAAACCCTATTATTCTTGCACAATATATA…	ATGGGACAAAAAATAAATCCACTGGGTTTCAGACTGGGTACAACCCAAAATCATCATTCCTGTTGGTTTGAACAACCAAAAAACTATTCGGAAGGTCTAATAGAAGATCAAAACATACGAGATTATATTGAAGATTTTGTACAAGAAAATATAAAAAAGAATAGAAGAATCGCCTCTAGCCCCTCAGGAATTACGCGTATAAAGATTCTAAAAGGCACCGATCTGACCGAGGTCCAAATCTCTCTGGCATTCCCAAAATTATTAAAAGAAATTCCAATGGAAGAATTACAGACGAATCTACAAAAAAAAATTGATTGTCTACTAAATCGAAAAATCAACATTGCTATTACAACAATTGCAAAACCTTATGGAAACCCTATTATTCTTGCACAATATATA…	ATGGGACAAAAAATAAATCCACTGGGTTTCAGACTGGGTACAACCCAAAATCATCATTCCTGTTGGTTTGAACAACCAAAAAACTATTCGGAAGGTCTAATAGAAGATCAAAACATACGAGATTATATTGAAGATTTTGTACAAGAAAATATACAAAAGAATAGAAGAATCGCCTCTAGCCTCTCGGGAATTACGCGTATAAAGATTCTAAAAGGCACCGATCTGACCGAGGTCCAAATCTCTCTGGCATTCCCAAAATTATTAAAAGAAATTCCAATGGAAGAATTACAGACGAATCTACAAAAAAAAATTGATTGTCTACTAAATCGAAAAATCAACATTGCTATTACAACAATTGCAAAACCTTACAGAAACCCTATTATTCTTGCACAATATATA…	ATGGGACAAAAAATAAATCCACTGGGTTTCAGACTAGGTACAACCCAAAACCATCATTCCTGTTGGTTTGAACAACCAAAAAACTATTCGGAAGGTCTAATAGAAGATCAAAACATACGAGATTATATTGAAGATTTTGTACAAGAAAATATACAAAAGAATAGAAGAATCGCCTCTAGCCTCTCGGGAATTACGCGTATAAAGATTCTAAAAGGCACCGATCTGACCGAGGTCCAAATCTCTCTGGCATTCCCAAAATTATTAAAAGAAATTCCAATGGAAGAATTACAGACGAATCTACAAAAAAAAATTGATTGTCTACTAAATCGAAAAATCAACATTGCTACTACAACAATTGCAAAACCTTACAGAAATCCTATTATTCTTGCACAATATATA…	ATGGGACAAAAAATAAATCCACTGGGTTTCAGACTGGGTACAACCCAAAATCATCATTCCTGTTGGTTTGAACAACCAAAAAACTATTCGGAAGGTCTAATAGAAGATCAAAACATACGAGATTATATTGAAGATTTTGTACAAGAAAATATACAAAAGAATAGAAGAATCGCCTCTAGCCTCCCGGGAATTACGCGTATAAAGATTCTAAAGGGCACCGATCTGACCGAGGTCCAAATCTCTCTGGCATTCCCAAAATTATTAAAAGAAATTCCAATGGAAGAATTACAGACGAATCTACAAAAAAAAATTGATTGTCTACTAAATCGAAAAATCAACATTGCTATTATAACAATTGCAAAACCTTACATAAACCCTATTATTCTTGCACAATATATA…
	length (bp)	708	918	717	708	903	714	717	717	660	660	528	717	717	717	690	708	717
rps4	sequence	ATGTCGCGTTACCGAGGACCTCGTTTCAAAAAAATACGCCGTCTAAGAGCTTTACCAGGACTAACTAATAAAAGACCTAAACCCAGAAATGCTCGTAGAACCCAATCGCGTTTCGTGAAAAGGAAAAAATCTAAATATTGTATTCGTCTACAAGAAAAACAAAAATTGCGGTTTCATTATGGTCTTACAGAACGACAATTACTTAAATACGTTCGTATCGCCGGGAAGGCCAAGGGTCCAACGGGTCAAGTTTTATTACAATTACTTGAAATGCGTTTGGATAACACCCTTTTTCGATTGGGTATGGCTTTGACTATTCCCGGAGCCCGACAATTAGTTAACCATAGACATGTTTTAGTTAATGGTCGTATAATAGATATACCAAGTTATCGTTGCAAA…	ATGTCGCGTTACCGAGGACCTCGTTTCAAAAAAATACGCCGTCTAAGAGCTTTACCAGGACTAACTAATAAAAGACCTAAACCCAGAAATGCTCGTAGAACCCAATCGCGTTTCGTGAAAAAGAAAAAATCTAAATATTGTATTCGTCTACAAGAAAAACAAAAATTGCGTTTTCATTATGGTCTTACAGAACGACAATTACTTAAATACGTTCGTATCGCCGGGAAGGCCAAGGGGCTAACGGGTCAAGTTTTATTACAATTACTTGAAATGCGTTTGGATAACACCCTTTTTCGATTGGGTATGGCTTTGACTATTCCCGGAGCCCGACAATTAGTTAACCATAGACATGTTTTAGTTAATGGTCGTATAATAGATATACCAAGTTATCGTTGCAAA…	ATGTCGCGTTACCGAGGACCTCGTTTCAAAAAAATACGCCGTCTAAGAGCTTTACCAGGACTAACTAATAAAAGACCTAAACCCAGAAATGCTCGTAGAACCCAATCGCGTTTCGTGAAAAAGAAAAAATCTAAATATTGTATTCGTCTACAAGAAAAACAAAAATTGCGTTTTCATTATGGTCTTACAGAACGACAATTACTTAAATACGTTCGTATCGCCGGGAAGGCCAAGGGGCTAACGGGTCAAGTTTTATTACAATTACTTGAAATGCGTTTGGATAACACCCTTTTTCGATTGGGTATGGCTTTGACTATTCCCGGAGCCCGACAATTAGTTAACCATAGACATGTTTTAGTTAATGGTCGTATAATAGATATACCAAGTTATCGTTGCAAA…	ATGTCGCGTTACCGAGGACCTCGTTTCAAAAAAATACGCCGTCTAAGAGCTTTACCAGGACTAACTAATAAAAGACCTAAACCCAGAAATGCTCGTAGAACCCAATCGCGTTTCGTGAAAAGGAAAAAATCTAAATATTGTATTCGTCTACAAGAAAAACAAAAATTGCGGTTTCATTATGGTCTTACAGAACGACAATTACTTAAATACGTTCGTATCGCCGGGAAGGCCAAGGGTCCAACGGGTCAAGTTTTATTACAATTACTTGAAATGCGTTTGGATAACACCCTTTTTCGATTGGGTATGGCTTTGACTATTCCCGGAGCCCGACAATTAGTTAACCATAGACATGTTTTAGTTAATGGTCGTATAATAGATATACCAAGTTATCGTTGCAAA…	ATGTCGCGTTACCGAGGACCTCGTTTCAAAAAAATACGCCGTCTAAGAGCTTTACCAGGACTAACTAATAAAAGACCTAAACCCAGAAATGCTCGTAGAACCCAATCGCGTTTCGTGAAAAGGAAAAAATCTAAATATTGTATTCGTCTACAAGAAAAACAAAAATTGCGTTTTCATTATGGTCTTACAGAACGACAATTACTTAAATACGTTCGTATCGCCGGGAAGGCCAAGGGGCCAACGGGTCAAGTTTTATTACAATTACTTGAAATGCGTTTGGATAACACCCTTTTTCGATTGGGTATGGCTTTGACTATTCCCGGAGCCCGACAATTAGTTAACCATAGACATGTTTTAGTTAATGGTCGTATAATAGATATACCAAGTTATCGTTGCAAA…	ATGTCGCGTTACCGAGGACCTCGTTTCAAAAAAATACGCCGTCTAAGAGCTTTACCAGGACTAACTAATAAAAGACCTAAACCCAGAAATGCTCGTAGAACCCAATCGCGTTTCGTGAAAAGGAAAAAATCTAAATATTGTATTCGTCTACAAGAAAAACAAAAATTGCGTTTTCATTATGGTCTTACAGAACGACAATTACTTAAATACGTTCGTATCGCCGGGAAGGCCAAGGGGCCAACGGGTCAAGTTTTATTACAATTACTTGAAATGCGTTTGGATAACACCCTTTTTCGATTGGGTATGGCTTTGACTATTCCCGGAGCCCGACAATTAGTTAACCATAGACATGTTTTAGTTAATGGTCGTATAATAGATATACCAAGTTATCGTTGCAAA…	ATGTCGCGTTACCGAGGACCTCGTTTCAAAAAAATACGCCGTCTAAGAGCTTTACCAGGACTAACTAATAAAAGACCTAAACCCAGAAATGCTCGTAGAACCCAATCGCGTTTCGTGAAAAAGAAAAAATCTAAATATTGTATTCGTCTACAAGAAAAACAAAAATTGCGTTTTCATTATGGTCTTACAGAACGACAATTACTTAAATACGTTCGTATCGCCGGGAAGGCCAAGGGGCTAACGGGTCAAGTTTTATTACAATTACTTGAAATGCGTTTGGATAACACCCTTTTTCGATTGGGTATGGCTTTGACTATTCCCGGAGCCCGACAATTAGTTAACCATAGACATGTTTTAGTTAATGGTCGTATAATAGATATACCAAGTTATCGTTGCAAA…	ATGTCGCGTTACCGAGGACCTCGTTTCAAAAAAATACGCCGTCTAAGAGCTTTACCAGGACTAACTAATAAAAGACCTAAACCCAGAAATGCTCGTAGAACCCAATCGCGTTTCGTGAAAAAGAAAAAATCTAAATATTGTATTCGTCTACAAGAAAAACAAAAATTGCGTTTTCATTATGGTCTTACAGAACGACAATTACTTAAATACGTTCGTATCGCCGGGAAGGCCCAGGGGCCAACGGGTCAAGTTTTATTACAATTACTTGAAATGCGTTTGGATAACACCCTTTTTCGATTGGGTATGGCTTTGACTATTCCCGGAGCCCGACAATTAGTTAATCATAGACATGTTTTAGTTAATGGTCGTATAATAGATATACCAAGTTATCGTTGCAAA…	ATGTCGCGTTACCGAGGACCTCGTTTCAAAAAAATACGCCGCCTGGGGGCTTTACCAGGACTAACTACTAAAAGGCTTCGAAAACGACCGCGTTCTGGGAAAAAAAAATCTCAATATCGTATTCGTCTAGAAGAAAAACAAAAATTGCGTTTTCATTATGGTCTTACAGAACGACAATTACTTAAATACGTTCGTATCGCCGGAAAAGCCAAGGGGTCAACAGGTAATGTTTTATTACAATTACTTGAAATGCGTTTGGATAATATCCTTTTTCGATTGGGTATGGCTTCGACTATTCCCGGAGCCCGCCAATTAGTTAACCATAGACATATTTTAGTTAATGGTTGTATAGTAGATATACCAAGTTATCGTTGCAAACCCCGAGATATTATTACGGCA…	ATGTCGCGTTACCGAGGACCTCGTTTCAAAAAAATACGCCGCCTGGGGGCTTTACCAGGACTAACTACTAAAAGGCTTCGAAAACGACCGCGTTCTGGGAAAAAAAAATCTCAATATCGTATTCGTCTAGAAGAAAAACAAAAATTGCGTTTTCATTATGGTCTTACAGAACGACAATTACTTAAATACGTTCGTATCGCCGGAAAAGCCAAGGGGTCAACAGGTAATGTTTTATTACAATTACTTGAAATGCGTTTGGATAATATCCTTTTTCGATTGGGTATGGCTTCGACTATTCCCGGAGCCCGCCAATTAGTTAACCATAGACATATTTTAGTTAATGGTTGTATAGTAGATATACCAAGTTATCGTTGCAAACCCCGAGATATTATTACGGCA…	ATGTCGCGTTACCGAGGACCTCGTTTCAAAAAAATACGCCGTCTAAGAGCTTTACCAGGACTAACTAATAAAAGACCTAAACCCAGAAATGCTCGTAGAACCCAATCGCGTTTCGTGAAAAAGAAAAAATCTAAATATTGTATTCGTCTACAAGAAAAACAAAAATTGCGTTTTCATTATGGTCTTACAGAACGACAATTACTTAAATACGTTCGTATCGCCGGGAAGGCCAAGGGGCTAACGGGTCAAGTTTTATTACAATTACTTGAAATGCGTTTGGATAACACCCTTTTTCGATTGGGTATGGCTTTGACTATTCCCGGAGCCCGACAATTAGTTAACCATAGACATGTTTTAGTTAATGGTCGTATAATAGATATACCAAGTTATCGTTGCAAA…	ATGTCGCGTTACCGAGGACCTCGTTTCAAAAAAATACGCCGTCTAAGAGCTTTACCAGGACTAACTAATAAAAGACCTAAACCCAGAAATGCTCGTAGAACCCAATCGCGTTTCGTGAAAAAGAAAAAATCTAAATATTGTATTCGTCTACAAGAAAAACAAAAATTGCGTTTTCATTATGGTCTTACAGAACGACAATTACTTAAATACGTTCGTATCGCCGGGAAGGCCAAGGGGCTAACGGGTCAAGTTTTATTACAATTACTTGAAATGCGTTTGGATAACACCCTTTTTCGATTGGGTATGGCTTTGACTATTCCCGGAGCCCGACAATTAGTTAACCATAGACATGTTTTAGTTAATGGTCGTATAATAGATATACCAAGTTATCGTTGCAAA…	ATGTCGCGTTACCGAGGACCTCGTTTCAAAAAAATACGCCGTCTAAGAGCTTTACCAGGACTAACTAATAAAAGACCTAAACCCAGAAATGCTCGTAGAACCCAATCGCGTTTCGTGAAAAGGAAAAAATCTAAATATTGTATTCGTCTACAAGAAAAACAAAAATTGCGTTTTCATTATGGTCTTACAGAACGACAATTACTTAAATACGTTCGTATCGCCGGGAAGGCCAAGGGGCCAACGGGTCAAGTTTTATTACAATTACTTGAAATGCGTTTGGATAACACCCTTTTTCGATTGGGTATGGCTTTGACTATTCCCGGCGCCCGACAATTAGTTAACCATAGACATGTTTTAGTTAATGGTCGTATAATAGATATACCAAGTTATCGTTGCAAA…	ATGTCGCGTTACCGAGGACCTCGTTTCAAAAAAATACGCCGTCTAAGAGCTTTACCAGGACTAACTAATAAAAGACCTAAACCCAGAAATGCTCGTAGAACCCAATCGCGTTTCGTGAAAAGGAAAAAATCTAAATATTGTATTCGTCTACAAGAAAAACAAAAATTGCGTTTTCATTATGGTCTTACAGAACGACAATTACTTAAATACGTTCGTATCGCCGGGAAGGCCAAGGGGCCAACGGGTCAAGTTTTATTACAATTACTTGAAATGCGTTTGGATAACACCCTTTTTCGATTGGGTATGGCTTTGACTATTCCCGGAGCCCGACAATTAGTTAACCATAGACATGTTTTAGTTAATGGTCGTATAATAGATATACCAAGTTATCGTTGCAAA…	ATGTCGCGTTACCGAGGACCTCGTTTCAAAAAAATACGCCGTCTAAGAGCTTTACCAGGACTAACTAATAAAAGACCTAAACCCAGAAATGCTCGTAGAACCCAATCGCGTTTCGTGAAAAAGAAAAAATCTAAATATTGTATTCGTCTACAAGAAAAACAAAAATTGCGTTTTCATTATGGTCTTACAGAACGACAATTACTTAAATATGTTTGTATCGCCGGGAAGGCCAAGGGTCCAACGGGTCAAGTTTTATTACAATTACTTGAAATGCGTTTGGATAACACCCTTTTTCGATTGGGTATGGCTTTGACTATTCCCGGAGCCCGACAATTAGTTAACCATAGACATGTTTTAGTTAATGGTCGTATAATAGATATACCAAGTTATCGTTGCAAA…	ATGTCGCGTTACCGAGGACCTCGTTTCAAAAAAATACGCCGTCTAAGAGCTTTACCAGGACTAACTAATAAAAGACCTAAACCCAGAAATGCTCGTAGAACCCAATCGCGTTTCGTGAAAAGGAAAAAATCTAAATATTGTATTCGTCTACAAGAAAAACAAAAATTGCGGTTTCATTATGGTCTTACAGAACGACAATTACTTAAATACGTTCGTATCGCCGGGAAAGCCAAGGGTCCAACGGGTCAAGTTTTATTACAATTACTTGAAATGCGTTTGGATAACACCCTTTTTCGATTGGGTATGGCTTTGACTATTCCCGGAGCCCGACAATTAGTTAACCATAGACATGTTTTAGTTAATGGTCGTATAATAGATATACCAAGTTATCGTTGCAAA…	ATGTCGCGTTACCGAGGACCTCGTTTCAAAAAAATACGCCGTCTAAGAGCTTTACCAGGACTAACTAATAAAAGACCTAAACCCAGAAATGCTCGTAGAACCCAATCGCGTTTCGTGAAAAAGAAAAAATCTAAATATTGTATTCGTCTACAAGAAAAACAAAAATTGCGTTTTCATTATGGTCTTACAGAACGACAATTACTTAAATACGTTCGTATCGCCGGGAAGGCCAAGGGGCCAACGGGTCAAGTTTTATTACAATTACTTGAAATGCGTTTGGATAACACCCTTTTTCGATTGGGTATGGCTTTGACTATTCCCGGAGCCCGACAATTAGTTAACCATAGACATGTTTTAGTTAATGGTCGTATAATAGATATACCAAGTTATCGTTGCAAA…
	length (bp)	627	627	627	627	633	627	627	627	591	591	627	627	627	627	627	627	627
rps7	sequence	ATGCCACGTCGAGGTACTGCAAAAAAAAAAACAGCAAAATCGGATCCAATTTATCGTAATCGATTAGTTAATATGTTGGTTAACCGTATTCTGAAACACGGAAAAAAATCATTGGCTTATCAAATTCTCTATCGAGCCCTGAAAAAGATTCAACAAAAGACAGAAAAAAATCCACTACTTGTTTTACGTCAAGCAATACGTCGAATAACTCCCAAGATAGGAGTAAAAGTAAAACGTAAAAGGCGATCGACTCGGCAAGTTCCCATTGAAATAAAACCCCTACAAGGAAAAGTACTTGCCATTCGTTGGTTATTAGCGGCATCGCGAAAACGTACGGGTCGAAATATGGCTTTCAAATTAAGTTCCGAATTAGTGGATGCTGCCAAAGGGAGAGGCGGG…	ATGCCACGTCGAGGTACTGCAAAAAAAAAAACAGCAAAATCGGATCCAATTTATCGTAATCGATTAGTTAATATGTTGGTTAACCGTATTCTGAAACACGGAAAAAAATCATTGGCTTATCAAATTCTCTATCGAGCACTGAAAAAGATTCAACAAAAGACAGAAAAAAATCCACTACTTGTTTTACGTCAAGCAATACGTCGAATAACTCCCAAGATAGGAGTAAAAGTAAAACGTAAAAGGCGATCGACTCGGCAAGTTCCCATTGAAATAAAACCCCTACAAGGAAAAGTACTTGCCATTCGTTGGTTATTAGCGGCATCGCGAAAACGTACGGGTCGAAATATGGCTTTCAAATTAAGTTCCGAATTAGTGGATGCTGCCAAAGGGAGAGGCGGG…	ATGCCACGTCGAGGTACTGCAAAAAAAAAAACAGCAAAATCGGATCCAATTTATCGTAATCGATTAGTTAATATGTTGGTTAACCGTATTCTGAAACACGGAAAAAAATCATTGGCTTATCAAATTCTCTATCGAGCACTGAAAAAGATTCAACAAAAGACAGAAAAAAATCCACTACTTGTTTTACGTCAAGCAATACGTCGAATAACTCCCAAGATAGGAGTAAAAGTAAAACGTAAAAGGCGATCGACTCGGCAAGTTCCCATTGAAATAAAACCCCTACAAGGAAAAGTACTTGCCATTCGTTGGTTATTAGCGGCATCGCGAAAACGTACGGGTCGAAATATGGCTTTCAAATTAAGTTCCGAATTAGTGGATGCTGCCAAAGGGAGAGGCGGG…	ATGCCACGTCGAGGTACTGCAAAAAAAAAAACAGCAAAATCGGATCCAATTTATCGTAATCGATTAGTTAATATGTTGGTTAACCGTATTCTGAAACACGGAAAAAAATCATTGGCTTATCAAATTCTCTATCGAGCCCTGAAAAAGATTCAACAAAAGACAGAAAAAAATCCACTACTTGTTTTACGTCAAGCAATACGTCGAATAACTCCCAAGATAGGAGTAAAAGTAAAACGTAAAAGGCGATCGACTCGGCAAGTTCCCATTGAAATAAAACCCCTACAAGGAAAAGTACTTGCCATTCGTTGGTTATTAGCGGCATCGCGAAAACGTACGGGTCGAAATATGGCTTTCAAATTAAGTTCCGAATTAGTGGATGCTGCCAAAGGGAGAGGCGGG…	ATGCCACGTCGAGGTACTGCAAAAAAAAAAACAGCAAAATCGGATCCAATTTATCGTAATCGATTAGTTAATATGTTGGTTAACCGTATTCTGAAACACGGAAAAAAATCATTGGCTTATCAAATTCTCTATCGAGCACTGAAAAAGATTCAACAAAAGACAGAAAAAAATCCACTACTTGTTTTACGTCAAGCAATACGTCGAATAACTCCCAAGATAGGAGTAAAAGTAAAACGTAAAAGGCGATCGACTCGGCAAGTTCCCATTGAAATAAAACCCCTACAAGGAAAAGTACTTGCCATTCGTTGGTTATTAGCGGCATCGCGAAAACGTACGGGTCGAAATATGGCGTTCAAATTAAGTTCCGAATTAGTGGATGCTGCCAAAGGGAGAGGCGGG…	ATGCCACGTCGAGGTACCGCAAAAAAAAAAACAGCAAAATCGGATCCAATTTATCGTAATCGATTAGTTAATATGTTGGTTAACCGTATTCTGAAACACGGAAAAAAATCATTGGCTTATCAAATTCTCTATCGAGCACTGAAAAAGATTCAACAAAAGACAGAAAAAAATCCACTCCTTGTTTTACGTCAAGCAATACGTCGAATAACTCCCAAGATAGGAGTAAAAGTAAAACGTAAAAGGCGATCGACTCGGCAAGTTCCCATTGAAATAAAACCTCTACAAGGAAAAGTACTTGCCATTCGTTGGTTATTAGCGGCATCGCGAAAACGTACGGGTCGAAATATGGCTTTCAAATTAAGTTCCGAATTAGTGGATGCTGCCAAAGGGAGAGGCGGG…	ATGCCACGTCGAGGTACTGCAAAAAAAAAAACAGCAAAATCGGATCCAATTTATCGTAATCGATTAGTTAATATGTTGGTTAACCGTATTCTGAAACACGGAAAAAAATCATTGGCTTATCAAATTCTCTATCGAGCACTGAAAAAGATTCAACAAAAGACAGAAAAAAATCCACTACTTGTTTTACGTCAAGCAATACGTCGAATAACTCCCAAGATAGGAGTAAAAGTAAAACGTAAAAGGCGATCGACTCGGCAAGTTCCCATTGAAATAAAACCCCTACAAGGAAAAGTACTTGCCATTCGTTGGTTATTAGCGGCATCGCGAAAACGTACGGGTCGAAATATGGCTTTCAAATTAAGTTCCGAATTAGTGGATGCTGCCAAAGGGAGAGGCGGG…	ATGTCACGTCGAGGTACTGCAAAAAAAAAAACAGCAAAATCGGATCCAATTTATCGTAATCGATTAGTTAATATGTTGGTTAACCGTATTCTGAAACACGGAAAAAAATCATTGGCTTATCAAATTCTCTATCGAGCACTGAAAAAGATTCAACAAAAGACAGAAAAAAATCCACTACTTGTTTTACGTCAAGCAATACGTCGAATAACTCCCAAGATAGGAGTAAAAGTAAAACGTAAAAGGCGATCGACTCGGAAAGTTCCCATTGAAATAAAACCCCTACAAGGAAAAGTACTTGCCATTCGTTGGTTATTAGCGGCATCGCGAAAACGTACGGGTCGAAATATGGTTTTCAAATTAAGTTCCGAATTAGTGGATGCTGCCAAAGGGAGAGGCGGG…	ATGTCACGTCGAGGTACTGCAAAAGAAAAAACTGCAAAATCTGATCCAATTTATCGTAATCGATTAGTTAATATGTTGGTTAACGGTATTCTGAAACACGGAAAAAAATCATTGGCTTATCAAATTATCTATCGAGCCATGAAAAAGATTCAACAAAAGACAGAAACAAATCCACTATCTGTTTTACGTCAAGCAATACGTAGAGTAACTCCCGATATAGGAGTAAAAGCAAGACGTGTAAGTGGATCGACTCAGCAAGTTCCCATTGAAATAGGATCCACACAAGGAAAAGCACTTGCCATTCGTTGGTTATTAGCGGCATCCCGAAAACGTCCGGGTCGAAATATGGCTTTCAAATTAAGTTCCGAATTAGTGGATGCTGCCAAAGGGAGGGGCGAG…	ATGTCACGTCGAGGTACTGCAAAAGAAAAAACTGCAAAATCTGATCCAATTTATCGTAATCGATTAGTTAATATGTTGGTTAACGGTATTCTGAAACACGGAAAAAAATCATTGGCTTATCAAATTATCTATCGAGCCATGAAAAAGATTCAACAAAAGACAGAAACAAATCCACTATCTGTTTTACGTCAAGCAATACGTAGAGTAACTCCCGATATAGGAGTAAAAGCAAGACGTGTAAGTGGATCGACTCAGCAAGTTCCCATTGAAATAGGATCCACACAAGGAAAAGCACTTGCCATTCGTTGGTTATTAGCGGCATCCCGAAAACGTCCGGGTCGAAATATGGCTTTCAAATTAAGTTCCGAATTAGTGGATGCTGCCAAAGGGAGGGGCGAG…	ATGCCACGTCGAGGTACTGCAAAAAAAAAAACAGCAAAATCGGATCCAATTTATCGTAATCGATTAGTTAATATGTTGGTTAACCGTATTCTGAAACACGGAAAAAAATCATTGGCTTATCAAATTCTCTATCGAGCACTGAAAAAGATTCAACAAAAGACAGAAAAAAATCCACTACTTGTTTTACGTCAAGCAATACGTCGAATAACTCCCAAGATAGGAGTAAAAGTAAAACGTAAAAGGCGATCGACTCGGCAAGTTCCCATTGAAATAAAACCCCTACAAGGAAAAGTACTTGCCATTCGTTGGTTATTAGCGGCATCGCGAAAACGTACGGGTCGAAATATGGCTTTCAAATTAAGTTCCGAATTAGTGGATGCTGCCAAAGGGAGAGGCGGG…	ATGCCACGTCGAGGTACTGCAAAAAAAAAAACAGCAAAATCGGATCCAATTTATCGTAATCGATTAGTTAATATGTTGGTTAACCGTATTCTGAAACACGGAAAAAAATCATTGGCTTATCAAATTCTCTATCGAGCACTGAAAAAGATTCAACAAAAGACAGAAAAAAATCCACTACTTGTTTTACGTCAAGCAATACGTCGAATAACTCCCAAGATAGGAGTAAAAGTAAAACGTAAAAGGCGATCGACTCGGCAAGTTCCCATTGAAATAAAACCCCTACAAGGAAAAGTACTTGCCATTCGTTGGTTATTAGCGGCATCGCGAAAACGTACGGGTCGAAATATGGCTTTCAAATTAAGTTCCGAATTAGTGGATGCTGCCAAAGGGAGAGGCGGG…	ATGCCACGTCGAGGTACTGCAAAAAAAAAAACAGCAAAATCGGATCCAATTTATCGTAATCGATTAGTTAATATGTTGGTTAACCGTATTCTGAAACACGGAAAAAAATCATTGGCTTATCAAATTCTCTATCGAGCACTGAAAAAGATTCAACAAAAGACAGAAAAAAATCCACTACTTGTTTTACGTCAAGCAATACGTCGAATAACTCCCAAGATAGGAGTAAAAGTAAAACGTAAAAGGCGATCGACTCGGCAAGTTCCCATTGAAATAAAACCCCTACAAGGAAAAGTACTTGCCATTCGTTGGTTATTAGCGGCATCGCGAAAACGTACGGGTCGAAATATGGCTTTCAAATTAAGTTCCGAATTAGTGGATGCTGCCAAAGGAAGAGGCGGG…	ATGCCACGTCGAGGTACTGCAAAAAAAAAAACAGCAAAATCGGATCCAATTTATCGTAATCGATTAGTTAATATGTTGGTTAACCGTATTCTGAAACACGGAAAAAAATCATTGGCTTATCAAATTCTCTATCGAGCACTGAAAAAGATTCAACAAAAGACAGAAAAAAATCCACTACTTGTTTTACGTCAAGCAATACGTCGAATAACTCCCAAGATAGGAGTAAAAGTAAAACGTAAAAGGCGATCGACTCGGCAAGTTCCCATTGAAATAAAACCCCTACAAGGAAAAGTACTTGCCATTCGTTGGTTATTAGCGGCATCGCGAAAACGTACGGGTCGAAATATGGCTTTCAAATTAAGTTCCGAATTAGTGGATGCTGCCAAAGGAAGAGGCGGG…	ATGCCACGTCGAGGTACTGCAAAAAAAAAAACAGCAAAATCGGATCCAATTTATCGTAATCGATTAGTTAATATGTTGGTTAACCGTATTCTGAAACACGGAAAAAAATCATTGGCTTATCAAATTCTCTATCGAGCCCTGAAAAAGATTCAACAAAAGACAGAAAAAAATCCACTACTTGTTTTACGTCAAGCAATACGTCGAATAACTCCCAAGATAGGAGTAAAAGTAAAACGTAAAAGGCGATCGACTCGGAAAGTTCCCATTGAAATAAAACCCCTACAAGGAAAAGTACTTGCCATTCGTTGGTTATTAGCGGCATCGCGAAAACGTACGGGTCGAAATATGGCTTTCAAATTAAGTTCCGAATTAGTGGATGCTGCCAAAGGGAGAGGCGGG…	ATGCCACGTCGAGGTACTGCAAAAAAAAAAACAGCAAAATCGGATCCAATTTATCGTAATCGATTAGTTAATATGTTGGTTAACCGTATTCTGAAACACGGAAAAAAATCATTGGCTTATCAAATTCTCTATCGAGCCCTGAAAAAGATTCAACAAAAGACAGAAAAAAATCCACTACTTGTTTTACGTCAAGCAATACGTCGAATAACTCCCAAGATAGGAGTAAAAGTAAAACGTAAAAGGCGATCGACTCGGCAAGTTCCCATTGAAATAAAACCCCTACAAGGAAAAGTACTTGCCATTCGTTGGTTATTAGCGGCATCGCGAAAACGTACGGGTCGAAATATGGCTTTCAAATTAAGTTCCGAATTAGTGGATGCTGCCAAAGGGAGAGGCGGG…	ATGCCACGTCGAGGTACTGCAAAAAAAAAAACAGCAAAATCGGATCCAATTTATCGTAATCGATTAGTTAATATGTTGGTTAACCGTATTCTGAAACACGGAAAAAAATCATTGGCTTATCAAATTCTCTATCGAGCCCTGAAAAAGATTCAACAAAAGACAGAAAAAAATCCACTACTTGTTTTACGTCAAGCAATACGTCGAATAACTCCCAAGATAGGAGTAAAAGTAAAACGTAAAAGGCGATCGACTCGGCAAGTTCCCATTGAAATAAAACCCCTACAAGGAAAAGTACTTGCCATTCGTTGGTTATTAGCGGCATCGCGAAAACGTACGGGTCGAAATATGGCTTTCAAATTAAGTTCCGAATTAGTGGATGCTGCCAAAGGGAGAGGCGGG…
	length (bp)	468	468	468	468	468	468	468	468	468	468	468	468	468	468	468	468	468
rps8	sequence	ATGAATAGAGACACTATTGCGGAAATACTAACGTCTATACGAAATGCTGACATGAATAGAAAAAGAGTAGTTCGAGTAGCATCTACTAATATTACCGAAACCATTGTGAAAATCCTTTTACAAGAAGGTTTTATCGAAAACGTGAGGAAACATCGAGAAAGCAACCAATCTTTTTTGGTTTTAACCCTGCGATATAGAAGGAATAGGGAAAGCATAAACATTTTAAATTTAAAACGGATCAGTCGACCGGGTCTACGAATTTATTCTAATTATCAACGAATTCCTAGAATTTTAGGTGGAATGGGAATTGTAATTCTTTCTACTTCTCGAGGTATAATGACAGATCGAGAGGCTCGACTAAAAAAAATAGGAGGAGAAATTTTGTGTTATATATGGTAA	ATGAATAGAGACACTATTGCCGAAATACTAACGTCTATACGAAATGCTGACATGAATAGAAAAAGAGTAGTTCGAGTAGCATCTACTAATATTACCGAAACCATTGTGAAAATCCTTTTACAAGAAGGTTTTATCGAAAACGTGAGGAAACATCGAGAAAGCAACCAATCTTTTTTGGTTTCAACCCTGCGATATAGAAGGAATAGGGAAAGCATAAACATTTTAAATTTAAAACGGATCAGTCGACCGGGTCTACGAATTTATTCTAATTATCAACGAATTCCTAGAATTTTAGGTGGAATGGGAATTGTAATTCTTTCTACTTCTCGAGGTATAATGACAGATCGAGAGGCTCGACTAAAAAAAATAGGAGGAGAAATTTTATGTTATATATGGTAA	ATGAATAGAGACACTATTGCTGAAATACTAACGTCTATACGAAATGCTGACATGAATAGAAAAAGAGTAGTTCGAGTAGCATCTACTAATATTACCGAAACCATTGTGAAAATCCTTTTACAAGAAGGTTTTATCGAAAACGTGAGGAAACATCGAGAAAGCAACCAATCTTTTTTGGTTTCAACCCTGCGATATAGAAGGAATAGGGAAAGCATAAACATTTTAAATTTAAAACGGATCAGTCGACCGGGTCTACGAATTTATTCTAATTATCAACGAATTCCTAGAATTTTAGGTGGAATGGGAATTGTAATTCTTTCTACTTCTCGAGGTATAATGACAGATCGAGAGGCTCGACTAAAAAAAATAGGAGGAGAAATTTTATGTTATATATGGTAA	ATGAATAGAGACACTATTGCTGAAATACTAACGTCTATACGAAATGCTGACATGAATAGAAAAAGAGTAGTTCGAGTAGCATCTACTAATATTACCGAAACCATTGTGAAAATCCTTTTACAAGAAGGTTTTATCGAAAACGTGAGGAAACATCGAGAAAGCAACCAATCTTTTTTGGTTTTAACCCTGCGATATAGAAGGAATAGGGAAAGCATAAACATTTTAAATTTAAAACGGATCAGTCGACCGGGTCTACGAATTTATTCTAATTATCAACGAATTCCTAGAATTTTAGGTGGAATGGGAATTGTAATTCTTTCTACTTCTCGAGGTATAATGACAGATCGAGAGGCTCGACTAAAAAAAATAGGAGGAGAAATTTTGTGTTATATATGGTAA	ATGAATAGAGACACTATTGCTGAAATACTAACGTCTATACGAAATGCTGACATGAATAGAAAAAGAGTAGTTCGAGTAGCATCTACTAATATTACCGAAACCATTGTGAAAATCCTTTTACAAGAAGGTTTTATCGAAAACGTGAGGAAACATCGAGAAAGCAACCAATCTTTTTTGGTTTCAACCCTGCGATATAGAAGGAATAGGGAAAGCATAAACATTTTAAATTTAAAACGGGTCAGTCGACCGGGTCTACGAATTTATTCTAATTATCAACGAATTCCTAGAATTTTAGGTGGAATGGGAATTGTAATTCTTTCTACTTCTCGAGGTATAATGACAGATCGAGAGGCTCGACTAAAAAAAATAGGAGGAGAAATTTTATGTTATATATGGTAA	ATGAATAGAGACACTATTGCGGAAATACTAACGTCTATACGAAATGCTGACATGAATAGAAAAAGAGTAGTTCGAGTAGCATCTACTAATATTACCGAAACCATTGTGAAAATCCTTTTACAAGAAGGTTTTATCGAAAACGTGAGGAAACATCGAGAAAGCAACCAATCTTTTTTGGTTTCAACCCTGCGATATAGAAGGAATAGGGAAAGCATAAACATTTTAAATTTAAAACGGATCAGTCGACCGGGTCTACGAATTTATTCTAATTATCAACGAATTCCTAGAATTTTAGGTGGAATGGGAATTGTAATTCTTTCTACTTCTCGAGGTATAATGACAGATCGAGAGGCTCGACTAAAAAAAATAGGAGGAGAAATTTTATGTTATATATGGTAA	ATGAATAGAGACACTATTGCTGAAATACTAACGTCTATACGAAATGCTGACATGAATAGAAAAAGAGTAGTTCGAGTAGCATCTACTAATATTACCGAAACCATTGTGAAAATCCTTTTACAAGAAGGTTTTATCGAAAACGTGAGGAAACATCGAGAAAGCAACCAATCTTTTTTGGTTTCAACCCTGCGATATAGAAGGAATAGGGAAAGCATAAACATTTTAAATTTAAAACGTATCAGTCGACCGGGTCTACGAATTTATTCTAATTATCAACGAATTCCTAGAATTTTAGGTGGAATGGGAATTGTAATTCTTTCTACTTCTCGAGGTATAATGACAGATCGAGAGGCTCGACTAAAAAAAATAGGAGGAGAAATTTTATGTTATATATGGTAA	ATGAATAGAGACACTATTGCTGAAATACTAACGTCTATACGAAATGCTGACATGAATAGAAAAAGATTAGTTCGAATAGCATCTACTAATATTACCGAAACCATTGTGAAAATCCTTTTACAAGAAGGTTTTATCGAAAACGTGAGGAAACATCGAGAAAGCAACCAATCTTTTTTGGTTTCAACCCTGCGATATAGAAGGAATAGGGAAAGCATAAACATTTTAAATTTAAAACGGATCAGTCGACCGGGTCTACGAATTTATTCTAATTATCAACGAATTCCTAGAATTTTAGGTGGAATGGGAATTGTAATTCTTTCTACTTCTCGAGGTATAATGACAGATCGAGAGGCTCGACTAAAAAAAATAGGAGGAGAAATTTTATGTTATATATGGTAA	ATGGGAAAAGACACTATTGCTGACATAATAACCTCTATACGAAATGCTGACATGGATAGAAAAAGAGTAGTTCGAATAGCATCTACTAATATTACCGAAAACATTGTTAAAATCCTTTTACGAGAAGGTTTTATCAAAAACGTGAGGAAATATCGAGAAAGCAACAAATATTTTTTAGTTTCAACCCTGCGACATAGAAGGAATAGGAAAGGGCCCTATAGCTATAGAAATAGTTTAAACTTAAAACGGATCAGTCGGCCTGGTCTACGAATCTATTCTAACTACCAACGAATTCCTAGAATTTTAGGCGGAATCGGAGTTGTAATTCTTTCTACTTCTCGAGGTATAATGACAGATCGAGAGGCTCGACTAGAAGGAATCGGCGGAGAAATTTTGTGT…	ATGGGAAAAGACACTATTGCTGACATAATAACCTCTATACGAAATGCTGACATGGATAGAAAAAGAGTAGTTCGAATAGCATCTACTAATATTACCGAAAACATTGTTAAAATCCTTTTACGAGAAGGTTTTATCAAAAACGTGAGGAAATATCGAGAAAGCAACAAATATTTTTTAGTTTCAACCCTGCGACATAGAAGGAATAGGAAAGGGCCCTATAGCTATAGAAATAGTTTAAACTTAAAACGGATCAGTCGGCCTGGTCTACGAATCTATTCTAACTACCAACGAATTCCTAGAATTTTAGGCGGAATCGGAGTTGTAATTCTTTCTACTTCTCGAGGTATAATGACAGATCGAGAGGCTCGACTAGAAGGAATCGGCGGAGAAATTTTGTGT…	ATGAATAGAGACACTATTGCTGAAATACTAACGTCTATACGAAATGCTGACATGAATAGAAAAAGAGTAGTTCGAGTAGCATCTACTAATATTACCGAAACCATTGTGAAAATCCTTTTACAAGAAGGTTTTATCGAAAACGTGAGGAAACATCGAGAAAGCAACCAATCTTTTTTGGTTTCAACCCTGCGATATAGAAGGAATAGGGAAAGCATAAACATTTTAAATTTAAAACGGATCAGTCGACCGGGTCTACGAATTTATTCTAATTATCAACGAATTCCTAGAATTTTAGGTGGAATGGGAATTGTAATTCTTTCTACTTCTCGAGGTATAATGACAGATCGAGAGGCTCGACTAAAAAAAATAGGAGGAGAAATTTTATGTTATATATGGTAA	ATGAATAGAGACACTATTGCTGAAATACTAACGTCTATACGAAATGCTGACATGAATAGAAAAAGAGTAGTTCGAGTAGCATCTACTAATATTACCGAAACCATTGTGAAAATCCTTTTACAAGAAGGTTTTATCGAAAACGTGAGGAAACATCGAGAAAGCAACCAATCTTTTTTGGTTTCAACCCTGCGATATAGAAGGAATAGGGAAAGCATAAACATTTTAAATTTAAAACGGATCAGTCGACCGGGTCTACGAATTTATTCTAATTATCAACGAATTCCTAGAATTTTAGGTGGAATGGGAATTGTAATTCTTTCTACTTCTCGAGGTATAATGACAGATCGAGAGGCTCGACTAAAAAAAATAGGAGGAGAAATTTTATGTTATATATGGTAA	ATGAATAGAGACACTATTGCTGAAATACTAACGTCTATACGAAATGCTGACATGAATAGAAAAAGAGTAGTTCGAGTAGCATCTACTAATATTACCGAAACCGTTGTGAAAATCCTTTTACAAGAAGGTTTTATCGAAAACGTGAGGAAACATCGAGAAAGCAACCAATCTTTTTTGGTTTCAACCCTTCGATATAGAAGGAATAGGGAAAGCATAAACATTTTAAATTTAAAACGGATCAGTCGACCGGGTCTACGAATTTATTCTAATTATCAACGAATTCCTAGAATTTTAGGTGGAATGGGAATTGTAATTCTTTCTACTTCTCGAGGTATAATGACAGATCGAGAGGCTCGACTAAAAAAAATAGGAGGAGAAATTTTGTGTTATATATGGTAA	ATGAATAGAGACACTATTGCTGAAATACTAACGTCTATACGAAATGCTGACATGAATAGAAAAAGAGTAGTTCGAGTAGCATCTACTAATATTACCGAAACCGTTGTGAAAATCCTTTTACAAGAAGGTTTTATCGAAAACGTGAGGAAACATCGAGAAAGCAACCAATCTTTTTTGGTTTCAACCCTTCGATATAGAAGGAATAGGGAAAGCATAAACATTTTAAATTTAAAACGGATCAGTCGACCGGGTCTACGAATTTATTCTAATTATCAACGAATTCCTAGAATTTTAGGTGGAATGGGAATTGTAATTCTTTCTACTTCTCGAGGTATAATGACAGATCGAGAGGCTCGACTAAAAAAAATAGGAGGAGAAATTTTGTGTTATATATGGTAA	ATGAATAGAGACACTATTGCTGAAATACTAACGTCTATACGAAATGCTGACATGAATAGAAAAAGAGTAGTTCGAGTAGCATCTACTAATATTATCGAAATCATTGTGAAAATCCTTTTACAAGAAGGTTTTATCGAAAACGTGAGGAAACATCGAGAAAGCAACCAATCTTTTTTGGTTTCAACCCTGCGATATAGAAGGAATAGGGAAAGTATAAACATTTTAAATTTAAAACGGATCAGTCGACCGGGTCTACGAATTTATTCTAATTATCAACGAATTCCTAGAATTTTAGGTGGAATGGGAATTGTAATTCTTTCTACTTCTCGAGGTATAATGACAGATCGAGAGGCTCGACTAAAAAAAATAGGAGGAGAAATTTTGTGTTATATATGGTAA	ATGAATAGAGACACTATTGCGGAAATACTAACGTCTATACGAAATGCTGACATGAATAGAAAAAGAGTAGTTCGAGTAGCATCTACTAATATTACCGAAACCATTGTGAAAATCCTTTTACAAGAAGGTTTTATCGAAAACGTGAGGAAACATCGAGAAAGCAACCAATCTTTTTTGGTTTTAACCCTGCGATATAGAAGGAATAGGGAAAGCATAAACATTTTAAATTTAAAACGGATCAGTCGACCGGGTCTACGAATTTATTCTAATTATCAACGAATTCCTAGAATTTTAGGTGGAATGGGAATTGTAATTCTTTCTACTTCTCGAGGTATAATGACAGATCGAGAGGCTCGACTAAAAAAAATAGGAGGAGAAATTTTGTGTTATATATGGTAA	ATGAATAGAGACACTATTGCCGAAATACTAACGTCTATACGAAATGCTGACATGAATAGAAAAAGAGTAGTTCGAGTAGCATCTACTAATATTACCGAAACCATTGTGAAAATCCTTTTACAAGAAGGTTTTATCGAAAACGTGAGGAAACATCGAGAAAGCAACCAATCTTTTTTGGTTTCAACCCTGCGATATAGAAGGAATAGGGAAAGCATAAACATTTTAAATTTAAAACGGATCAGTCGACCGGGTCTACGAATTTATTCTAATTATCAACGAATTCCTAGAATTTTAGGTGGAATGGGAATTGTAATTCTTTCTACTTCTCGAGGTATAATGACAGATCGAGAGGCTCGACTAAAAAAAATAGGAGGAGAAATTTTGTGTTATATATGGTAA
	length (bp)	399	399	399	399	399	399	399	399	411	411	399	399	399	399	399	399	399
rps11	sequence	ATGCCAAAAACTATACGTAGAATCTATTTCCGTAGGAATCGACGTATTAGTTCACGTAAGAATACACGTAAACTAACAAAAGGAGTTATTCATATTCAAGCAAGTTTCCATAATACCATTGTGACTGTTACAGATGTAAGAGGTCGAGTGGTTTCTTGGTCCTCTGCCGGTACTTGTAGATTTAGAGCTAAAAGAAGAGCGACCCCTTTTGCTGCTCAAACCACAGTGGTAAATGCTATTCGTCCAGTAGTGGATCAAGGTCTGAAACGAGCAAAAGTCATGATAAAAGGGCCCGGTCGAGGAAGAGACGCAGCATTACGAACTATTCGTAAAAACGGTATACGATTAACTTGCATACGGGATGTAACCCCTATGCCACATAATGGCTGTAGACCTCCT…	ATGCCAAAAACTATACGTAGAATCGATTTCCGTACGAATCGACGTATTAGTTCACGTAAGAATACACGTAAACTAACAAAAGGAGTTATTCATATTCAAGCAAGTTTCCATAATACCATTGTGACTGTTACAGATGTAAGAGGTCGAGTGGTTTCTTGGTCCTCTGCCGGTACTTGTAGATTTAGAGCTAAAAGAAGAGGGACCCCTTTTGCTGCTCAAACCACAGTGGTAAATGCTATTCGTCCAGTAGTGGATCAAGGTCTGAAACGAGCAAAAGTCATGATAAAAGGGCCCGGTCGAGGAAGAGACGCAGCATTACGAACTATTCGTAAAAACGGTATACGATTAACTTGCATACGGGATGTAACCCCTATGCCACATAATGGCTGTAGACCTCCT…	ATGCCAAAAACTATACGTAGAATCGATTTCCGTACGAATCGACGTATTAGTTCACGTAAGAATACACGTAAACTAACAAAAGGAGTTATTCATATTCAAGCAAGTTTCCATAATACCATTGTGACTGTTACAGATGTAAGAGGTCGAGTGGTTTCTTGGTCCTCTGCCGGTACTTGTAGATTTAGAGCTAAAAGAAGAGGGACCCCTTTTGCTGCTCAAACCGCAGTGGTAAATGCTATTCGTCCAGTAGTGGATCAAGGTCTGAAACGAGCAAAAGTCATGATAAAAGGGCCCGGTCGAGGAAGAGACGCAGCATTACGAACTATTCGTAAAAACGGTATACGATTAACTTGCATACGGGATGTAACCCCTATGCCACATAATGGCTGTAGACCTCCT…	ATGCCAAAAACTATACGTAGAATCTATTTCCGTAGGAATCGACGTATTAGTTCACGTAAGAATACACGTAAACTAACAAAAGGAGTTATTCATATTCAAGCAAGTTTCCATAATACCATTGTGACTGTTACAGATGTAACAGGTCGAGTGGTTTCTTGGTCCTCTGCCGGTACTTGTAGATTTAGAGCTAAAAGAAGAGCGACCCCTTTTGCTGCTCAAACCACAGTGGTAAATGCTATTCGTCCAGTAGTGGATCAAGGTCTGAAACGAGCAAAAGTCATGATAAAAGGGCCCGGTCGAGGAAGAGACGCAGCATTACGAACTATTCGTAAAAACGGTATACGATTAACTTGCATACGGGATGTAACCCCTATGCCACATAATGGCTGTAGACCTCCT…	ATGCCAAAAACTATACGTAGAATCGATTTCCGTACGAATCGACGTATTAGTTCACGTAAGAATACACGTAAACTAACAAAAGGAGTTATTCATATTCAAGCAAGTTTCCATAATACCATTGTGACTGTTACAGATGTAAGAGGTCGAGTGGTTTCTTGGTCCTCTGCCGGTACTTGTAGATTTAGAGCTAAAAGAAGAGGGACCCCTTTTGCTGCTCAAACCACAGTGGTAAATGCTATTCGTCCAGTAGTGGATCAAGGTCTGAAACGAGCAAAAGTCATGATAAAAGGGCCCGGTCGAGGAAGAGACGCAGCATTACGAACTATTCGTAAAAACGGTATACGATTAACTTGCATACGGGATGTAACCCCTATGCCACATAATGGCTGTAGACCTCCT…	ATGCCAAAAACTATACGTAGAATCGATTTCCGTACGAATCGACGTATTAGTTCACGTAAGAATACACGTAAACTAACAAAAGGAGTTATTCATATTCAAGCAAGTTTCCATAATACCATTGTGACTGTTACAGATGTAAGAGGTCGAGTGGTTTCTTGGTCCTCTGCCGGTACTTGTAGATTTAGAGCTAAAAGAAGAGGGACCCCTTTTGCTGCTCAAACCACAGTGGTAAATGCTATTCGTCCAGTAGTGGATCAAGGTCTGAAACGAGCAAAAGTCATGATAAAAGGGCCCGGTCGAGGAAGAGACGCAGCATTACGAACTATTCGTAAAAACGGTATACGATTAACTTGCATACGGGATGTAACCCCTATGCCACATAATGGCTGTAGACCTCCT…	ATGCCAAAAACTATACGTAGAATCGATTTCCGTACGAATCGACGTATTAGTTCACGTAAGAATACACGTAAACTAACAAAAGGAGTTATTCATATTCAAGCAAGTTTCCATAATACCATTGTGACTGTTACAGATGTAAGAGGTCGAGTGGTTTCTTGGTCCTCTGCCGGTACTTGTAGATTTAGAGCTAAAAGAAGAGGGACCCCTTTTGCTGCTCAAACCACAGTGGTAAATGCTATTCGTCCAGTAGTGGATCAAGGTCTGAAACGAGCAAAAGTCATGATAAAAGGGCCCGGTCGAGGAAGAGACGCAGCATTACGAACTATTCGTAAAAACGGTATACGATTAACTTGCATACGGGATGTAACCCCTATGCCACATAATGGCTGTAGACCTCCT…	ATGCCAAAAACTATACGTAGAATCGATTTCCGTACGAATCGACGTATTAGTTCACGTAAGAATACACGTAAACTAACAAAAGGAGTTATTCATATTCAAGCAAGTTTCCATAATACCATTGTGACTGTTACAGATGTAAGAGGTCGGGTGGTTTCTTGGTCCTCTGCCGGTACTTGTAGATTTAGAGCTAAAAGAAGAGGGACCCCTTTTGCTGCTCAAACCACAGTGGTAAATGCTATTCGTCCAGTAGTCGATCAAGGTCTGAAACGAGCAAAAGTCATGATAAAAGGGCCTGGTCGAGGAAGAGACGCAGCATTACGAACTATTCGTAAAAACGGTATACGATTAACTTGCATACGGGATGTAACCCCTATGCCACATAATGGCTGTAGACCTCCT…	ATGGCAAAAACTATACGGAGAATTGGTTGGCGTAAGGATGGACGTAGTGGTTCACGTAGGAATACACGTATTGGTTCGCGTAAGAATACACGTAGAATACCAAAGGGAGTTATTCACGTTCAAGCAAGTTTCAATAATACCATCGTGACTGTTACAGATGTAAGAGGTCGGGTGGTTTCTTGGTCCTCCGCCGGTACTTGTGGATTCAAGGGTAAAAGAAGAGGGACACCTTTTGCTGCTCAAACCGCAGCGGGAAATGCTATTCGTACAATAGTGGATCAAGGTATGCAACGAGCACAAGTCATGATAAAAGGTCCCGGTCTCGGAAGAGACGCAGCATTACGAGCTATTCGTAGAAGTGGTATACGATTAACTTTCGTACGGGATGTAACTCCTATA…	ATGGCAAAAACTATACGGAGAATTGGTTGGCGTAAGGATGGACGTAGTGGTTCACGTAGGAATACACGTATTGGTTCGCGTAAGAATACACGTAGAATACCAAAGGGAGTTATTCACGTTCAAGCAAGTTTCAATAATACCATCGTGACTGTTACAGATGTAAGAGGTCGGGTGGTTTCTTGGTCCTCCGCCGGTACTTGTGGATTCAAGGGTAAAAGAAGAGGGACACCTTTTGCTGCTCAAACCGCAGCGGGAAATGCTATTCGTACAATAGTGGATCAAGGTATGCAACGAGCACAAGTCATGATAAAAGGTCCCGGTCTCGGAAGAGACGCAGCATTACGAGCTATTCGTAGAAGTGGTATACGATTAACTTTCGTACGGGATGTAACTCCTATA…	ATGCCAAAAACTATACGTAGAATTGATTTCCGTACGAATCGACGTATTAGTTCACGTAAGAATACACGTAAACTAACAAAAGGAGTTATTCATATTCAAGCAAGTTTCCATAATACCATTGTGACTGTTACAGATGTAAGAGGTCGAGTGGTTTCTTGGTCCTCTGCCGGTACTTGTAGATTTAGAGCTAAAAGAAGAGGGACCCCTTTTGCTGCTCAAACCACAGTGGTAAATGCTATTCGTCCAGTAGTGGATCAAGGTCTGAAACGAGCAAAAGTCATGATAAAAGGGCCCGGTCGAGGAAGAGACGCAGCATTACGAACTATTCGTAAAAACGGTATACGATTAACTTGCATACGGGATGTAACCCCTATGCCACATAATGGCTGTAGACCTCCT…	ATGCCAAAAACTATACGTAGAATCGATTTCCGTACGAATCGACGTATTAGTTCACGTAAGAATACACGTAAACTAACAAAAGGAGTTATTCATATTCAAGCAAGTTTCCATAATACCATTGTGACTGTTACAGATGTAAGAGGTCGAGTGGTTTCTTGGTCCTCTGCCGGTACTTGTAGATTTAGAGCTAAAAGAAGAGGGACCCCTTTTGCTGCTCAAACCACAGTGGTAAATGCTATTCGTCCAGTAGTGGATCAAGGTCTGAAACGAGCAAAAGTCATGATAAAAGGGCCCGGTCGAGGAAGAGACGCAGCATTACGAACTATTCGTAAAAACGGTATACGATTAACTTGCATACGGGATGTAACCCCTATGCCACATAATGGCTGTAGACCTCCT…	ATGCCAAAAACTATACGTAGAATCGATTTCCGTACGAATCGACGTATTAGTTCACGTAAGAATACACGTAAACTAACAAAAGGAGTTATTCATATTCAAGCAAGTTTCCATAATACCATTGTGACTGTTACAGATGTAAGAGGTCGAGTGGTTTCTTGGTCCTCTGCCGGTACTTGTAGATTTAGAGCTAAAAGAAGAGGGACCCCTTTTGCTGCTCAAACCGCAGTGGTAAATGCTATTCGTCCAGTAGTGGATCAAGGTCTGAAACGAGCAAAAGTCATGATAAAAGGGCCCGGTCGAGGAAGAGACGCAGCATTACGAACTATTCGTAAAAACGGTATACGATTAACTTGCATACGGGATGTAACCCCTATGCCACATAATGGCTGTAGACCTCCT…	ATGCCAAAAACTATACGTAGAATCGATTTCCGTACGAATCGACGTATTAGTTCACGTAAGAATACACGTAAACTAACAAAAGGAGTTATTCATATTCAAGCAAGTTTCCATAATACCATTGTGACTGTTACAGATGTAAGAGGTCGAGTGGTTTCTTGGTCCTCTGCCGGTACTTGTAGATTTAGAGCTAAAAGAAGAGGGACCCCTTTTGCTGCTCAAACCGCAGTGGTAAATGCTATTCGTCCAGTAGTGGATCAAGGTCTGAAACGAGCAAAAGTCATGATAAAAGGGCCCGGTCGAGGAAGAGACGCAGCATTACGAACTATTCGTAAAAACGGTATACGATTAACTTGCATACGGGATGTAACCCCTATGCCACATAATGGCTGTAGACCTCCT…	ATGCCAAAAACTATACGTAGAATCGATTTCCGTACGAATCGACGTATTAGTTCACGTAAGAATACACGTAAACTAACAAAAGGAGTTATTCATATTCAAGCAAGTTTCCATAATACCATTGTGACTGTTACAGATGTAAGGGGTCGAGTGATTTCTTGGTCCTCTGCCGGTACTTGTAGATTTAGAGCTAAAAGAAGAGGGACCCCTTTTGCTGCTCAAACCACAGTGGTAAATGCTATTCGTCCAGTAGTGGATCAAGGTCTGAAACGAGCAAAAGTCATGATAAAAGGGCCCGGTCGAGGAAGAGACGCAGCATTACGAACTATTCGTAAAAACGGTATACGATTAACTTGCATACGGGATGTAACCCCTATGCCACATAATGGCTGTAGACCTCCT…	ATGCCAAAAACTATACGTAGAATCTATTTCCGTAGGAATCGACGTATTAGTTCACGTAAGAATACACGTAAACTAACAAAAGGAGTTATTCATATTCAAGCAAGTTTCCATAATACCATTGTGACTGTTACAGATGTAAGAGGTCGAGTGGTTTCTTGGTCCTCTGCCGGTACTTGTAGATTTAGAGCTAAAAGAAGAGCGACCCCTTTTGCTGCTCAAACCACAGTGGTAAATGCTATTCGTCCAGTAGTGGATCAAGGTCTGAAACGAGCAAAAGTCATGATAAAAGGGCCCGGTCGAGGAAGAGACGCAGCATTACGAACTATTCGTAAAAACGGTATACGATTAACTTGCATACGGGATGTAACCCCTATGCCACATAATGGCTGTAGACCTCCT…	ATGGCAAAAACTATACGTAGAATCGATTTCCGTACGAATCGACGTATTAGTTCACGTAAGAATACACGTAAACTAACAAAAGGAGTTATTCATATTCAAGCAAGTTTCCATAATACCATTGTGACTGTTACAGATGTAAGAGGTCGAGTGGTTTCTTGGTCCTCTGCCGGTACTTGTAGATTTAGAGCTAAAAGAAGAGGGACCCCTTTTGCTGCTCAAACCACAGTGGTAAATGCTATTCGTCCAGTAGTGGATCAAGGTCTGAAACGAGCAAAAGTCATGATAAAAGGGCCCGGTCGAGGAAGAGACGCAGCATTACGAACTATTCGTAAAAACGGTATACGATTAACTTGCATACGGGATGTAACCCCTATGCCACATAATGGCTGTAGACCTCCT…
	length (bp)	417	417	417	417	417	417	417	417	441	441	417	417	417	417	417	417	417
rps12	sequence	ATGCCAACGATTAAACAACTTATTAGAAATACAAGACAGCCAATTAGAAATGTCAGGAAATCTCCCGCTCTTAGGGGATGCCCTCAGCGTCGAGGAAGCTGTATTAGGGTGTATACTATCACCCCTAAAAAACCAAACTCTGCCTTCCGTAAAGTTGCCAGAGTAAAATTAACCTCTGGATTTGTTATCACTGCTTATATACCTGGTATTGGCCATACTTTACAAGAACATTCTGTAGTCTTAGTAAGAGGGGGAAGGGTTAAGGATTTACCCGGTGTGAGATATCACATTGTTCGAGGAGCCCTAGATGCTGTCCCAGTAAAGGATCGTCAACAAGGGCGTTCTAAATATGGGGTAAAAAAGCCAAAATAA	ATGCCAACGATTAAACAACTTATTAGAAATACAAGACAGCCAATCAGAAATGTCAGGAAATCCCCCGCTCTTAGGGGATGCCCTCAGCGTCGAGGAAGATGTACTAGGGTGTATACTATCACCCCTAAAAAACCAAACTCTGCCTTCCGTAAAGTTGCCAGAGTAAAATTAACCTCTGGATTTGTTATCACTGCTTATATACCTGGCATTGGCCATACTTTACAAGAACATTCTGTAGTCTTAGTAAGAGGGGGAAGGGTTAAGGATTTACCCGGTGTGAAATATCACATTGTTCGAGGAGCCCTAGATGCTGTCCCAGTAAAGAATCGTCAACAAGGGCGTTCTAAATATGGGGTAAAAAAGCCAAAATAA	ATGCCAACGATTAAACAACTTATTAGAAATACAAGACAGCCAATCAGAAATGTCAGGAAATCCCCCGCTCTTAGGGGATGCCCTCAGCGTCGAGGAAGATGTACTAGGGTGTATACTATCACCCCTAAAAAACCAAACTCTGCCTTCCGTAAAGTTGCCAGAGTAAAATTAACCTCTGGATTTGTTATCACTGCTTATATACCTGGCATTGGCCATACTTTACAAGAACATTCTGTAGTCTTAGTAAGAGGGGGAAGGGTTAAGGATTTACCCGGTGTGAAATATCACATTGTTCGAGGAGCCCTAGATGCTGTCCCAGTAAAGGATCGTCAACAAGGGCGTTCTAAATATGGGGTAAAAAAGCCAAAATAA	ATGCCAACGATTAAACAACTTATTAGAAATACAAGACAGCCAATTAGAAATGTCAGGAAATCTCCCGCTCTTAGGGGATGCCCTCAGCGTCGAGGAAGCTGTATTAGGGTGTATACTATCACCCCTAAAAAACCAAACTCTGCCTTCCGTAAAGTTGCCAGAGTAAAATTAACCTCTGGATTTGTTATCACTGCTTATATACCTGGTATTGGCCATACTTTACAAGAACATTCTGTAGTCTTAGTAAGAGGGGGAAGGGTTAAGGATTTACCCGGTGTGAGATATCACATTGTTCGAGGAGCCCTAGATGCTGTCCCAGTAAAGGATCGTCAACAAGGGCGTTCTAAATATGGGGTAAAAAAGCCAAAATAA	ATGCCAACGATTAAACAACTTATTAGAAATGCAAGACAGCCAATCAGAAATGTCAGTAAATCCCCCGCTCTTAGGGGATGCCCTCAGCGTGAAGGAACATGTACTAGGGTGTATACTATCACCCCTAAAAAACCAAACTCTGCCTTCCGTAAAGTTGCCAGAGTAAAATTAACCTCTGGATTTGTTATCACTGCTTATATACCTGGTATTGGCCATACTTTACAAGAACATTCTGTAGTCTTAGTAAGAGGGGGAAGGGTTAAGGATTTACCCGGTGTGAGATATCACATTGTTCGAGGAGCCCTAGATGCTGTCCCAGTAAAGGATCGTCAACAAGGGCGTTCTAAATATGGGGTAAAAAAGCCAAAATAA	ATACACCCTAGTACATCTTCCTCGACGCTGAGGGCATCCCCTAAGAGCGGGGGATTTACTGACATTTCTGATTGGCTGTCTTGCATTTCTAATAAGTTGTTTAATCGTTGGCATACTATCACCCCTAAAAAACCAAACTCTGCCTTCCGTAAAGTTGCCAGAGTAAGATTAACCTCTGGATTTGTTATCACCGCTTATATACCTGGTATTGGCCATACTTTACAAGAACATTCTGTAGTCTTAGTAAGAGGGGGAAGGGTTAAGGATTTACCCGGTGTGAGATATCACATTGTTCGAGGAGCCCTAGATGCTGTCCCAGTAAAGGATCGTCAACAAGGGCGTTCTAAATATGGGGTAAAAAAGCCAAAATAA	ATGCCAACGATTAAACAACTTATTAGAAATACAAGACAGCCAATCAGAAATGTCAGGAAATCCCCCGCTCTTAGGGGATGCCCTCAGCGTCGAGGAAGATGTACTAGGGTGTATACTATCACCCCTAAAAAACCAAACTCTGCCTTCCGTAAAGTTGCCAGAGTAAAATTAACCTCTGGATTTGTTATCACTGCTTATATACCTGGCATTGGCCATACTTTACAAGAACATTCTGTAGTCTTAGTAAGAGGGGGAAGGGTTAAGGATTTACCCGGTGTGAAATATCACATTGTTCGAGGAGCCCTAGATGCTGTCCCAGTAAAGGATCGTCAACAAGGGCGTTCTAAATATGGGGTAAAAAAGCCAAAATAA	ATGCCAACGACTAAACAACTTATTAGAAATACAAGACAGCCAATCAGAAATGTCAGGAAATCCCCCGCTCTTAGGGGATGCCCTCAGCGTCGAGGAAGTTGTACTAGGGTGTATACTATCACCCCTAAAAAACCAAACTCTGCCTTCCGTAAAGTTGCCAGAGTAAAATTAACCTCGGGATTTGTTATCACTGCTTATATACCTGGTATTGGCCATACTTTACAAGAACATTCTGTAGTCTTAGTAAGAGGGGGAAGGGTTAAGGATTTACCCGGTGTGAGATATCACATTGTTCGAGGAGCCCTAGATGCTGTCCCAGTAAAGGATCGTCAACAAGGGCGTTCTAAATATGGGGTAAAAAAGCCAAAATAA	ATGCCAACTATTAAACAACTTATTAGAAATACAAGACAGCCAATCAGAAATGTCACGAAATCCCCTGCTCTTAGGGGATGCCCTCAGCGTCGAGGAACATGTACTAGGGTGTATACTATCACCCCCAAAAAACCAAACTCTGCCTTACGTAAAGTTGCCAGAGTACGATTAACCTCTGGATTTGAAATCACTGCTTATATACCTGGTATTGGCCATAATTCACAAGAACATTCTGTAGTCTTAGTAAGAGGGGGAAGGGTTAAGGATTTACCCGGTGTGAGATATCACATTGTTCGAGGAACCCTAGATGCTGTCGGAGTAAAGGATCGTCAAAAAGGGCGTTCTAAATATGGGGTAAAAAAGCCAAAATAA	ATGCCAACTATTAAACAACTTATTAGAAATACAAGACAGCCAATCAGAAATGTCACGAAATCCCCTGCTCTTAGGGGATGCCCTCAGCGTCGAGGAACATGTACTAGGGTGTATACTATCACCCCCAAAAAACCAAACTCTGCCTTACGTAAAGTTGCCAGAGTACGATTAACCTCTGGATTTGAAATCACTGCTTATATACCTGGTATTGGCCATAATTCACAAGAACATTCTGTAGTCTTAGTAAGAGGGGGAAGGGTTAAGGATTTACCCGGTGTGAGATATCACATTGTTCGAGGAACCCTAGATGCTGTCGGAGTAAAGGATCGTCAAAAAGGGCGTTCTAAATATGGGGTAAAAAAGCCAAAATAA	ATGCCAACGATTAAACAACTTATTAGAAATACAAGACAGCCAATCAGAAATGTCAGGAAATCCCCCGCTCTTAGGGGATGCCCTCAGCGTCGAGGAAGATGTACTAGGGTGTATACTATCACCCCTAAAAAACCAAACTCTGCCTTCCGTAAAGTTGCCAGAGTAAAATTAACCTCTGGATTTGTTATCACTGCTTATATACCTGGCATTGGCCATACTTTACAAGAACATTCTGTAGTCTTAGTAAGAGGGGGAAGGGTTAAGGATTTACCCGGTGTGAAATATCACATTGTTCGAGGAGCCCTAGATGCTGTCCCAGTAAAGGATCGTCAACAAGGGCGTTCTAAATATGGGGTAAAAAAGCCAAAATAA	ATGCCAACGATTAAACAACTTATTAGAAATACAAGACAGCCAATCAGAAATGTCAGGAAATCCCCCGCTCTTAGGGGATGCCCTCAGCGTCGAGGAAGATGTACTAGGGTGTATACTATCACCCCTAAAAAACCAAACTCTGCCTTCCGTAAAGTTGCCAGAGTAAAATTAACCTCTGGATTTGTTATCACTGCTTATATACCTGGCATTGGCCATACTTTACAAGAACATTCTGTAGTCTTAGTAAGAGGGGGAAGGGTTAAGGATTTACCCGGTGTGAAATATCACATTGTTCGAGGAGCCCTAGATGCTGTCCCAGTAAAGGATCGTCAACAAGGGCGTTCTCAATATGGGGTAAAAAAGCCAAAATAA	ATGCCAACGATTAAACAACTTATTAGAAATGCAAGACAGCCAATCAGAAATGTCAGTAAATCCCCCGCTCTTAGGGGATGCCCTCAGCGTGAAGGAACATGTACTAGGGTGTATACTATCACCCCTAAAAAACCAAACTCTGCCTTCCGTAAAGTTGCTAGAGTAAAATTAACCTCTGGATTTGTTATCACTGCTTATATACCTGGTATTGGCCATACTTTACAAGAACATTCTGTAGTCTTAGTAAGAGGGGGAAGGGTTAAGGATTTACCCGGTGTGAGATATCACATTGTTCGAGGAGCCCTAGATGCTGTCCCAGTAAAGGATCGTCAACAAGGGCGTTCTAAATATGGGGTAAAAAAGCCAAAATAA	ATGCCAACGATTAAACAACTTATTAGAAATGCAAGACAGCCAATCAGAAATGTCAGTAAATCCCCCGCTCTTAGGGGATGCCCTCAGCGTGAAGGAACATGTACTAGGGTGTATACTATCACCCCTAAAAAACCAAACTCTGCCTTCCGTAAAGTTGCTAGAGTAAAATTAACCTCTGGATTTGTTATCACTGCTTATATACCTGGTATTGGCCATACTTTACAAGAACATTCTGTAGTCTTAGTAAGAGGGGGAAGGGTTAAGGATTTACCCGGTGTGAGATATCACATTGTTCGAGGAGCCCTAGATGCTGTCCCAGTAAAGGATCGTCAACAAGGGCGTTCTAAATATGGGGTAAAAAAGCCAAAATAA	ATGCCAACGATTAAACAACTTATTAGAAATACAAGACAGCCAATCAGAAATGTCAGAAAATCCCCTGCTCTTAGGGGATGCCCTCAGCGTCAAGGAAGTTGTATTAGGGTGTATACTATCACCCCTAAAAAACCAAACTCTGCTTTCCGTAAAGTTGCCAGAGTAAAATTAACCTCTGGATTTGTTATCACTGCTTATATACCTGGCATTGGCCATACTTTACAAGAACATTCTGTAGTTTTAGTAAGAGGGGGAAGGGTTAAAGATTTACCCGGTGTGAGATATCACATTGTTCGAGGAGTCCTAGATGCTGTCCCAGTAAAGAATCGTCAACAAGGGCGTTCTAAATATGGGGTAAAAAAGCCAAAATAA	ATGCCAACGATTAAACAACTTATTAGAAATACAAGACAGCCAATTAGAAATGTCAGGAAATCTCCCGCTCTTAGGGGATGCCCTCAGCGTCGAGGAAGCTGTATTAGGGTGTATACTATCACCCCTAAAAAACCAAACTCTGCCTTCCGTAAAGTTGCCAGAGTAAAATTAACCTCTGGATTTGTTATCACTGCTTATATACCTGGTATTGGCCATACTTTACAAGAACATTCTGTAGTCTTAGTAAGAGGGGGAAGGGTTAAGGATTTACCCGGTGTGAGATATCACATTGTTCGAGGAGCCCTAGATGCTGTCCCAGTAAAGGATCGTCAACAAGGGCGTTCTAAATATGGGGTAAAAAAGCCAAAATAA	ATGCCAACGATTAAACAACTTATTAGAAATGCAAGACAGCCAATCAGAAATGTCAGTAAATCTCCCGCTCTTAGGGGATGCCCTCAGCGTCAAGGAACCTGTATTAGGGTGTATACTATCACCCCTAAAAAACCAAACTCTGCCTTCCGTAAAGTTGCCAGAGTAAGATTAACCTCTGGATTTGTTATCACTGCTTACATACCTGGTATTGGCCATACTTTACAAGAACATTCTGCAGTCTTAGTAAGAGGGGGAAGGGTTAAGGATTTACCCGGTGTGAAATATCACATTGTTCGAGGAGCCCTAGATGCTGTCCCAGTAAAGGATCGTCAACAAGGGCGTTCTAAATATGGGGTAAAAAAGCCAAAATAA
	length (bp)	372	372	372	372	372	372	372	372	372	372	372	372	372	372	372	372	372
rps14	sequence	ATGGCAAGGAAAAGTTTGATTCAGAGGGAGGAGAAAAGGGAAAAATTGGCACAGAAATATGATTTGATTCGTCGATCCTCAAAAAAAGAAATAAGCAAAGTTCGTTCGGTGAGTGACCACTTAGAAATTCATGGAAAGTTACAATCCCCACCACGGAATAGTGCACCTACACGCCTTCGTCGACGTTGTTTTTTGACCGGAAGAGCGAGAGCTAACTATCGAGACTTTGGACTATCCGGACACATACTTCGTGAAATGGTTCACGCATGTTTGTTGCCAGGGGCAACAAGATCAAGTTGGTAA	ATGGCAAGGAAAAGTTTGATTCAGAGGGAGGAGAAAAGGGAAAAATTGGCACAGAAATATGATTTGATTCGTCGATCCTCAAAAAAAGAAATAAGCAAAGTTCATTCGGTGAGTGACCACTTAGAAATTCATGGAAAGTTACAATCCCCACCACGGAATAGTGCACCTACACGCCTTCGTCGACGTTGTTTTTTGACCGGAAGAGCGAGAGCTAACTATCGAGACTTTGGACTATCCGGACACATACTTCGTGAAATGGTTCACGCATGTTTGTTGCCAGGGGCAACAAGATCAAGTTGGTAA	ATGGCAAGGAAAAGTTTGATTCAGAGGGAGGAGAAAAGGGAAAAATTGGCACAGAAATATGATTTGATTCGTCGATCCTCAAAAAAAGAAATAAGCAAAGTTCATTCGGTGAGTGACCACTTAGAAATTCATGGAAAGTTACAATCCCCACCACGGAATAGTGCACCTACACGCCTTCGTCGACGTTGTTTTTTGACCGGAAGAGCGAGAGCTAACTATCGAGACTTTGGACTATCCGGACACATACTTCGTGAAATGGTTCACGCATGTTTGTTGCCAGGGGCAACAAGATCAAGTTGGTAA	ATGGCAAGGAAAAGTTTGATTCAGAGGGAGGAGAAAAGGGAAAAATTGGCACATAAATATGATTTGATTCGTCGATCCTCAAAAAAAGAAATAAGCAAAGTTCGTTCGGTGAGTGACCACTTAGAAATTCATGGAAAGTTACAATCCCCACCACGGAATAGTGCACCTACACGCCTTCGTCGACGTTGTTTTTTGACCGGAAGAGCGAGAGCTAACTATCGAGACTTTGGACTATCCGGACACATACTTCGTGAAATGGTTCACGCATGTTTGTTGCCAGGGGCAACAAGATCAAGTTGGTAA	ATGGCAAGGAAAAGTTTGATTCAGAGGGAGGAGAAAAGGGAAAAATTGGCACAGAAATATGATTTGATTCGTCGATCCTTAAAAAAAAAAATAAGCAAAGTTCATTCGGTGAGTGACTACTTAGAAATTCATGGAAAGTTACAATCCCCACCACGGAATAGTGCACCTACACGCCTTCGTCGACGTTGTTTTTTGACCGGAAGAGCGAGAGCTAACTATCGAGACTTTGGACTATCCGGACACATACTTCGTGAAATGGTTCACGCATGTTTGTTGCCAGGGGCAACAAGATCAAGTTGGTAA	ATGGCAAGGAAAAGTTTGATTCAGAGGGAGGAGAAAAGGGAAAAATTGGCACAGAAATATGATTTGATTCGTCGATCCTTAAAAAAAGAAATAAGCAAAGTTCATTCGGTGAGTGACTACTTAGAAATTCATGGAAAGTTACAATCCCCACCACGGAATAGTGCACCTACACGCCTTCGTCGACGTTGTTTTTTGACCGGAAGAGCGAGAGCTAACTATCGAGACTTTGGACTATCCGGACACATACTTCGTGAAATGGTTCACGCATGTTTGTTGCCAGGGGCAACAAGATCAAGTTGGTAA	ATGGCAAGGAAAAGTTTGATTCAGAGGGAGGAGAAAAGGGAAAAATTGGCACAGAAATATGATTTGATTCGTCGATCCTCAAAAAAAGAAATAAGCAAAGTTCATTCGGTGAGTGACCACTTAGAAATTCATGGAAAGTTACAATCCCCACCACGGAATAGTGCACCTACACGCCTTCGTCGACGTTGTTTTTTGACCGGAAGAGCGAGAGCTAACTATCGAGACTTTGGACTATCCGGACACATACTTCGTGAAATGGTTCACGCATGTTTGTTGCCAGGGGCAACAAGATCAAGTTGGTAA	ATGGCAAGGAAAAGTTTGATTCAGAGGGAGGAGAAAAGGGAAAAATTGGCACAGAAATATGATTTGATTCGTCGATCCTCAAAAAAAGAAATAAGCAAAGTTCATTCGGTGAGTGACCACTTAGAAATTCATGGAAAGTTACAATCCCCACCACGGAATAGTGCACCTACACGCCTTCGTCGACGTTGTTTTTTGACCGGAAGAGCGAGAGCTAACTATCGAGACTTTGGACTATCCGGACACATACTTCGTGAAATGGTTCACGCATGTTTGTTGCCAGGGGCAACAAGATCAAGTTGGTAA	ATGGCAAAGAAAAGTTTGATTCAGAGGGAGAAGAAAAGGAAAAAATTGGAACAGAAATATCATTTGATTCGTCGATCCTCAAAAAAAGAAATAAGTAAAGTTAATTCGGTGAGTGACAAATGGGAAATTCATGGAAAGTTACAATCCCCACCGCGGAATAGTGCACCTACACGCCTTCATCGACGTTGTTTTTCGACCGGAAGACCGAGAGCTAACTATCGAGACTTTGGACTATCCGGACATATACTGCGTGAAATGGTTCATGCATGTTTGTTGCCAGGGGCAACAAGATCAAGTTGGTAA	ATGGCAAAGAAAAGTTTGATTCAGAGGGAGAAGAAAAGGAAAAAATTGGAACAGAAATATCATTTGATTCGTCGATCCTCAAAAAAAGAAATAAGTAAAGTTAATTCGGTGAGTGACAAATGGGAAATTCATGGAAAGTTACAATCCCCACCGCGGAATAGTGCACCTACACGCCTTCATCGACGTTGTTTTTCGACCGGAAGACCGAGAGCTAACTATCGAGACTTTGGACTATCCGGACATATACTGCGTGAAATGGTTCATGCATGTTTGTTGCCAGGGGCAACAAGATCAAGTTGGTAA	ATGGCAAGGAAAAGTTTGATTCAGAGGGAGGAGAAAAGGGAAAAATTGGCACAGAAATATGATTTGATTCGTCGATCCTCAAAAAAAGAAATAAGCAAAGTTCATTCGGTGAGTGACCACTTAGAAATTCATGGAAAGTTACAATCCCCACCACGGAATAGTGCACCTACACGCCTTCGTCGACGTTGTTTTTTGACCGGAAGAGCGAGAGCTAACTATCGAGACTTTGGACTATCCGGACACATACTTCGTGAAATGGTTCACGCATGTTTGTTGCCAGGGGCAACAAGATCAAGTTGGTAA	ATGGCAAGGAAAAGTTTGATTCAGAGGGAGGAGAAAAGGGAAAAATTGGCACAGAAATATGATTTGATTCGTCGATCCTCAAAAAAAGAAATAAGCAAAGTTCATTCGGTGAGTGACCACTTAGAAATTCATGGAAAGTTACAATCCCCACCACGGAATAGTGCACCTACACGCCTTCGTCGACGTTGTTTTTTGACCGGAAGAGCGAGAGCTAACTATCGAGACTTTGGACTATCCGGACACATACTTCGTGAAATGGTTCACGCATGTTTGTTGCCAGGGGCAACAAGATCAAGTTGGTAA	ATGGCAAGGAAAAGTTTGATTCAGAGGGAGGAGAAAAGGGAAAAATTGGCACAGAAATATGATTTGATTCGTCGATCCTTAAAAAAAAAAATAAGCAAAGTTCATTCGGTGAGTGACTACTTAGAAATTCATGGAAAGTTACAATCCCCACCACGGAATAGTGCACCTACACGCCTTCGTCGACGTTGTTTTTTGACCGGAAGAGCGAGAGCTAACTATCGAGACTTTGGACTATCCGGACACATACTTCGTGAAATGGTTCACGCATGTTTGTTGCCAGGGGCAACAAGATCAAGTTGGTAA	ATGGCAAGGAAAAGTTTGATTCAGAGGGAGGAGAAAAGGGAAAAATTGGCACAGAAATATGATTTGATTCGTCGATCCTTAAAAAAAAAAATAAGCAAAGTTCATTCGGTGAGTGACTACTTAGAAATTCATGGAAAGTTACAATCCCCACCACGGAATAGTGCACCTACACGCCTTCGTCGACGTTGTTTTTTGACCGGAAGAGCGAGAGCTAACTATCGAGACTTTGGACTATCCGGACACATACTTCGTGAAATGGTTCACGCATGTTTGTTGCCAGGGGCAACAAGATCAAGTTGGTAA	ATGGCAAGGAAAAGTTTGATTCAAAGGGAGGAGAAAAGGGAAAAATTGGCACAGAAATATGATTTGATTCGTCGATCCTCAAAAAAAGAAATAAGCAAAGTTCATTCGGTGAGTGACCACTTAGAAATTCATGGAAAGTTACAATCCCCACCACGGAATAGTGCACCTACACGCCTTCGTCGACGTTGTTTTTTGACCGGAAGAGCGAGAGCTAACTATCGAGACTTTGGACTATCCGGACACATACTTCGTGAAATGGTTCACGCATGTTTGTTGCCAGGGGCAACAAGATCAAGTTGGTAA	ATGGCAAGGAAAAGTTTGATTCAGAGGGAGGAGAAAAGGGAAAAATTGGCACAGAAATATGATTTGATTCGTCGATCCTCAAAAAAAGAAATAAGCAAAGTTCGTTCGGTGAGTGACCACTTAGAAATTCATGGAAAGTTACAATCCCCACCACGGAATAGTGCACCTACACGCCTTCGTCGACGTTGTTTTTTGACCGGAAGAGCGAGAGCTAACTATCGAGACTTTGGACTATCCGGACACATACTTCGTGAAATGGTTCACGCATGTTTGTTGCCAGGGGCAACAAGATCAAGTTGGTAA	ATGGCAAGGAAAAGTTTGATTCAGAGGGAGAAGAAAAGGGAAAAATTGGCACAGAAATATGATTTGATTCGTCGATCCTCAAAAAAAGAAATAAGCAAAGTTTATTCGGTGAGTGACCACTTAGAAATTCATGGAAAGTTACAATCCCTACCACGGAATAGTGCACCTACACGCCTTCGTCGACGTTGTTTTTTGACCGGAAGAGCGAGAGCTAACTATCGAGACTTTGGACTATCCGGACACATACTTCGTGAAATGGTTCACGCATGTTTGTTGCCAGGGGCAACAAGATCAAGTTGGTAA
	length (bp)	303	303	303	303	303	303	303	303	303	303	303	303	303	303	303	303	303
rps15	sequence	ATGGTAAAAAATTCATTTATTTCCGTTATTTCACAAAAAGAAAAGGAAGAAAACCCGGGATCTGTTGAATTTCAAGTATTCCGTTCTACCAATAAGATACGAAGACTTTCCTTACATCTGGAATTGCACAAAAAGGACTATTTATCTCAGAGAGGTCTGCGAAAAATTGTGGGAAAACGTCAACGTCTGCTAGCTTATTTGTCAAAAAAAAATAAAGTACGGTACAAAGAATTAATAGGTCAGTTGAATATTCGAGAGAAAACAAAGCCGTTAATTTGA	ATGGTAAAAAATTCATTTATTTCCGTTATTTCACAAAAAGAAAAGGAAGAAAACCAGGGATCTGTTGAATTTCAAGTATTCCATTTTACCAATAAGATACGAAGACTTTCCTTACATCTGGAATTGCACAAAAAGGACTATTTATCTCAGAGAGGTCTGCTAAAAATTGTGGGAAAACGTCAACGTCTGCTAGCTTATTTGTCAAAAAAAAATAAAGTACGGTACAAAGAATTAATAGGTCAGTTGAATATTCGAGAGAAAACAAAGCCGTTAATTTGA	ATGGTAAAAAATTCATTTATTTCCGTTATTTCACAAAAAGAAAAGGAAGAAAACCAGGGATCTGTTGAATTTCAAGTATTCCATTTTACCAATAAGATACGAAGACTTTCCTTACATCTGGAATTGCACAAAAAGGACTATTTATCTCAGAGAGGTCTGCTAAAAATTGTGGGAAAACGTCAACGTCTGCTAGCTTATTTGTCAAAAAAAAATAAAGTACGGTACAAAGAATTAATAGGTCAGTTGAATATTCGAGAGAAAACAAAGCCGTTAATTTGA	ATGGTAAAAAATTCATTTATTTCCGTTATTTCACAAAAAGAAAAGGAAGAAAACCCGGGATCTGTTGAATTTCAAGTATTCCGTTCTACCAATAAGATACGAAGACTTTCCTTACATCTGGAATTGCACAAAAAGGACTATTTATCTCAGAGAGGTCTGCGAAAAATTGTGGGAAAACGTCAACGTCTGCTAGCTTATTTGTCAAAAAAAAATAAAGTACGGTACAAAGAATTAATAGGTCAGTTGAATATTCGAGAGAAAACAAAGCCGTTAATTTGA	ATGGTAAAAAATTCATTTATTTCCGTTATTTCACAAAAAGAAAAGGAAGAAAACCAGGGATCTGTTGAATTTCAAGTATTCCGTTTTACCAATAAGATACGAAGACTTTCCTTACATCTGGAATTGCACAAAAAGGACTATTTATCTCAGAGAGGTCTGCGAAAAATTGTGGGAAAACGTCAACGTCTGCTAGCTTATTTGTCAAAAAAAAATAAAGTACGGTACAAAGAATTAATAGGTCAGTTGAATATTCGAGAGAAAACAAAGCCGTTAATTTGA	ATGGTAAAAAATTCATTTATTTCCGTTATTTCACAAAAAGAAAAGGAAGAAAACCAGGGATCTGTTGAATTTCAAGTATTCCGTTTTACCAATAAGATACGAAGACTTTCCTTACATCTGGAATTGCACAAAAAGGACTATTTATCTCAGAGAGGTCTGCGAAAAATTGTGGGAAAACGTCAACGTCTGCTAGCTTATTTGTCAAAAAAAAATAAAGTACGGTACAAAGAATTAATAGGTCAGTTGAATATTCGAGAGAAAACAAAGCCGTTAATTTGA	ATGGTAAAAAATTCATTTATTTCCGTTATTTCACAAAAAGAAAAGGAAGAAAACCAGGGATCTGTTGAATTTCAAGTATTCCATTTTACCAATAAGATACGAAGACTTTCCTTACATCTGGAATTGCACAAAAAGGACTATTTATCTCAGAGAGGTCTGCTAAAAATTGTGGGAAAACGTCAACGTCTGCTAGCTTATTTGTCAAAAAAAAATAAAGTACGGTACAAAGAATTAATAGGTCAGTTGAATATTCGAGAGAAAACAAAGCCGTTAATTTGA	ATGGTAAAAAATTCATTTATTTCCGTTATTTCACAAAAAGAAAAGGAAGAAAACCAGGGATCTGTTGAATTTCAAGTATTCCGTTTTACCAATAAGATACGAAGACTTTCCTTACATCTGGAATTGCATAAAAAGGACTATTTATCTCAGAGAGGTCTGCTAAAAATTGTGGGAAAACGTCAACGTCTGCTAGCTTATTTGTCAAAAAAAAATAAAGTACGGTACAAAGAATTAATAGGTCAGTTGAATATTCGAGAGAAAACAAAGCCGTTAATTTGA	ATGGTAAAAAATTCATTCATTTCAGTTATTTCACAAAAAGAAAACGAAGAAAAAAGAGGATCTGTTGAATTTCAAGTATTCTGTTTTACTAATAAGATACGAAGACTTACTTTACATTTGGAATTGCACAAAAAGGATTATTTATCTCAGAGAGGTCTGCGAAAAATTATGGGAAAACGTCAACGTCTGTTAGCTTATTTGTCAAAAAAAAATAGAGGGCGTTACAAAGAATTAATCGATCAGTTGAATATTCGAGAGACAACAATTCGTTAA	ATGGTAAAAAATTCATTCATTTCAGTTATTTCACAAAAAGAAAACGAAGAAAAAAGAGGATCTGTTGAATTTCAAGTATTCTGTTTTACTAATAAGATACGAAGACTTACTTTACATTTGGAATTGCACAAAAAGGATTATTTATCTCAGAGAGGTCTGCGAAAAATTATGGGAAAACGTCAACGCCTGTTAGCTTATTTGTCAAAAAAAAATAGAGGGCGTTACAAAGAATTAATCGATCAGTTGAATATTCGAGAGACAACAATTCGTTAA	ATGGTAAAAAATTCATTTATTTCCGTTATTTCACAAAAAGAAAAGGAAGAAAACCAGGGATCTGTTGAATTTCAAGTATTCCATTTTACCAATAAGATACGAAGACTTTCCTTACATCTGGAATTGCACAAAAAGGACTATTTATCTCAGAGAGGTCTGCTAAAAATTGTGGGAAAACGTCAACGTCTGCTAGCTTATTTGTCAAAAAAAAATAAAGTACGGTACAAAGAATTAATAGGTCAGTTGAATATTCGAGAGAAAACAAAGCCGTTAATTTGA	ATGGTAAAAAATTCATTTATTTCCGTTATTTCACAAAAAGAAAAGGAAGAAAACCAGGGATCTGTTGAATTTCAAGTATTCCATTTTACCAATAAGATACGAAGACTTTCCTTACATCTGGAATTGCACAAAAAGGACTATTTATCTCAGAGAGGTCTGCTAAAAATTGTGGGAAAACGTCAACGTCTGCTAGCTTATTTGTCAAAAAAAAATAAAGTACGGTACAAAGAATTAATAGGTCAGTTGAATATTCGAGAGAAAACAAAGCCGTTAATTTGA	ATGGTAAAAAATTCATTTATTTCCGTTATTTCACAAAAAGAAAAGGAAGAAAACCAGGGATCTGTTGAATTTCAAGTATTCCGTTTTACCAATAAGATACGAAGACTTTCCTTACATCTGGAATTGCACAAAAAGGACTATTTATCTCAGAGAGGTCTGCGAAAAATTGTGGGAAAACGTCAACGTCTGCTAGCTTATTTGTCAAAAAAAAATAAAGTACGGTACAAAGAATTAATAGGTCAGTTGAATATTCGAGAGAAAACAAAGCCGTTAATTTGA	ATGGTAAAAAATTCATTTATTTCCGTTATTTCACAAAAAGAAAAGGAAGAAAACCAGGGATCTGTTGAATTTCAAGTATTCCGTTTTACCAATAAGATACGAAGACTTTCCTTACATCTGGAATTGCACAAAAAGGACTATTTATCTCAGAGAGGTCTGCGAAAAATTGTGGGAAAACGTCAACGTCTGCTAGCTTATTTGTCAAAAAAAAATAAAGTACGGTACAAAGAATTAATAGGTCAGTTGAATATTCGAGAGAAAACAAAGCCGTTAATTTGA	ATGGTAAAAAATTCATTTATTTCCGTTATTTCACAAAAAGAAAAGGAAGAAAACCAGGGATCTGTTGAATTTCAAGTATTCCGTTTTACCAATAAGATACGAAGACTTTCCTTACATCTGGAATTGCACAAAAAGGACTATTTATCTCAGAGAGGTCTGCAAAAAATTGTGGGAAAACGTCAACGTCTGCTAGCTTATTTGTCAAAAAAAAATAAAGTACGGTACAAAGAATTAATAGGTCAGTTGAATATTCGAGAGAAAACAAAGCCGTTAATTTGA	ATGGTAAAAAATTCATTTATTTCCGTTATTTCACAAAAAGAAAAGGAAGAAAACCCGGGATCTGTTGAATTTCAAGTATTCCGTTCTACCAATAAGATACGAAGACTTTCCTTACATCTGGAATTGCACAAAAAGGACTATTTATCTCAGAGAGGTCTGCGAAAAATTGTGGGAAAACGTCAACGTCTGCTAGCTTATTTGTCAAAAAAAAATAAAGTACGGTACAAAGAATTAATAGGTCAGTTGAATATTCGAGAGAAAACAAAGCCGTTAATTTGA	ATGGTAAAAAATTCATTTATTTCCGTTATTTCACAAAAAGAAAAGGAAGAAAACCAGGGATCTGTTGAATTTCAAGTATTCCGTTTTACCAATAAGATACGAAGACTTTCCTTACATCTGGAATTGCACAAAAAGGACTATTTATCTCAGAGAGGTCTGCGAAAAATTGCGGGAAAACGTCAACGTCTGCTAGCTTATTTGTCAAAAAAAAATAAAGTACGGTACAAAGAATTAATAGGTCAGTTGAATATTCGAGAGAAACCAAAGCCGTTAATTTGA
	length (bp)	279	279	279	279	279	279	279	279	273	273	279	279	279	279	279	279	279
rps18	sequence	ATGTATAAATCCAAACGACGTTTTTTTAAATCCAAACGACCTTTTCGTAGGCGTTTACCCCCAATCCAATCGGGGGATCGAATTGATTATAGAAACATGACTTTAATTAGTCGATTTATTAGTCAACAAGGAAAAATATTATCTAGACGAGTGAATAGATTGACCTTGAAACAACAACGATTAATTACTATTGCTATAAAACAAGCTCGTATTTTATCTTCCTTACCTTTTCTTAATAATGAAAAACTATTTAAAATGAAAAAAAGAACCAAGTCGACCGCTAGAACTAAGGGTAAGGGTAAGGGTAAGGGTCTTAGAACCGGAAAGAAAAAAAAATAG	ATGGATAAATACAAACGACGTTTTTTTAAATCCAAACGGCCTTTTCGTAGGCGTTTACCCCCGATCCAATCGGGGGATCGAATTGATTATAGAAACATGAGTTTAATTAGTCGATTTATTAGTCAACAAGGAAAAATATTATCTAGACGAGTGAATAGATTGACCTTGAAACAACAACGATTAATTACTATTGCTATAAAACAAGCTCGTATTTTATCTTCCTTACCTTTTCTTAATAATGAAAAACTATTTAAAATGAAAAAAAGAACCAAGTCGACCGCTAGAACTAAGGGTAAGGGTAAGGGTCTTAGAACCGGAAAGAAAAAAAAATAG	ATGAATAAATACAAACGACGTTTTTTTAAATCCAAACGGCCTTTTCGTAGGCGTTTACCCCCGATCCAATCGGGGGATCGAATTGATTATAGAAACATGAGTTTAATTAGTCGATTTATTAGTCAACAAGGAAAAATATTATCTAGACGAGTGAATAGATTGACCTTGAAACAACAACGATTAATTACTATTGCTATAAAACAAGCTCGTATTTTATCTTCCTTACCTTTTCTTAATAATGAAAAACTATTTAAAATGAAAAAAAGAACCAAGTCGACCGCTAGAACTAAGGGTAAGGGTAAGGGTAAGGGTCTTAGAACCGGAAAGAAAAAAAAATAG	ATGGATAAATCCAAACGACGTTTTTTTAAATCCAAACGACCTTTTCGTAGGCGTTTACCCCCGATCCAATCGGGGGATCGAATTGATTATAGAAACATGAGTTTAATTAGTCGATTTATTAGTCAACAAGGAAAAATATTATCTAGACGAGTGAATAGATTGACCTTGAAACAACAACGATTAATTACTATTGCTATAAAACAAGCTCGTATTTTATCTTCCTTACCTTTTCTTAATAATGAAAAACTATTTAAAATGAAAAAAAGAACCAAGTCGACCGCTAGAACTAAGGGTAAGGGTAAGGGTAAGGGTCTTAGAACCGGAAAGAAAAAAAAATAG	ATGGATAAATCCAAACGACGTTTTTTTAAATCCAAACGACCTTTTCGTAGGCGTTTACCCCCGATCCAATCGGGGGATCGAATTGATTATAGAAACATGAGTTTAATTAGTCGATTTATTAGTCAACAAGGAAAAATATTATCTAGACGAGTGAATAGATTGACCTTGAAACAACAACGATTAATTACTATTGCTATAAAACAAGCTCGTATTTTATCTTCCTTACCTTTTCTTAATAATGAAAAACTATTTAAAATGAAAAAAAGAACCAAGTCGACCGCTAGAACTAAGGCGTGTCGTAAAAATAAGAAAAAATCGGGGAAAACAAAAAAATCCCTTTTTTTAAGGTTTTCATTCATTTTGACTACTTTATCATATTTTAGAATATGA	ATGGATAAATCCAAACGACGTTTTTTTAAATCCAAACGACCTTTTCGTAGGCGTTTACCCCCGATCCAATCGGGGGATCGAATTGATTATAGAAACATGAGTTTAATTAGTCGATTTATTAGTCAACAAGGAAAAATATTATCTAGACGAGTGAATAGATTGACCTTGAAACAACAACGATTAATTACTATTGCTATAAAACAAGCTCGTATTTTATCTTCCTTACCTTTTCTTAATAATGAAAAACTATTTAAAATGAAAAAAAGAACCAAGTCGACCGCTAGAACTAAGGGTAAGGGTAAGGGTCTTAGAACCGGAAAGAAAAAAAAATAG	ATGAATAAATACAAACGACGTTTTTTTAAATCCAAACGGCCTTTTCGTAGGCGTTTACCCCCGATCCAATCGGGGGATCGAATTGATTATAGAAACATGAGTTTAATTAGTCGATTTATTAGTCAACAAGGAAAAATATTATCTAGACGAGTGAATAGATTGACCTTGAAACAACAACGATTAATTACTATTGCTATAAAACAAGCTCGTATTTTATCTTCCTTACCTTTTCTTAATAATGAAAAACTATTTAAAATGAAAAAAAGAACCAAGTCGACCGCTAGAACTAAGGGTAAGGGTAAGGGTAAGGGTCTTAGAACCGGAAAGAAAAAAAAATAG	ATGGATAAATCCAAACGACGTTTTTTTAAATCCAAACGACCTTTTTTTAAATCCAAACGACCTTTTCGTAGGCGTTTACCCCCGATCCAATCGGGGGATCGAATTGATTATAGAAACATGAGTTTAATTAGTCGATTTATTAGTCAACAAGGAAAAATATTATCTAGACGAGTGAATAGATTGACCTTGAAACAACAACGATTAATTACTATTGCTATAAAACAAGCTCGTATTTTATCTTCCTTACCTTTTCTTAATAATGAAAAACTATTTAAAATGAAGAAAAGAACCAAGTCGACCGCTAGAACTAAGGGTAAGGGTAAGGGTAAGGGTCTTAGAACAGGAAAGAAAAAAAAATAG	ATGGATAAATCCAAGCGACTTTTTCCTAAATCCAAAAGATCTTTTCGATCCAAAAGATCTTTTGGATCCAAAAGATCTTTTCGTAGGCGTTTACCCCCGATCCAATCGGGAGATCGAATTGATTATAGAAACCTGAGTTTAATTATTCGATTTATTAGTGAACAAGGAAAAATATTATCTAGACGAGTGAATAGATTGACCTTGAAGCAACAACGATTAATTACTATTGCTATAAAACAAGCTCGTATTTTATCTTCGTTACCTTTTCTTAATAACGAGAAAGAATTTGAAAGACCCCAGTCGACCGCTAGAACTTCTGGTTTTAGAAGAGCTACGGGTCTTAGAACCCGAAAAAAATAG	ATGGATAAATCCAAGCGACTTTTTCCTAAATCCAAAAGATCTTTTCGATCCAAAAGATCTTTTGGATCGAAAAGATCTTTTCGTAGGCGTTTACCCCCGATCCAATCGGGAGATCGAATTGATTATAGAAACCTGAGTTTAATTATTCGATTTATTAGTGAACAAGGAAAAATATTATCTAGACGAGTGAATAGATTGACCTTGAAGCAACAACGATTAATTACTATTGCTATAAAACAAGCTCGTATTTTATCTTCGTTACCTTTTCTTAATAACGAGAAAGAATTTGAAAGACCCCAGTCGACCGCTAGAACTTCTGGTTTTAGAAGAGCTACGGGTCTTAGAACCCGAAAAAAATAG	ATGAATAAATACAAACAACGTTTTTTTAAATCCAAACGGCCTTTTCGTAGGCGTTTACCCCCGATCCAATCGGGGGATCGAATTGATTATAGAAACATGAGTTTAATTAGTCGATTTATTAGTCAACAAGGAAAAATATTATCTAGACGAGTGAATAGATTGACCTTGAAACAACAACGATTAATTACTATTGCTATAAAACAAGCTCGTATTTTATCTTCCTTACCTTTTCTTAATAATGAAAAACTATTTAAAATGAAAAAAAGAACCAAGTCGACCGCTAGAACTAAGGGTAAGGGTAAGGGTAAGGGTAAGGGTCTTAGAACCGGAAAGAAAAAAAAATAG	ATGAATAAATACAAACGACGTTTTTTTAAATCCAAACGGCCTTTTCGTAGGCGTTTACCCCCGATCCAATCGGGGGATCGAATTGATTATAGAAACATGAGTTTAATTAGTCGATTTATTAGTCAACAAGGAAAAATATTATCTAGACGAGTGAATAGATTGACCTTGAAACAACAACGATTAATTACTATTGCTATAAAACAAGCTCGTATTTTATCTTCCTTACCTTTTCTTAATAATGAAAAACTATTTAAAATGAAAAAAAGAACCAAGTCGACCGCTAGAACTAAGGGTAAGGGTAAGGGTAAGGGTCTTAGAACCGGAAAGAAAAAAAAATAG	ATGGATAAATACAAACGACGCTTTTTTAAACCCAAACGACCTTTTCGTAGGCGTTTACCCCCGATCCAATCGGGGGATCGAATTGATTATAGAAACATGAGTTTAATTAGTCGATTTATTAGTCAACAAGGAAAAATATTATCTAGACGAGTGAATAGATTGACCTTGAAACAACAACGATTAATTACTATTGCTATAAAACAAGCTCGTATTTTATCTTCCTTACCTTTTCTTAATAATGAAAAACTATTTAAAATGAAAAAAAGAACCAAGTCGATCGCTAGAACTAAGGGTAAGGGTAAGGGTAAGGGTCTTAGAACCGTAAAGAAAAAAAAATAG	ATGGATAAATACAAACGACGCTTTTTTAAACCCAAACGACCTTTTCGTAGGCGTTTACCCCCGATCCAATCGGGGGATCGAATTGATTATAGAAACATGAGTTTAATTAGTCGATTTATTAGTCAACAAGGAAAAATATTATCTAGACGAGTGAATAGATTGACCTTGAAACAACAACGATTAATTACTATTGCTATAAAACAAGCTCGTATTTTATCTTCCTTACCTTTTCTTAATAATGAAAAACTATTTAAAATGAAAAAAAGAACCAAGTCGATCGCTAGAACTAAGGGTAAGGGTAAGGGTAAGGGTCTTAGAACCGTAAAGAAAAAAAAATAG	ATGGATAAATACAAACGACGTTTTTTTAAATCCAAACGACCTTTTCGTAGGCGTTTACCCCCGATCCAATCGGGGGATCGAATTGATTATAGAAACATGAGTTTAATTAGTCGATTTATTAGTCAACAAGGAAAAATATTATCTAGACGAGTGAATAGATTGACCTTGAAACAACAACGATTAATTACTATTGCTATAAAACAAGCTCGTATTTTATCTTCCTTACCTTTTCTTAATAATGAAAAACTATTTAAAATGAAAAAAAGAACCAAGTCGACCGCTAGAACTAAGGGTAAGGGTAAGGGTAAGGGTCTTAGAACCGGAAAGAAAAAAAAGTAG	ATGTATAAATCCAAACGACGTTTTTTTAAATCCAAACGACCTTTTCGTAGGCGTTTACCCCCAATCCAATCGGGGGATCGAATTGATTATAGAAACATGACTTTAATTAGTCGATTTATTAGTCAACAAGGAAAAATATTATCTAGACGAGTGAATAGATTGACCTTGAAACAACAACGATTAATTACTATTGCTATAAAACAAGCTCGTATTTTATCTTCCTTACCTTTTCTTAATAATGAAAAACTATTTAAAATGAAAAAAAGAACCAAGTCGACCGCTAGAACTAAGGGTAAGGGTAAGGGTAAGGGTCTTAGAACCGGAAAGAAAAAAAAATAG	ATGGATAAATCCAAACGACGTTTTTTTAAATCCAAACGACCTTTTCGTAGGCGTTTACCCCCGATCCAATCGGGGGATCGAATTGATTATAGAAACATGAGTTTAATTAGTCGATTTATTAGTCAACAAGGAAAAATATTATCTAGACGAGTGAATAGATTGACCTTGAAACAACAACGATTAATTACTATTGCTATAAAACAAGCTCGTATTTTATCTTCCTTACCTTTTCTTAATAATGAAAAACTATTTAAAATGAAAAAAAGAACCAAGTCGACCGCTAGAACTAAGGGTAAGGGTAAGGGTAAGGGTCTTAGAACCGGAAAGAAAAAAAAATAG
	length (bp)	339	333	339	339	390	333	339	360	360	360	345	339	339	339	339	339	339
